# Supplementary material for: RNF4 sustains Myc-driven tumorigenesis by facilitating DNA replication
Source: J Clin Invest. 2024 Mar 26;134(10):e167419. doi: 10.1172/JCI167419 (PMC11093604; doi:10.1172/JCI167419)
Supplement: Supplemental table 1 [file jci-134-167419-s135.xlsx]

## Sheet: Sheet1
Supplemental Table 1
Cross: Rnf4+/-;Trp53bp1-/- x Rnf4+/-;Trp53bp1-/-
Total of 50 pups genotyped
	Expected	Expected (%)	Observed	Observed (%)
Rnf4+/+;Trp53bp1-/-	12.5	25	17	33
Rnf4+/-;Trp53bp1-/-	25	50	34	67
Rnf4-/-;Trp53bp1-/-	12.5	25	0	0
Cross: Rnf4+/-;Trp53-/- x Rnf4+/-;Trp53+/-
Total of 79 pups genotyped
	Expected	Expected (%)	Observed	Observed (%)
Rnf4+/+;Trp53+/-	9.9	12.5	20	25.3
Rnf4+/+;Trp53-/-	9.9	12.5	31	39.2
Rnf4+/-;Trp53+/-	19.75	25	9	11.4
Rnf4+/-;Trp53-/-	19.75	25	19	24.1
Rnf4-/-;Trp53+/-	9.9	12.5	0	0
Rnf4-/-;Trp53-/-	9.9	12.5	0	0
