# Supplementary material for: RNF4 sustains Myc-driven tumorigenesis by facilitating DNA replication
Source: J Clin Invest. 2024 Mar 26;134(10):e167419. doi: 10.1172/JCI167419 (PMC11093604; doi:10.1172/JCI167419)
Supplement: Supplemental table 2 [file jci-134-167419-s136.xlsx]

## Sheet: Sheet1
Supplemental Table 2
	Peptides normalized to total intensity
broadID	WT #1- Day0	WT #2- Day0	WT #3- Day0	WT #4- Day0	RNF4 #1- Day0	RNF4 #2- Day0	RNF4 #3- Day0	RNF4 #4- Day0	WT #1- Day2	WT #2- Day2	WT #3- Day2	WT #4- Day2	RNF4 #1- Day2	RNF4 #2- Day2	RNF4 #3- Day2	RNF4 #4- Day2	broadID	RNF4 day0/wt day 0	ttest Day 0 RNF4 vs WT	RNF4 day2/wt day 2	ttest Day 2 RNF4 vs WT	# Peptides
0610010K14Rik (gene name)	126524	126641	123992	121645	126740	131543	136466	133917	64081.3	65229.7	70877.6	68441	65907.5	61913.8	65885.1	71467.9	0610010K14Rik (gene name)	1.05987	0.0203478	0.987138	0.74139	3
0610012G03Rik (gene name)	1072.58	2518.2	1368.9	1504.12	1508.55	1974.18	1661.58	1352.28	4148.83	2625.42	2110.09	4344.6	4934.68	2531.28	3066.12	2301.79	0610012G03Rik (gene name)	1.00507	0.9816	0.970135	0.907453	1
1110004F10Rik (gene name)	60522.5	52693.2	53958.3	51429.4	59727.4	55253.2	62356.5	62346.8	33934.5	35803.2	37336.2	36249	38982.2	40264.6	38997.4	40339	1110004F10Rik (gene name)	1.09643	0.0916356	1.10648	0.00317955	3
1110038F14Rik (gene name)	26007.3	23264.7	25225.5	28861.9	23703.1	26600.1	24001.6	24413.1	48226.4	44810.7	55340.4	48489	45269.8	48245.3	46315.4	46598.5	1110038F14Rik (gene name)	0.955093	0.417686	0.946982	0.298122	2
1700017B05Rik (gene name)	2739.31	3092.67	4138.44	4176.35	4229.99	3141.34	3285.9	2445.03	31656.7	25024	26614.8	31091.9	26720.6	27726.5	30547.2	30844	1700017B05Rik (gene name)	0.926167	0.632325	1.01268	0.857407	2
1810009A15Rik (gene name)	443559	382745	444353	425342	429038	422703	453036	404571	271028	256587	296554	312955	310224	285932	302468	296276	1810009A15Rik (gene name)	1.00787	0.855584	1.05081	0.330253	4
1810030O07Rik (gene name)	51943.8	57732.2	54903.2	54636.4	51807.2	52797.8	51553.3	52668.4	104286	98505.6	99466.9	97293.4	95250.4	112889	107962	105441	1810030O07Rik (gene name)	0.952609	0.0778445	1.05504	0.220371	5
2210016F16Rik (gene name)	135843	149671	149496	148815	132668	120774	133807	133420	118502	119481	115347	110110	106307	102391	110880	108381	2210016F16Rik (gene name)	0.891826	0.0140675	0.92344	0.0185565	8
2210016L21Rik (gene name)	8598.83	5549.24	7164.84	6984.24	7356.21	5372.77	5225.13	5581.99	14228.3	14174.6	11153.3	10731.8	14375.7	13472.6	12812	12508.9	2210016L21Rik (gene name)	0.831748	0.185885	1.0573	0.511007	2
2310022A10Rik (gene name)	131766	140066	148269	147750	157666	156072	159455	149159	162778	166631	161987	167762	190449	182949	189938	189463	2310022A10Rik (gene name)	1.09598	0.0229174	1.14206	4.75407e-05	7
2310033P09Rik (gene name)	19818.6	22415.7	24704.1	24496.1	24663.9	27593.1	29259.8	23337.4	31991.2	31688.8	30952.1	32690.2	33106.4	34502.4	32236.5	35649.6	2310033P09Rik (gene name)	1.14677	0.106049	1.06419	0.0500831	4
2610002M06Rik (gene name)	708843	604129	666116	676620	605385	654513	650957	605733	431077	443083	449145	437964	372050	422507	417688	434229	2610002M06Rik (gene name)	0.947615	0.226391	0.934822	0.0892057	5
2810004N23Rik (gene name)	52947.3	54740	52697.4	49468	52186.6	52835.7	54311.1	46057.9	159598	146686	145382	150100	150896	143121	134916	147427	2810004N23Rik (gene name)	0.978741	0.618308	0.957781	0.226163	3
3110040N11Rik (gene name)	76832.2	79182	83882.9	71814.1	74343.6	69998.1	77709.5	82414.8	73157.7	66566.6	68774	67923.2	64051.3	63355.7	65156.5	70857.4	3110040N11Rik (gene name)	0.976757	0.635846	0.952969	0.194319	3
3110082I17Rik (gene name)	2577.11	3898.76	3315.06	3725.73	4392.82	3721.94	4234.54	795.52	5151.74	6186.16	6607.62	7382.18	6005.1	6046.53	7116.23	5873.74	3110082I17Rik (gene name)	0.972491	0.920426	0.988704	0.900179	1
5031439G07Rik (gene name)	1337.89	987.092	1219.42	2489.95	1599.64	1252.46	1474.86	1829.45	1289.72	0	1890.82	1958.12	0	1525.62	2555.44	990.367	5031439G07Rik (gene name)	1.02023	0.934509	0.986914	0.981619	1
6030458C11Rik (gene name)	5715.25	3409.26	4834.46	3191.03	3901.5	2339.6	3004.83	3666.44	5195.75	5642.29	3729.3	3108.25	5259.87	6247.81	6367.72	4810.18	6030458C11Rik (gene name)	0.752908	0.178258	1.28344	0.127458	2
9930111J21Rik2 (gene name)	113903	126473	126072	118265	107698	107985	120445	124188	99500.9	115249	121195	126660	109544	103850	105370	115216	9930111J21Rik2 (gene name)	0.949668	0.288941	0.93812	0.305795	9
Aaas (gene name)	52869.7	67845	54068.9	53827.6	53612.3	54117.3	55213.7	62807.8	124838	132568	135091	140754	143323	161350	151785	154985	Aaas (gene name)	0.987489	0.869496	1.14663	0.00787234	3
Aacs (gene name)	117626	112765	114888	126873	106294	113359	118923	121104	425791	417488	451694	456778	434114	437112	463947	465179	Aacs (gene name)	0.973584	0.517647	1.02774	0.377687	11
Aagab (gene name)	94328.1	90724.5	87131.6	90793.5	86552	89436.6	93720.1	83314	106159	115302	108381	102010	106278	103062	105715	110111	Aagab (gene name)	0.972574	0.384444	0.984517	0.61324	2
Aak1 (gene name)	188198	223079	202359	202864	201043	193631	214291	210422	174913	175061	178115	178985	194336	195141	207754	215105	Aak1 (gene name)	1.00353	0.935526	1.14887	0.00221277	15
Aamp (gene name)	47297.6	49320.9	53531.6	55024.1	42054.5	40406.6	60499.3	49677.9	150194	140320	162866	162403	148080	159423	143208	153546	Aamp (gene name)	0.938901	0.547828	0.981282	0.670196	3
Aar2 (gene name)	18467.1	18454.5	17966.8	23131.7	18103.1	18677.2	22506.9	24452.3	40862.1	42243.3	47118.2	42561.6	37762.4	41280.9	42414.1	42377.9	Aar2 (gene name)	1.07331	0.491175	0.948202	0.247376	3
Aars (gene name)	601954	651388	591949	607804	564005	548287	608394	624465	2.81832e+06	2.71183e+06	2.69501e+06	2.84816e+06	2.45064e+06	2.41785e+06	2.55599e+06	2.50931e+06	Aars (gene name)	0.955997	0.271187	0.897093	0.00113083	33
Aars2 (gene name)	62419.5	67612.2	79216	67612.3	65462.1	65320.5	65567.5	70868.2	148676	132148	129146	138271	126909	120657	137631	120053	Aars2 (gene name)	0.965175	0.549393	0.921586	0.120165	7
Aarsd1 (gene name)	104149	115857	110039	118036	103387	99273.5	119291	117826	267784	276006	271665	279580	236182	283654	261584	256888	Aarsd1 (gene name)	0.981468	0.738586	0.948196	0.208756	7
Aasdhppt (gene name)	18907.7	20333.1	20178.1	16888.9	16600	17631	18347.2	16957.7	47163.5	50427.2	46954.2	54029.2	51063.1	45954.3	44284.3	42195.3	Aasdhppt (gene name)	0.911255	0.104177	0.924074	0.185402	3
Aatf (gene name)	37735.2	38064.5	35439.3	34350.9	37413.9	40107.7	42567	43356.2	76198.3	75018.4	79293.2	69837.3	77137.5	74881.8	76927.6	79248.7	Aatf (gene name)	1.12264	0.0326148	1.02613	0.398937	4
Abcb10 (gene name)	11701.7	10441.9	10273.9	10484.9	12558.8	15899.9	14421.5	9370.95	12196.6	10831.5	8714.07	9171.82	8052.35	7675.15	9087.28	11050.6	Abcb10 (gene name)	1.21791	0.157034	0.876604	0.294721	2
Abcb1b (gene name)	10814	15881.7	13319.1	10898.7	15023.5	14184.8	10234.8	12359.9	26412.6	29517.4	24237.7	27729.5	24939.7	28513	23160.7	28859.4	Abcb1b (gene name)	1.01747	0.89423	0.977529	0.74493	3
Abcb6 (gene name)	1897.63	2569.21	1661.75	2217.71	1498.62	1996.33	641.478	3303.47	4456.64	3671.16	4005.3	3563.47	3407	5223.01	4107.58	5586.03	Abcb6 (gene name)	0.891401	0.714387	1.16736	0.270166	1
Abcb7 (gene name)	186348	207856	197931	182084	201102	219951	215600	216123	199602	197178	206429	215938	223156	246351	249263	247613	Abcb7 (gene name)	1.10147	0.0334339	1.17974	0.0026348	13
Abcc1 (gene name)	21399.7	25267.6	19967.2	19949.9	21342.1	18196.7	22511.2	21931	39717.1	38473.6	42524.7	41629.3	43546.2	51785.3	39694.8	40335.2	Abcc1 (gene name)	0.969932	0.694892	1.08018	0.308646	4
Abcd1 (gene name)	79174.1	76255.9	77988.7	70691.2	74503.6	81391.3	90702	91048	46970.2	50927.7	39575.8	44054.5	46668.8	45616.7	47577.2	47108.9	Abcd1 (gene name)	1.11027	0.10589	1.02999	0.595732	6
Abcd3 (gene name)	32559.2	39627.5	32613.9	32325.3	37383.7	35593.3	40108.6	37583.7	60139.1	56720.6	58688.6	66438.9	62094.9	59931.2	60288.7	67522.7	Abcd3 (gene name)	1.09877	0.14314	1.03244	0.500161	2
Abce1 (gene name)	485022	519950	508030	531236	504107	483520	528836	527268	1.44234e+06	1.38815e+06	1.48103e+06	1.51391e+06	1.58606e+06	1.51669e+06	1.58824e+06	1.5796e+06	Abce1 (gene name)	0.999752	0.993354	1.07642	0.013141	15
Abcf1 (gene name)	391288	412886	389865	377682	379328	372187	409616	419332	971904	972087	981776	1.00514e+06	1.03664e+06	1.02945e+06	1.0093e+06	1.05578e+06	Abcf1 (gene name)	1.00556	0.877457	1.05095	0.006781	21
Abcf2 (gene name)	207240	223518	213242	222746	198268	203014	212354	219638	1.01363e+06	985589	1.08834e+06	1.05736e+06	984882	1.07276e+06	974789	1.00229e+06	Abcf2 (gene name)	0.961382	0.224391	0.973412	0.418914	13
Abcf3 (gene name)	135040	131714	145195	146914	133964	124350	150563	146921	272055	255536	273249	249814	265203	284791	267317	270113	Abcf3 (gene name)	0.994516	0.917522	1.035	0.258612	14
Abcg3 (gene name)	17472	21892.6	22421.5	18221.1	17498.1	20649.1	16676.3	18624.9	10441.8	8352.61	8467.39	9250.18	8050.1	5718.08	8599.91	7773.78	Abcg3 (gene name)	0.918022	0.323453	0.825534	0.0912108	2
Abhd11 (gene name)	35951.5	41977.5	34536.9	36976.9	36317.3	38370.3	38248.5	37137.1	34582.4	34678.6	38980.8	39109	36632	42752.2	41468.3	44026.3	Abhd11 (gene name)	1.00422	0.928739	1.11895	0.0773132	1
Abhd12 (gene name)	104889	129485	101995	106086	101931	97094.7	107324	109311	51280.6	54380.7	57701.6	52300.5	49601.5	48660	51482.6	55183.6	Abhd12 (gene name)	0.939441	0.370503	0.95022	0.232624	6
Abhd16a (gene name)	2131.29	5370.25	1846.66	2610.36	5059.04	3640.65	4834.59	2644.83	0	1187.15	1278.3	926.785	0.356318	1624.54	895.367	2509.53	Abhd16a (gene name)	1.35293	0.325021	1.48274	0.525957	3
Abhd17b (gene name)	41124.6	41883.3	43538.5	43534.8	34635.4	40201.5	38800.2	36893.2	16322.6	24575	22724.7	24520.6	16034.2	17374.1	22530.1	24209.5	Abhd17b (gene name)	0.88505	0.0111365	0.909294	0.498593	3
Abi1 (gene name)	107675	111383	114637	108328	104920	99399.8	119610	114252	129578	126556	135916	147613	135549	147000	152321	143043	Abi1 (gene name)	0.99131	0.848554	1.07088	0.153088	9
Abi3 (gene name)	234207	234603	240200	261427	244046	256151	254198	249713	96604.3	113240	115788	110131	102107	111843	99965	115956	Abi3 (gene name)	1.0347	0.272003	0.986476	0.805957	8
Abitram (gene name)	9010.91	10425.1	10759.9	12331.7	10193.7	8258.01	6916.97	11467.9	15605.8	16821.8	19953.4	19717.1	19956.7	20841.3	21107.5	21910.6	Abitram (gene name)	0.866181	0.287123	1.16253	0.0434441	2
Abl2 (gene name)	4128.89	3406.58	3829.57	6419.28	5994.9	6452.07	5487.47	3933.44	6284.62	4756.89	6277.09	3371.4	3955.66	1134.25	3579.41	2737.32	Abl2 (gene name)	1.22962	0.284446	0.551312	0.0483827	2
Ablim1 (gene name)	784814	792307	753358	782747	816654	770474	809194	792368	567983	557060	558478	603125	562168	580890	590715	648013	Ablim1 (gene name)	1.02424	0.207484	1.04161	0.308913	15
Abr (gene name)	90083.4	117274	94128.3	97807.3	94761.4	83207	99765.5	91490.5	52740.1	61277.6	53892.6	57678.1	56403.8	52310.2	60329.4	60408.7	Abr (gene name)	0.924694	0.321503	1.01713	0.735856	4
Abracl (gene name)	92641.2	81161.3	84540.3	104835	97127.3	66276.5	83046.9	80487.8	59364.4	63937.8	91232.5	65910	65255.5	67082.5	74778.3	79067.4	Abracl (gene name)	0.900217	0.312845	1.02046	0.861404	1
Abraxas2 (gene name)	173705	179806	170238	185356	165939	159082	188039	176950	152163	155405	154741	150642	148071	164646	160130	152154	Abraxas2 (gene name)	0.97307	0.530731	1.01966	0.470941	4
Abt1 (gene name)	42348.8	49951.3	33158.9	45008.1	35862.9	47915.8	33266	31942.4	90554.4	106387	84948.8	86289.2	69842.8	91866.6	80223	77229.2	Abt1 (gene name)	0.873993	0.330505	0.866865	0.118318	4
Acaa1a (gene name)	255230	298166	236625	245308	260602	243500	292665	296671	224993	217226	219037	224004	226466	224186	245916	237039	Acaa1a (gene name)	1.05613	0.467287	1.05462	0.0652168	11
Acaa1b (gene name)	3992.63	5736.29	5678.27	3978.45	6256.77	5293.37	5346.78	5867.45	5176.76	5291.38	2853.56	3325.8	3743.68	2637.66	3375.56	4038.67	Acaa1b (gene name)	1.17429	0.173664	0.828686	0.345224	1
Acaa2 (gene name)	463948	469188	475193	442915	469482	448748	486231	453247	179432	173990	187598	163859	202479	192056	193130	189464	Acaa2 (gene name)	1.00349	0.888455	1.1025	0.0197838	13
Acaca (gene name)	262405	253852	251547	257146	254543	248271	259171	259170	833497	814084	845870	889458	823839	844808	863086	877636	Acaca (gene name)	0.996296	0.795014	1.00782	0.749252	31
Acad10 (gene name)	46088.1	45847	43290.4	44848.4	47332.5	48522.4	49637.1	43459.9	28690.5	31303.9	27248.8	28478.5	28613.1	27981.6	29976	28884.2	Acad10 (gene name)	1.0493	0.186151	0.997694	0.946236	6
Acad9 (gene name)	846244	876550	855899	849959	892535	858859	934176	895359	1.12462e+06	1.0716e+06	1.1099e+06	1.08775e+06	1.18411e+06	1.13206e+06	1.2215e+06	1.20891e+06	Acad9 (gene name)	1.04441	0.0642717	1.08027	0.00862165	16
Acadl (gene name)	1.07096e+06	1.1334e+06	1.06115e+06	1.03458e+06	1.12799e+06	1.05964e+06	1.1368e+06	1.07223e+06	619745	642423	627950	593582	669908	637371	653263	638850	Acadl (gene name)	1.02246	0.430338	1.04658	0.0638276	10
Acadm (gene name)	588397	685068	635295	593872	643972	614892	684327	637246	590510	584386	613827	622114	713206	705331	665446	634950	Acadm (gene name)	1.03109	0.493277	1.1278	0.00912961	10
Acads (gene name)	255252	306793	297308	281661	275623	278555	300930	309748	158933	164429	166860	155205	172040	165602	178289	185409	Acads (gene name)	1.0209	0.685848	1.08663	0.031201	10
Acadvl (gene name)	724080	859120	756088	718875	742486	733396	813285	781656	533811	572754	551620	543819	594515	642267	615866	563726	Acadvl (gene name)	1.00414	0.935387	1.09735	0.0278235	18
Acap1 (gene name)	440466	455309	450093	469134	465593	438450	479845	456260	285959	295999	328757	321145	332566	313109	342333	364078	Acap1 (gene name)	1.01385	0.572596	1.0976	0.0863255	13
Acap2 (gene name)	230617	242150	252762	237427	222462	217513	229816	248308	192462	185901	189451	196416	215222	210885	227057	220695	Acap2 (gene name)	0.953416	0.220484	1.14345	0.000579274	10
Acat1 (gene name)	1.0075e+06	1.04938e+06	1.09626e+06	1.04755e+06	1.05679e+06	1.01548e+06	1.12352e+06	1.09995e+06	769400	703428	773127	765472	870688	852045	867918	890739	Acat1 (gene name)	1.02263	0.458487	1.15606	0.000685459	17
Acat3 (gene name)	165542	165766	179938	168627	146619	153957	164993	163073	435251	430436	461980	486756	426527	410852	394066	454781	Acat3 (gene name)	0.924645	0.0569777	0.929346	0.131357	7
Acbd3 (gene name)	191860	203851	215491	197319	200387	190863	194894	198474	205073	213611	219431	205225	230609	215962	225107	213511	Acbd3 (gene name)	0.970434	0.318932	1.04962	0.09562	9
Acbd6 (gene name)	5589.14	6197.27	5125.46	5597.04	3802.77	4136.19	6491.08	5936.08	21368.9	15246.8	19333.3	19371.1	16115.1	19942.6	17688.7	16655.3	Acbd6 (gene name)	0.904803	0.471121	0.934701	0.454792	2
Acd (gene name)	12037.8	10031.1	9416.85	10439.9	9497.43	11749.5	8710.1	13683.6	11358.2	15340.4	17561.8	15733.4	14916.6	10817.3	12966.5	13386.2	Acd (gene name)	1.04091	0.744861	0.868201	0.251053	2
Acin1 (gene name)	968803	948945	875142	893679	965331	905398	975286	1.02193e+06	711376	710121	736082	751014	749596	713052	714404	722922	Acin1 (gene name)	1.0492	0.214335	0.997036	0.874522	20
Acly (gene name)	1.24982e+06	1.22581e+06	1.286e+06	1.24013e+06	1.23051e+06	1.19765e+06	1.2522e+06	1.24888e+06	2.84116e+06	2.7782e+06	2.90781e+06	2.98742e+06	2.7262e+06	2.64287e+06	2.87012e+06	2.90448e+06	Acly (gene name)	0.985503	0.350721	0.967786	0.268307	34
Aco1 (gene name)	241115	258176	239174	245856	231506	227028	241561	250405	189934	179455	188886	200871	179356	174675	197784	203520	Aco1 (gene name)	0.965641	0.257157	0.994981	0.911832	15
Aco2 (gene name)	2.84269e+06	3.16073e+06	2.88405e+06	2.87547e+06	2.98001e+06	2.96866e+06	3.16784e+06	2.92056e+06	2.35365e+06	2.27838e+06	2.37584e+06	2.29503e+06	2.60201e+06	2.4292e+06	2.53077e+06	2.40252e+06	Aco2 (gene name)	1.02331	0.48329	1.07112	0.0185643	27
Acot11 (gene name)	0	0.0300247	837.903	0	0	0.33166	2.18598	0	0	0	1371.51	1649.09	0	0	1467.43	1243.09	Acot11 (gene name)	0.00300458	0.357241	0.897344	0.899811	1
Acot13 (gene name)	50044.4	48424.9	56931.5	56145.8	56336.8	61893.1	55900.3	59069.3	50591.4	43226	45953.3	45466.3	44249.6	48271.3	48433.4	45953.2	Acot13 (gene name)	1.10236	0.0780571	1.00902	0.828157	2
Acot2 (gene name)	453428	486174	480460	458261	495439	490978	493370	465554	214378	248818	198105	194912	229088	207870	238714	241936	Acot2 (gene name)	1.03568	0.167717	1.07171	0.331781	14
Acot7 (gene name)	51577.8	55566.8	55706.7	57395.2	61203.1	54640.8	58974.2	67810	150919	152272	161331	158693	164977	168140	162726	167454	Acot7 (gene name)	1.10162	0.112421	1.06431	0.0115237	4
Acot8 (gene name)	30393.9	36027.5	37289.2	31910.8	35700.2	35522	36877	32280.9	49431	43285.7	43831.9	40269.9	39753	44811.3	45785.6	45390.3	Acot8 (gene name)	1.03509	0.556841	0.993902	0.913262	1
Acot9 (gene name)	309377	323150	334600	329563	323659	336413	348783	282748	215047	198969	223877	221246	234093	236997	226802	225034	Acot9 (gene name)	0.996076	0.936609	1.07424	0.0440928	7
Acox3 (gene name)	144054	173543	165911	151331	157409	150550	153050	158101	86098.9	82185.1	89586.5	85314.9	87395.1	85987.2	101592	94437.7	Acox3 (gene name)	0.975224	0.592166	1.07642	0.143738	5
Acp1 (gene name)	124812	133234	123063	122516	119561	118050	110210	129051	204426	197209	216564	223191	209902	191085	200812	201853	Acp1 (gene name)	0.946877	0.196059	0.955148	0.226932	4
Acp5 (gene name)	41409	76627.6	52817.8	49448.1	50355.9	46282.5	55318.9	63964.9	20914.2	26389.9	14038.3	16138.8	18893.8	22018.9	18012.8	19944.6	Acp5 (gene name)	0.980117	0.901412	1.01792	0.907951	2
Acp6 (gene name)	160652	162871	147573	157500	166904	175796	174196	172126	79840.6	71158.5	77875.1	70178.3	80106.7	76410.2	69822	82041.5	Acp6 (gene name)	1.09613	0.00815917	1.03119	0.54219	4
Acsf2 (gene name)	1.29301e+06	1.35978e+06	1.28488e+06	1.27448e+06	1.20889e+06	1.1978e+06	1.42335e+06	1.25777e+06	428955	442383	458984	458457	520023	508141	535174	514361	Acsf2 (gene name)	0.976146	0.596204	1.16152	0.000230357	17
Acsf3 (gene name)	114090	111784	112243	115772	118364	105547	122655	114863	115604	116430	119346	116239	122547	107678	122620	117649	Acsf3 (gene name)	1.01662	0.633114	1.00615	0.8488	7
Acsl1 (gene name)	29510.2	35560.9	34200.4	32211	35059.4	31359	32480.2	33509.2	34542.9	32587.9	34042.7	33783.1	31068.6	33911.5	35332.6	35346.8	Acsl1 (gene name)	1.00704	0.884898	1.00521	0.877086	2
Acsl3 (gene name)	63970.2	64548.3	56902.2	59831.9	59718.7	65620.7	63428.3	68645.4	199776	185952	200771	205142	203100	195933	210072	208145	Acsl3 (gene name)	1.04958	0.287764	1.03235	0.265663	6
Acsl4 (gene name)	134219	140511	145361	152737	125015	133250	145516	116564	516457	519095	558707	578601	553561	530762	554666	534124	Acsl4 (gene name)	0.908379	0.122567	1.00012	0.997066	8
Acsl5 (gene name)	176123	195842	183620	185299	182840	172860	189579	181390	210739	219326	211931	221635	216025	231701	218485	221752	Acsl5 (gene name)	0.980812	0.529023	1.02817	0.213399	10
Acss1 (gene name)	386643	434645	402767	400346	388883	370353	452798	423226	203828	211912	218139	228363	213283	211785	220292	220029	Acss1 (gene name)	1.00668	0.901034	1.00365	0.893494	11
Acss2 (gene name)	22206.4	28707.5	23866.2	39932.6	18629.5	22604.3	16326.1	13152.3	9907.96	9073.74	16502	14415.2	10999.2	17315.9	12075.8	11171.2	Acss2 (gene name)	0.616429	0.0488613	1.03333	0.863999	3
Acta1 (gene name)	2.22344e+06	2.26233e+06	2.27625e+06	2.29187e+06	2.1415e+06	2.05144e+06	2.11381e+06	2.12382e+06	1.51398e+06	1.47924e+06	1.54738e+06	1.56508e+06	1.56763e+06	1.54659e+06	1.42964e+06	1.45805e+06	Acta1 (gene name)	0.931154	0.000702227	0.983005	0.525319	6
Actb (gene name)	7.55886e+07	7.7665e+07	7.99754e+07	7.90853e+07	7.68902e+07	6.95869e+07	7.85984e+07	7.06119e+07	5.17107e+07	5.00145e+07	5.3251e+07	5.2681e+07	5.26631e+07	5.58573e+07	5.51692e+07	5.70948e+07	Actb (gene name)	0.946762	0.139279	1.06322	0.0311607	69
Actbl2 (gene name)	204392	219005	211882	200446	203806	197326	214847	206075	148002	158843	160417	132317	136164	152115	147392	162220	Actbl2 (gene name)	0.983641	0.555687	0.997185	0.96174	3
Actc1 (gene name)	23619.1	23403.5	27416.8	21193.9	23064.4	17783.3	21962.7	21889.7	20463.6	19265.1	18439.4	16614.3	18759.5	28524.6	19243.5	18437	Actc1 (gene name)	0.885676	0.166721	1.13616	0.3592	2
Actl6a (gene name)	246439	255425	258689	257383	263757	255571	257413	277534	286314	273432	304392	284518	301718	306141	294247	295874	Actl6a (gene name)	1.0357	0.16152	1.04294	0.127254	12
Actn1 (gene name)	185162	449266	268573	237797	241002	293020	313815	289034	42221.8	48207.5	43208.3	42087.2	40394.7	45215.6	52003.4	47918.3	Actn1 (gene name)	0.996558	0.987342	1.05581	0.420027	8
Actn2 (gene name)	62572.1	71775.1	68601.5	69705.4	68229	62061.5	68673.7	67310.8	248328	260699	279651	291000	292449	270153	276550	261471	Actn2 (gene name)	0.976604	0.546915	1.0194	0.666479	1
Actn4 (gene name)	4.79277e+06	5.74676e+06	5.19905e+06	5.02348e+06	5.13374e+06	4.87371e+06	5.39341e+06	5.23397e+06	4.79132e+06	4.60851e+06	4.78828e+06	4.93263e+06	5.10537e+06	5.06537e+06	5.17526e+06	5.14264e+06	Actn4 (gene name)	0.993872	0.894804	1.07154	0.00285006	33
Actr10 (gene name)	51307.6	62427	56743.5	59899.4	54203.3	51717.9	58126.4	56232.1	72144.1	69808.1	75678.9	82193.5	76695.3	76324.6	81644.9	78911.9	Actr10 (gene name)	0.956169	0.396091	1.04587	0.289919	6
Actr1a (gene name)	725944	744794	749112	685648	720346	669980	706961	740147	624864	611718	648110	649443	617545	616288	640690	628560	Actr1a (gene name)	0.976574	0.442422	0.987746	0.500011	6
Actr1b (gene name)	39075.4	35363.1	44450.7	38367.2	40405	42913.7	33058.3	43375.4	61470.1	58606.9	61528.8	60937.3	61524.3	55575	53135.9	53752.1	Actr1b (gene name)	1.01587	0.844335	0.923494	0.0627563	3
Actr2 (gene name)	2.37616e+06	2.58443e+06	2.50948e+06	2.52309e+06	2.53043e+06	2.39158e+06	2.55529e+06	2.68003e+06	1.94395e+06	1.94677e+06	1.93999e+06	2.03834e+06	2.0576e+06	2.04307e+06	2.15563e+06	2.2961e+06	Actr2 (gene name)	1.01643	0.597362	1.08684	0.0349141	15
Actr3 (gene name)	1.32437e+06	1.45646e+06	1.42364e+06	1.34392e+06	1.42229e+06	1.29004e+06	1.38475e+06	1.25832e+06	1.02189e+06	1.00103e+06	1.11871e+06	1.08658e+06	1.09466e+06	1.11002e+06	1.17176e+06	1.15776e+06	Actr3 (gene name)	0.965215	0.370939	1.07237	0.0602752	19
Actr5 (gene name)	68922.8	67968.2	82226	71700.4	65277	64731.9	75380.9	68511.1	73687.3	72324.8	66356.6	69958	73555.8	62547.6	72229.4	66304.1	Actr5 (gene name)	0.941831	0.340542	0.972763	0.549843	4
Actr8 (gene name)	23823.5	25593	26137.5	30316	26794.2	26556.7	25924.9	28073	36023.4	34824.4	34138.9	34499.9	32757.9	31255.7	33204.4	31775.5	Actr8 (gene name)	1.01397	0.806826	0.924774	0.00488157	2
Acy1 (gene name)	76618.6	84529.8	83269.1	89813.2	79978.3	73566.7	78569.3	86728.4	133565	131231	130392	129430	135729	137484	132484	136988	Acy1 (gene name)	0.95396	0.354768	1.03444	0.0196257	6
Acyp1 (gene name)	145500	132928	148654	132054	150082	144685	159691	137349	46234.1	51733.5	53472.2	52308.4	59800.6	51295.9	65715.4	67598.3	Acyp1 (gene name)	1.05843	0.2456	1.19957	0.0441552	3
Ada (gene name)	236327	292318	231898	250298	211649	228998	222557	235859	263518	254119	260608	290950	257506	268390	265248	260338	Ada (gene name)	0.889421	0.106078	0.983434	0.620366	8
Adam10 (gene name)	87864.2	100394	93787	99348.5	94345.8	87241.9	90098.2	88069.3	113403	101099	115293	109092	107216	119224	109152	103124	Adam10 (gene name)	0.943265	0.151539	0.999612	0.993005	6
Adam17 (gene name)	56099.3	56353.6	49853.2	47559.6	56834.8	54860.2	50411.2	54913.5	62650	57958.5	54188.5	55724.8	58916.4	58780.6	61730.7	64774	Adam17 (gene name)	1.03409	0.518027	1.05934	0.191558	4
Adap1 (gene name)	38247.5	46201.9	41910.6	39021.1	36412.8	37649.5	35545.6	41926.7	51798.7	50702.6	61020.8	57066.5	51685.7	46261.6	58758.1	60310.1	Adap1 (gene name)	0.916274	0.181396	0.983802	0.832649	2
Adar (gene name)	255108	273919	262060	251532	261424	274589	305748	282712	622575	664181	678465	658753	596975	635790	659350	680368	Adar (gene name)	1.07851	0.100075	0.980377	0.570691	13
Adat2 (gene name)	13740.6	17864.5	13755.4	18480.3	13935.8	17275.3	15134.5	12201.3	24116.4	23347.5	23314.5	26670.3	24013.5	25132.6	25141.8	22875.8	Adat2 (gene name)	0.917078	0.457817	0.997076	0.943175	2
Adat3 (gene name)	12250.3	13046	12923.5	14588.1	11301.9	16761	16107.9	12634.6	18927.2	17632.8	14897.5	12011.9	14856.4	16420.2	19030.7	17232.5	Adat3 (gene name)	1.0757	0.506066	1.06413	0.585003	2
Adck1 (gene name)	19886.1	22377.1	24062.6	22249.4	21652.5	21684.5	21190.9	17820.4	24955	22230.1	25029	22050.8	21165.5	21823.5	22789.8	23287.3	Adck1 (gene name)	0.929699	0.264525	0.944849	0.221135	3
Add1 (gene name)	667482	657755	646623	633022	623895	582672	649613	621140	272153	271197	268250	278526	258946	258829	280410	270903	Add1 (gene name)	0.95103	0.0879495	0.980702	0.387565	15
Add3 (gene name)	624154	606023	604735	566243	534043	511628	573331	535233	204906	233626	248017	244434	226192	219099	237205	213874	Add3 (gene name)	0.897166	0.0129311	0.962821	0.461316	10
Adgre5 (gene name)	75002.3	73640.6	71573.8	76629.1	75256.6	78020.7	80748.8	80223.9	31589.5	26785.6	31366.9	30828.6	32449	28915.7	35568.7	37307.7	Adgre5 (gene name)	1.05863	0.0383744	1.11338	0.165415	6
Adh5 (gene name)	784358	811862	809027	757784	770341	724719	818997	803710	700072	726761	724003	746158	786384	733850	809845	796344	Adh5 (gene name)	0.985689	0.659023	1.0792	0.0240359	9
Adi1 (gene name)	137646	142846	131262	149352	133902	131402	150279	148668	142741	158407	162596	156415	143568	154646	149514	142784	Adi1 (gene name)	1.0056	0.903579	0.952194	0.197742	7
Adk (gene name)	241248	278063	259149	249864	223075	219654	245050	246116	255428	259132	290341	295031	313921	309261	314816	303714	Adk (gene name)	0.908173	0.0669198	1.1289	0.0155618	7
Adnp (gene name)	139721	150549	130982	137073	147146	137340	149809	144779	180174	165292	158777	176418	170914	181049	186530	179170	Adnp (gene name)	1.03716	0.329472	1.05436	0.168233	10
Ado (gene name)	23960.6	28037.5	27813.9	30261.1	25992.3	25140	26553.3	24327.5	20060.7	33572	25572.9	32436.4	31210.8	26664.1	26663.4	25785	Ado (gene name)	0.926776	0.199074	0.988187	0.925637	2
Adpgk (gene name)	91147.9	109487	99127.1	99043.3	105819	112599	121969	122837	76623.3	79813.1	88958.4	88073.2	86553.2	84199.2	88131.7	91680.2	Adpgk (gene name)	1.16153	0.0269254	1.05127	0.259067	2
Adprh (gene name)	323812	340323	354685	362164	376200	357726	367989	366166	429274	444367	430997	447154	458249	469288	450670	499622	Adprh (gene name)	1.06307	0.0571503	1.07195	0.0357234	7
Adprhl2 (gene name)	70234.1	71129.9	66152.7	63663.4	66428.7	63006.4	64065.3	65120.5	35994.9	36418.4	38991.8	37504.9	39936.4	38510.7	35345.6	37872	Adprhl2 (gene name)	0.953686	0.149303	1.0185	0.577389	4
Adrm1 (gene name)	184495	462198	190227	431552	437186	411758	352068	146453	177043	125374	104048	116154	117623	105801	110488	119801	Adrm1 (gene name)	1.06227	0.849967	0.868153	0.33368	4
Adsl (gene name)	133673	160461	138069	146705	149475	130975	139101	137604	242106	240905	243857	262463	264685	254881	253814	240091	Adsl (gene name)	0.962423	0.46878	1.0244	0.432052	7
Adss (gene name)	350622	371025	368607	369956	333815	328238	341673	359713	751887	757914	741995	770298	709516	751537	719158	725310	Adss (gene name)	0.933729	0.0279882	0.961426	0.0352438	18
Adssl1 (gene name)	66688.8	76554.6	67579.4	75831.1	60385.9	58250.1	62741.2	72948.7	15745	18662.2	20833.7	24124.9	20378.8	17896.2	18533.6	24397.5	Adssl1 (gene name)	0.887223	0.101441	1.02319	0.847732	4
Aebp2 (gene name)	24050.8	22723.9	25733.1	29582.2	23686.2	27777.6	26130.4	28885.5	53054.4	55573.4	54731.7	57074	61716.5	67068.9	56317.7	66537.6	Aebp2 (gene name)	1.043	0.578153	1.14157	0.025524	4
Aff3 (gene name)	22316.1	24779.5	23511.9	24506.9	20824.7	23507.6	24821.9	22936.3	24370.8	25695.6	26626.9	24325.4	25309.7	22277.9	28612.7	24684.4	Aff3 (gene name)	0.968209	0.479233	0.998673	0.981938	1
Aff4 (gene name)	1225.88	2582.45	2113.07	1273.29	2875.06	2834.84	1712.68	1217.46	3299.08	1856.65	1699.69	3524.54	2160.06	1710.07	3037.03	3109.56	Aff4 (gene name)	1.20089	0.520918	0.965006	0.881721	1
Afg3l1 (gene name)	9949.98	11406.3	8952.18	8297.67	10043.8	10664.4	13637.8	8166.26	24753.3	22115.6	21844.1	21464	18094.3	18089.7	20255.9	19344.3	Afg3l1 (gene name)	1.10118	0.487779	0.840395	0.00770409	3
Afg3l2 (gene name)	434948	467158	430038	400830	444527	444645	455668	424968	418048	406422	420678	431337	436341	438452	468287	459077	Afg3l2 (gene name)	1.02126	0.56205	1.07496	0.0152434	18
Aftph (gene name)	15007.9	14149.4	16001.3	17857.9	14746.7	13470	15278.2	17050.4	21019.2	16877.7	18033.5	17514.8	17688.3	13975	19102.6	18477.8	Aftph (gene name)	0.960786	0.5911	0.942794	0.501744	2
Agap2 (gene name)	25789	24666	22237.5	25850.5	25044.6	29472.7	28193.9	30328.9	26950.4	29715.8	29672.8	29411.3	28912.1	28889.4	27616	28222	Agap2 (gene name)	1.14711	0.0447632	0.981763	0.499268	3
Agap3 (gene name)	0	0	1214.66	1008.99	568.295	0	1067.23	1283.16	0	834.951	1219.78	0	0	1.88905	1223.57	0	Agap3 (gene name)	1.31256	0.70125	0.59641	0.649131	1
Agfg1 (gene name)	131934	142808	136761	132512	139097	113751	131587	153715	200730	185236	202321	197191	216743	229116	208547	211741	Agfg1 (gene name)	0.989218	0.87146	1.1027	0.0146373	7
Agfg2 (gene name)	5400.44	9137.92	7859.74	8113.56	9213.95	7458.53	11003.4	11507.3	14853	14115.5	15282.8	14670.2	16429.2	15554.1	16624	14137.8	Agfg2 (gene name)	1.2842	0.124687	1.06489	0.171492	3
Agk (gene name)	201586	205610	187089	192426	199289	190096	204741	215173	173059	172914	157247	171382	173796	182218	184459	174341	Agk (gene name)	1.02871	0.433614	1.05961	0.0756711	7
Ago1 (gene name)	173692	157455	165790	168071	160623	161688	180875	166387	70035.8	68747.1	79872.1	78872.2	74755	75074.5	81580.6	81278.7	Ago1 (gene name)	1.00686	0.84935	1.05096	0.315045	8
Ago2 (gene name)	612624	596383	620913	640638	604575	580867	631621	627766	395228	385448	401644	407294	412030	421096	430733	437621	Ago2 (gene name)	0.989586	0.681484	1.07037	0.00862053	15
Agpat1 (gene name)	8184.04	9910.41	7772.83	10369.3	8966.65	9163.56	10719.8	8834.46	3901.07	4022.94	4798.1	4369.36	4399.82	4068.86	5700.12	3184.55	Agpat1 (gene name)	1.03996	0.656006	1.01532	0.910567	1
Agpat3 (gene name)	69785.1	83993.8	74518.7	63603	72092	72875.7	77658.9	75570.6	55877.6	62974.6	62542.3	55306.6	57519.4	61599.5	63340.1	53557.2	Agpat3 (gene name)	1.02157	0.737584	0.997107	0.956549	2
Agpat4 (gene name)	6413.93	8276.43	9298.76	9033.21	8570.95	7844.84	8321.06	8811.06	8361.39	10874.5	10551.5	11817.2	12502.8	13846.3	12056.6	11009.6	Agpat4 (gene name)	1.01592	0.853784	1.18774	0.0825249	2
Agpat5 (gene name)	42145.8	44827.5	43182.1	40510.2	42317	47501.5	40741	46699.5	92034.7	92853.8	94400.3	99605.6	100028	113750	101825	106225	Agpat5 (gene name)	1.03863	0.414576	1.11331	0.021946	2
Agps (gene name)	177566	203452	191307	189140	189414	208247	215318	211409	322048	324556	340929	347412	360616	377885	366344	380939	Agps (gene name)	1.08263	0.0909224	1.11299	0.00294056	11
Ahctf1 (gene name)	387581	438457	434395	421166	421521	696162	451761	474677	675804	618606	638024	673408	647007	647493	670744	689004	Ahctf1 (gene name)	1.21558	0.204763	1.01858	0.508937	31
Ahcy (gene name)	2.16784e+06	2.10016e+06	2.2238e+06	2.11882e+06	2.03265e+06	1.90021e+06	2.03771e+06	2.12178e+06	2.04097e+06	2.06676e+06	2.11914e+06	2.16783e+06	2.17344e+06	2.09938e+06	2.17973e+06	2.09805e+06	Ahcy (gene name)	0.939809	0.0517047	1.01857	0.321681	20
Ahcyl1 (gene name)	124132	134682	127859	128740	123552	113194	130652	131976	159023	141030	155086	156238	148860	143249	156887	162906	Ahcyl1 (gene name)	0.968881	0.437672	1.00086	0.983014	7
Ahcyl2 (gene name)	7950.93	5787.45	6367.47	4251.26	6760.16	4363.84	4861.15	6518	6001.58	5444.84	8173.39	7515.46	8104.05	8107.73	8362.1	6699.7	Ahcyl2 (gene name)	0.923884	0.649425	1.15251	0.211959	1
Ahdc1 (gene name)	5994.11	7449.5	6655.23	6240.4	4731.28	5613.72	4997.64	5547.13	2967.77	4342.85	3236.81	2768.81	3563.91	2583.54	4979.64	3302.42	Ahdc1 (gene name)	0.793104	0.0121185	1.0836	0.665688	2
Ahnak (gene name)	60123	67167.8	54576.4	53232.8	46656	45324.8	35154.3	51994.3	18221.7	14724.8	13703.5	15026.1	11407.6	11385.5	13960.8	17307.1	Ahnak (gene name)	0.761928	0.0254556	0.876532	0.307549	2
Ahsa1 (gene name)	271679	271028	247581	255710	269829	255221	258570	241843	571136	627417	634248	643940	604151	610806	600012	548442	Ahsa1 (gene name)	0.980368	0.557414	0.954243	0.240354	9
Ahsa2 (gene name)	19245.8	23595.2	18315.1	21880.3	25033.8	26271.5	18323.2	23659.9	53236.3	49658	51531.2	54259.5	51673.8	52735.1	53966.5	54523.2	Ahsa2 (gene name)	1.12346	0.273601	1.02019	0.411525	2
AI467606 (gene name)	3230.97	0	2575.81	5999.65	1898	3679.82	3415.88	2842.92	3113.18	3793.05	3732.28	2807.52	1675.85	5197.41	2152.35	2332.98	AI467606 (gene name)	1.00256	0.995536	0.844754	0.554257	1
AI837181 (gene name)	224254	214944	226641	227703	224425	225915	230112	228618	150273	162593	155942	162709	168865	145709	150227	156572	AI837181 (gene name)	1.01738	0.267501	0.983937	0.679733	6
Aicda (gene name)	0.0214821	0.0286455	0.194864	0.337863	0.354728	0.471993	680.067	1297.67	21737.9	16274.2	17945.2	19475.7	27677.3	26915.7	29972.5	31262.5	Aicda (gene name)	3394.61	0.164021	1.53551	0.000595144	2
Aida (gene name)	14135.7	13667.6	11618.9	13950.8	12148.6	10179	9003.91	12280.6	8405.24	8461.01	8602.26	10732.2	8258.3	10850.8	10123.4	10273.2	Aida (gene name)	0.817119	0.0480656	1.0913	0.338572	1
Aifm1 (gene name)	763929	841292	803351	781334	811174	829622	862682	817803	693821	687705	707844	687483	757232	732023	788739	781597	Aifm1 (gene name)	1.04118	0.155615	1.10182	0.00211495	16
Aim2 (gene name)	18701.9	18371.7	17290.2	21419.3	20448.7	20448.9	20875.9	20386.4	37129.8	36552.4	35794.7	33137.2	36300.2	34466	36016.3	36886.6	Aim2 (gene name)	1.08415	0.12177	1.0074	0.805046	3
Aimp1 (gene name)	219515	239135	239796	240943	233730	218998	255067	250318	707881	711859	707904	747348	723700	717601	749050	760658	Aimp1 (gene name)	1.01993	0.646378	1.02644	0.223905	9
Aimp2 (gene name)	87934.8	99528.7	94925.3	90039.1	85253.7	85696.8	104700	91941	279577	273815	281070	291487	295906	301941	297353	279996	Aimp2 (gene name)	0.987013	0.824574	1.04374	0.0873119	7
Aip (gene name)	399458	397997	437380	431908	414273	379730	424972	413048	500098	540607	547388	561910	511611	528395	523974	514784	Aip (gene name)	0.979168	0.566414	0.966865	0.244378	10
Ak2 (gene name)	723440	732723	723528	678978	745498	697376	750995	760450	1.37414e+06	1.37577e+06	1.38438e+06	1.42222e+06	1.43754e+06	1.53238e+06	1.42268e+06	1.35885e+06	Ak2 (gene name)	1.03346	0.245036	1.03508	0.242078	15
Ak3 (gene name)	515962	554650	526247	503597	536749	509608	561897	546998	208727	217268	242059	239838	258007	248949	277991	251157	Ak3 (gene name)	1.02609	0.41039	1.14122	0.0231498	9
Ak4 (gene name)	5042.07	6993.85	5104.23	6504.82	4237.35	5582.74	7695.01	5684.47	16411.7	19792.9	18258.9	19887.5	22651.9	14194.7	21893.9	23750.6	Ak4 (gene name)	0.981164	0.90203	1.10948	0.414929	2
Akap10 (gene name)	4378.5	4363.32	5569.7	5119.36	3454.14	5984.13	5063.42	4700.2	4951.79	4676.65	5222.47	6374.86	4955.49	5614.16	5880.3	4807.04	Akap10 (gene name)	0.988215	0.927279	1.00147	0.986827	1
Akap12 (gene name)	131248	136209	140156	143113	143091	133531	139496	171528	181609	178930	182139	184309	181109	171569	181598	180745	Akap12 (gene name)	1.06704	0.335734	0.983541	0.301084	6
Akap13 (gene name)	589904	563161	563814	572155	569743	549027	575415	589692	343670	340556	335874	333808	341369	340211	350399	355283	Akap13 (gene name)	0.997747	0.906116	1.02464	0.097998	26
Akap8 (gene name)	183541	171365	181517	182001	175207	172302	177022	188433	212651	203430	214019	210729	209688	208180	203956	186524	Akap8 (gene name)	0.992401	0.771737	0.961371	0.212818	8
Akap8l (gene name)	47579	46789.3	46990.5	49593.1	49031	49519.1	50861.1	53067.1	32783.3	32030.9	27923.6	31915.9	30374	35889.5	34987.1	39954.1	Akap8l (gene name)	1.06036	0.0405135	1.13278	0.115684	3
Akap9 (gene name)	85762.3	89940.3	93003	91240.5	86225	90692.9	83876	84660.7	121939	123117	121811	127969	128327	118079	118625	127286	Akap9 (gene name)	0.95974	0.145638	0.99491	0.845765	6
Akna (gene name)	47285	51856.4	44726.1	47691.1	53571.3	49214	52200.3	52920.8	46486.6	46680.8	43546.7	41227	50554.5	53231.9	46440.5	53432.4	Akna (gene name)	1.08534	0.0595147	1.14453	0.0215707	5
Akr1a1 (gene name)	248455	291481	264848	265916	243934	235610	252103	256418	226171	237672	245458	248003	231751	235590	235462	238581	Akr1a1 (gene name)	0.922822	0.0844793	0.983371	0.464862	10
Akr1b10 (gene name)	48564.7	61426.8	55448.8	46451.4	53436.2	53977	52713.3	48034.4	18886.3	21043.9	20180.7	16709.2	18637.1	26637.2	21369.6	25890.7	Akr1b10 (gene name)	0.982393	0.807949	1.20456	0.113131	2
Akr1b3 (gene name)	972884	1.01992e+06	1.01833e+06	977001	923342	856266	895054	876001	668560	648735	604983	680522	666247	663559	680553	680842	Akr1b3 (gene name)	0.890305	0.00125538	1.03396	0.246507	14
Akr7a5 (gene name)	90403	89265.3	90754.5	97858.7	81120.8	92807.1	80802.1	76558.5	47768	44526	51815.4	52783	47664.5	49814.8	47335.9	47603.6	Akr7a5 (gene name)	0.899552	0.0599965	0.977279	0.594514	5
Akt1 (gene name)	86065.4	97507	91800.7	98210.3	86730.2	94473.6	87066.7	104921	113810	110490	110892	112806	120268	116528	124325	135256	Akt1 (gene name)	0.998952	0.98537	1.10799	0.0261626	3
Akt2 (gene name)	70243	69821	65185.5	74551.3	62887.3	59700.9	63280.9	70982.3	74959.3	73209.2	64513.4	63511.1	65857.5	73733.5	67315.9	69898.6	Akt2 (gene name)	0.91798	0.110459	1.00222	0.965603	3
Alad (gene name)	11123.5	14502.3	10620.8	9815.19	10865.9	9756.74	11432.5	13287.1	12301.1	16875.7	17742	17921.5	15341.7	13496.6	17065.8	19018	Alad (gene name)	0.984377	0.891828	1.00126	0.991179	1
Alas1 (gene name)	267704	255140	276070	283206	283612	300839	266337	240708	204682	211002	217577	206185	196686	205004	210333	204838	Alas1 (gene name)	1.00866	0.874091	0.973096	0.212184	5
Alb (gene name)	492730	828830	701512	844602	582729	697895	777707	761834	137001	127792	144001	161310	168159	202195	155543	155325	Alb (gene name)	0.983433	0.902105	1.19491	0.0786221	11
Alcam (gene name)	46922.3	49993.7	47986.4	37690.8	41772.7	45168.7	43852.3	43579.3	95498.1	98316.9	95970.2	109034	90180.9	84064.8	93064.5	102263	Alcam (gene name)	0.954981	0.493021	0.926668	0.189278	3
Aldh16a1 (gene name)	194321	212504	217911	221732	205024	202718	205279	204483	203684	187865	200616	221746	203949	187948	205271	207423	Aldh16a1 (gene name)	0.965782	0.27974	0.988549	0.788047	11
Aldh18a1 (gene name)	207714	245498	206205	221677	232936	216299	226882	236436	683062	641602	670154	676643	628487	592186	607532	631633	Aldh18a1 (gene name)	1.0357	0.466342	0.920783	0.00665111	18
Aldh1b1 (gene name)	44556.9	52648.6	54065.6	53556.6	51996.7	50512.1	57034.6	57885.6	36873.3	37095.2	40805.3	38868.6	40491	45362.1	39242.6	40451.1	Aldh1b1 (gene name)	1.06152	0.316947	1.07748	0.118756	6
Aldh2 (gene name)	1.16243e+06	1.41684e+06	1.20888e+06	1.19225e+06	1.23116e+06	1.26157e+06	1.31914e+06	1.22095e+06	324180	316348	394814	354589	377294	404819	439585	413922	Aldh2 (gene name)	1.01052	0.839864	1.17676	0.0312732	18
Aldh3a2 (gene name)	164543	173465	166250	152629	162092	170096	179704	152521	60044.4	63586.3	64775.1	67704.8	67412.9	63600.8	72434.1	70050.1	Aldh3a2 (gene name)	1.01146	0.803095	1.06789	0.128777	6
Aldh4a1 (gene name)	258317	259648	264258	256393	243641	239787	269177	245643	108509	106174	111103	114336	128028	128470	125664	135704	Aldh4a1 (gene name)	0.961133	0.191532	1.17664	0.000433443	8
Aldh6a1 (gene name)	59251.5	65515.1	62806.7	67810.7	53198.6	59724.7	68417.9	66599.1	35737.2	37784.4	37028.8	34591.8	36643.7	37629.1	39329	44247.2	Aldh6a1 (gene name)	0.970853	0.652875	1.08755	0.133261	4
Aldh7a1 (gene name)	7362.26	13231.1	11315.7	10267.6	9499.42	7980.97	8314.44	10937.7	18456.6	14435.2	16521.6	20003.5	16761.6	17198	17860.6	17728.4	Aldh7a1 (gene name)	0.87092	0.367312	1.0019	0.979571	3
Aldh9a1 (gene name)	422969	484204	469510	451253	418200	406688	465423	459545	480220	475491	486198	472838	460569	467352	471851	472123	Aldh9a1 (gene name)	0.957285	0.360883	0.97762	0.0361641	14
Aldoa (gene name)	3.07938e+06	2.9799e+06	3.04035e+06	2.99589e+06	3.06901e+06	2.73866e+06	3.03685e+06	2.85365e+06	9.03849e+06	9.45846e+06	1.02712e+07	1.00941e+07	9.88247e+06	8.23591e+06	1.04821e+07	1.03835e+07	Aldoa (gene name)	0.967151	0.267098	1.00313	0.960771	28
Aldoart1 (gene name)	2083.71	2569.34	1542.24	2036.29	1934.48	2627.56	2168.87	2031.06	7343.49	7761.92	6727.12	9046.03	8100.38	5088.13	7247.22	7715.36	Aldoart1 (gene name)	1.06443	0.628241	0.911671	0.444169	1
Aldoart2 (gene name)	110201	107882	102795	109788	103686	83081.8	97718.8	87853.6	177852	200707	191515	187637	196554	210016	195676	201654	Aldoart2 (gene name)	0.864569	0.026085	1.06096	0.0919765	2
Aldoc (gene name)	78474.9	67467.9	78529.9	84627.8	64319.8	69681.6	78206.1	71959.1	147641	159690	193085	186887	161573	115670	188542	211609	Aldoc (gene name)	0.919334	0.223007	0.985583	0.918749	10
Alg10b (gene name)	7221.41	6080.22	5497.97	6443.57	6038.33	4981.1	5936.28	4627.91	1700.28	2065.67	2163.14	2833.53	2234.07	2134.25	3280.23	1399.39	Alg10b (gene name)	0.855029	0.118375	1.03256	0.880183	1
Alg2 (gene name)	16864.4	18709.4	21217.2	17488.9	18081.5	18651.3	18024.7	19931.5	14187.9	15917.3	15411.2	15749.3	15162.8	17529.8	15494.1	17175.2	Alg2 (gene name)	1.00551	0.926228	1.06686	0.199195	3
Alg5 (gene name)	130911	151615	142895	136780	129031	133598	137285	130104	128620	132766	133725	130772	134801	133116	133990	133796	Alg5 (gene name)	0.942759	0.145014	1.01867	0.0834361	6
Alkbh3 (gene name)	9875	15488.9	15923	16461.8	12299.5	14387.9	15534.8	15854.4	17984.7	19313.1	17414.3	19869.9	17550.5	18151.1	17300.1	18769.8	Alkbh3 (gene name)	1.00568	0.963793	0.962316	0.326499	2
Alkbh5 (gene name)	68006.6	70476.7	73948.6	73945.6	60902.4	65366.6	65829.8	67157.6	94502.6	110046	112227	117967	119613	115352	116098	120315	Alkbh5 (gene name)	0.905296	0.0142428	1.08427	0.126585	3
Alkbh8 (gene name)	2022.56	2329.93	2912.7	2947.89	2000.43	2926.72	2792.22	3402.72	7478.36	5043.3	6813.87	5681.13	7710.86	5713.8	7010.84	5768.65	Alkbh8 (gene name)	1.089	0.560572	1.04747	0.70014	1
Alox12 (gene name)	11824.2	18801.7	13530.8	12661.8	11844.9	17103.6	15948.5	12882.9	4758.21	5225.21	5295.19	3529.92	4719.81	5355.84	5064.5	6428.12	Alox12 (gene name)	1.01692	0.908421	1.14673	0.25672	2
Alpl (gene name)	29611.7	26817.1	25212.9	28684.2	26622.8	27803.2	26254.2	23160.9	210642	202890	216212	223674	237720	239344	237906	206666	Alpl (gene name)	0.941222	0.288733	1.07994	0.108746	5
Als2 (gene name)	7937	5788.95	9387.92	8339.15	7538.89	6329.32	8044.69	6973.94	15373.3	16819	18309.1	17983.4	14810.2	16817.8	19020.8	18414.4	Als2 (gene name)	0.918412	0.474659	1.00845	0.904207	2
Alyref (gene name)	590315	583516	582043	605068	614189	568678	623534	629397	450898	466885	504135	494143	504371	509522	514558	488259	Alyref (gene name)	1.03171	0.251653	1.05253	0.111647	9
Ambra1 (gene name)	0	1557.79	1262.94	0	0	0	0	1408.05	0	1783.74	1027.38	1480.7	1893.46	0	1484.08	1044.3	Ambra1 (gene name)	0.49918	0.538486	1.0303	0.955898	1
Amdhd2 (gene name)	14873.5	17677.5	18475.3	18197.4	17991.9	20270	15499.4	17058.6	11056.4	10313	8390.3	7441.72	8358	7570.99	7780.18	11238.4	Amdhd2 (gene name)	1.02306	0.768598	0.939416	0.653297	3
Amfr (gene name)	7369.81	9468.02	8708.91	10621.5	7338.7	7820.53	7603.67	11789.2	19943.1	21013.1	20026.1	24105.2	24150.2	25589.1	22065.7	23937.4	Amfr (gene name)	0.955316	0.758662	1.12522	0.0706857	1
Ampd2 (gene name)	109935	117156	112264	122811	114015	107889	110840	122983	251671	252499	247165	257754	232145	248109	240133	233769	Ampd2 (gene name)	0.98607	0.723254	0.945562	0.0174737	7
Ampd3 (gene name)	11297.5	14376.5	15985.4	11092.3	13886.2	11838.5	14964.8	12406.2	2399.88	4321.35	5271.13	5160.29	3841.03	5574.17	3040.39	5271.3	Ampd3 (gene name)	1.00652	0.952732	1.03348	0.877677	2
Anapc1 (gene name)	88974.8	102074	93143.8	96951.5	96117.5	98922.1	107139	99529.8	179473	197983	191055	212937	208644	207916	205563	205931	Anapc1 (gene name)	1.05395	0.20875	1.05964	0.148639	8
Anapc2 (gene name)	41039.7	42434.8	43502.7	43806	43259.2	40296.3	51743.3	42389.9	61086.5	77626.5	71018.9	79698.6	74711.1	69552.7	71889.6	71750.7	Anapc2 (gene name)	1.04043	0.530582	0.994726	0.932472	3
Anapc4 (gene name)	35088.4	37667.4	32981.7	29763.7	33100.1	30558.3	32945.4	32435	55248.7	58745.5	62153.4	72506.9	64605	65915.5	71057.1	67992.1	Anapc4 (gene name)	0.952308	0.396932	1.08411	0.237072	6
Anapc5 (gene name)	41174.7	47775.1	45036.6	46181.5	43285.7	41364.7	46775.1	41438.8	88052.3	93327.2	93127.3	96291.1	94654.6	93168.7	92970.1	97348.6	Anapc5 (gene name)	0.959462	0.371913	1.01981	0.390848	5
Anapc7 (gene name)	60645.9	64963.7	66616.9	62957	66670	56458	65385.9	66547.2	145632	144268	139265	147299	154471	149601	141253	157126	Anapc7 (gene name)	0.99952	0.991545	1.04508	0.146269	6
Angel2 (gene name)	25716	22718.1	24574.4	21573.2	23127.3	20441.4	20891.3	23818.4	17821.1	19589	15921.7	20743.9	18868.1	19451.8	19137.9	19681.9	Angel2 (gene name)	0.933358	0.251646	1.04136	0.500511	2
Ank1 (gene name)	30830.6	31373.6	31640.4	33206	31187.8	32010.7	35183.9	33909.6	47158.8	43924.5	44673.1	48839.8	48873	49937.6	47185.9	45639.8	Ank1 (gene name)	1.04126	0.254091	1.03814	0.277778	3
Ankfy1 (gene name)	235078	239318	223534	228799	227255	212193	220406	232367	230030	239001	238398	240649	250655	237106	246645	248148	Ankfy1 (gene name)	0.962764	0.173184	1.03637	0.0637338	9
Ankhd1 (gene name)	81561.8	93673.1	86460	77717.2	81779.9	72359.5	85226.3	79407.4	139295	143619	144689	152341	144299	156865	157696	163672	Ankhd1 (gene name)	0.939192	0.284096	1.07344	0.0724617	9
Ankle2 (gene name)	94369.5	105217	105954	105106	106663	115566	116587	111281	146887	153183	159204	167179	168966	169301	176708	169601	Ankle2 (gene name)	1.09607	0.0330649	1.09278	0.0215236	11
Ankmy2 (gene name)	26080.4	35901.3	31609.2	35718.2	30874.8	31470.1	29678.3	35855.1	65317.9	60364.3	65855.9	73037.2	62427.4	59375	61031.6	67796.3	Ankmy2 (gene name)	0.988935	0.897846	0.947293	0.315378	2
Ankrd11 (gene name)	4079.35	3965	3428.71	4074.55	3937.28	3615.1	3350.58	4461.52	5478.55	4708.95	5356.28	4557.53	5160.35	7700.01	5347.99	5580.24	Ankrd11 (gene name)	0.988221	0.877612	1.18344	0.196004	1
Ankrd13a (gene name)	152345	177645	177424	180064	177648	153302	167080	163674	140873	146460	142162	146473	135798	135520	145583	154004	Ankrd13a (gene name)	0.962511	0.463969	0.991209	0.795006	5
Ankrd17 (gene name)	132283	141406	140596	140214	123831	129771	136417	145146	326878	319684	333960	347565	335765	351903	341427	342338	Ankrd17 (gene name)	0.965131	0.37511	1.03264	0.163284	20
Ankrd28 (gene name)	13986.5	14585.5	11194.6	15027.7	13096.9	15442.1	15573.1	15441.4	34585.6	36008	35309.4	37761.4	37826.3	33325.1	36631.5	35407.7	Ankrd28 (gene name)	1.08686	0.299844	0.996702	0.923125	2
Ankrd31 (gene name)	66801.9	63384.2	41381.4	31267.4	43109.7	46162.2	47072.6	49112.9	238364	228122	134296	105159	125301	203816	190048	261871	Ankrd31 (gene name)	0.914327	0.634399	1.10638	0.681691	2
Ankrd40 (gene name)	2666.69	4229.23	2773.91	3066.67	3457.69	1932.99	4247.92	3165.29	4786.2	7541.22	7065.2	5577.25	7276.68	7096.29	8601.33	5248.55	Ankrd40 (gene name)	1.00529	0.97849	1.13028	0.420792	2
Ankrd44 (gene name)	504913	522219	526275	510822	456057	446263	475420	469765	271180	276583	257066	268852	268263	259536	276976	267218	Ankrd44 (gene name)	0.89501	0.000598359	0.998428	0.940774	10
Ankrd54 (gene name)	12454.4	12183.6	14543.3	10780	11347.9	11564.1	12515.2	11700.3	15112.7	15466.8	13447.8	14427.4	13851.7	14037	12299.2	13773.8	Ankrd54 (gene name)	0.943279	0.419329	0.923136	0.109668	1
Anks1 (gene name)	10761.3	9944.29	9487.24	12308.8	9350.44	10481.3	11748.1	10350.6	8937.52	8647.22	7255.18	7631.19	8706.82	7718.55	9491.97	9044.8	Anks1 (gene name)	0.986563	0.862736	1.07672	0.301085	2
Ankzf1 (gene name)	10755.2	10589.1	13879.2	14646.1	11109.9	11533	11526.2	11320.2	18570.7	19571	17806.7	15180.3	17302.8	16271.2	16980.2	17634	Ankzf1 (gene name)	0.912166	0.338695	0.958659	0.483051	2
Anln (gene name)	5272.13	4922.08	5004.86	5305.32	5075.22	2083.35	2885.63	5156.57	23507.2	25351	27535.7	30617.2	27229.8	25546.1	25672.1	27809.1	Anln (gene name)	0.741343	0.141376	0.992954	0.911688	3
Anp32a (gene name)	3.37449e+06	3.29663e+06	3.42182e+06	3.30814e+06	3.01322e+06	2.84587e+06	3.1787e+06	3.23023e+06	2.21335e+06	2.33487e+06	2.58931e+06	2.40123e+06	2.42573e+06	2.26311e+06	2.47285e+06	2.44101e+06	Anp32a (gene name)	0.91545	0.0215655	1.0067	0.866972	11
Anp32b (gene name)	698499	704339	732301	735370	610311	594881	705981	751912	821504	841784	879648	865550	916470	891575	935704	867550	Anp32b (gene name)	0.92774	0.231489	1.0595	0.0415486	5
Anp32e (gene name)	743057	611165	856163	847383	673470	599368	729631	722978	631092	651414	651028	636484	629326	641691	620722	627661	Anp32e (gene name)	0.891319	0.245866	0.980304	0.110042	5
Anxa1 (gene name)	25041.2	28986.8	31875	30901.1	25804.7	29156.3	25633.8	31307.1	3777.93	4401.1	3010.13	4105.76	1786.86	1898.04	4650.16	5440.9	Anxa1 (gene name)	0.958032	0.570521	0.900689	0.713296	4
Anxa11 (gene name)	1.16451e+06	1.19497e+06	1.15956e+06	1.18022e+06	1.11302e+06	1.06186e+06	1.13209e+06	1.1622e+06	635933	573013	655623	645079	661844	626816	698681	641022	Anxa11 (gene name)	0.951035	0.0434144	1.0473	0.267187	11
Anxa2 (gene name)	172849	259625	218919	188799	157818	172213	151913	190377	71436.6	84838.7	79507.3	75055.4	75803.9	75058.2	79524.4	86493.6	Anxa2 (gene name)	0.800197	0.0916691	1.01944	0.711831	6
Anxa3 (gene name)	11470.2	17477.3	12708	15164.7	12188.2	16595.8	13566.3	13250.3	7586.13	11946	11926.6	8460.89	8705.41	12134.7	10792	12211.7	Anxa3 (gene name)	0.978537	0.858224	1.0983	0.511692	1
Anxa4 (gene name)	150970	163438	151425	161358	137443	143160	160295	155886	67655.6	76400.3	66008.5	74919.3	86316.4	73249.3	81431.3	82422	Anxa4 (gene name)	0.951518	0.270217	1.13487	0.0436901	8
Anxa5 (gene name)	750242	859625	822200	755786	627454	646123	650701	648739	148029	161181	174892	188029	144786	168194	178886	177435	Anxa5 (gene name)	0.807131	0.00128235	0.995788	0.953673	12
Anxa6 (gene name)	2.70833e+06	2.85409e+06	2.87498e+06	2.65286e+06	2.52673e+06	2.27738e+06	2.46179e+06	2.5444e+06	906900	888588	1.08238e+06	1.03766e+06	964578	862555	1.03513e+06	999641	Anxa6 (gene name)	0.884587	0.00787625	0.986305	0.832338	29
Anxa7 (gene name)	1.06617e+06	1.09005e+06	1.15536e+06	1.07089e+06	1.05157e+06	984627	1.08073e+06	1.0869e+06	1.04748e+06	1.00418e+06	1.05106e+06	1.02069e+06	999063	1.05132e+06	1.013e+06	1.0253e+06	Anxa7 (gene name)	0.959237	0.201865	0.991577	0.601393	12
Ap1b1 (gene name)	421535	436762	442618	431040	421066	405464	426437	450143	330747	313032	339832	362615	362529	346467	372735	351678	Ap1b1 (gene name)	0.983345	0.509717	1.06476	0.115661	9
Ap1g1 (gene name)	211892	225465	220321	233905	219437	213139	227105	230629	204452	206579	210462	204297	208584	193243	211800	204122	Ap1g1 (gene name)	0.998571	0.959753	0.990262	0.656386	11
Ap1g2 (gene name)	111325	121222	122302	115423	103728	96550.8	111583	111005	117300	112196	119180	111238	121803	124150	111301	118118	Ap1g2 (gene name)	0.899196	0.0351583	1.03361	0.299615	6
Ap1m1 (gene name)	350384	364860	363142	341045	330795	327595	375044	371261	380052	351436	407546	417775	397576	447123	412891	427458	Ap1m1 (gene name)	0.98962	0.800107	1.08237	0.129665	11
Ap1s1 (gene name)	42031.5	41515.4	41558.4	41933.7	41910.4	35243.7	36599.2	44514.7	92884.3	89376.9	89841.6	96508.7	98728.6	99823.5	93309.8	106765	Ap1s1 (gene name)	0.947491	0.355825	1.08143	0.0584868	4
Ap1s3 (gene name)	13300.4	14796.8	12172.6	12797.5	10155.8	9753.62	13836	11028.2	12059.9	9910.74	10338.8	11618.9	14733.3	12966.7	12926.1	14378.3	Ap1s3 (gene name)	0.843716	0.102536	1.25214	0.00721001	2
Ap2a1 (gene name)	352123	397478	373964	355241	388116	370482	394216	406201	438982	429405	447086	434214	441344	452165	459116	477619	Ap2a1 (gene name)	1.05424	0.16883	1.04604	0.0555998	15
Ap2a2 (gene name)	259139	334575	302173	282213	279366	278879	307418	276146	264392	291460	262250	275086	274375	277306	276789	275781	Ap2a2 (gene name)	0.969195	0.624569	1.01012	0.694254	11
Ap2b1 (gene name)	1.03326e+06	1.18804e+06	1.11212e+06	1.14082e+06	1.09584e+06	998703	1.1639e+06	1.16272e+06	1.21391e+06	1.15815e+06	1.23295e+06	1.27173e+06	1.18053e+06	1.27915e+06	1.27682e+06	1.31454e+06	Ap2b1 (gene name)	0.988138	0.802223	1.03574	0.28595	18
Ap2m1 (gene name)	102928	135768	128772	120298	134873	110271	141408	129621	229572	247759	244667	273881	251267	252157	260477	260875	Ap2m1 (gene name)	1.05824	0.493983	1.02902	0.478637	7
Ap2s1 (gene name)	114979	124379	124671	109018	125481	118577	116647	116508	144161	139276	134580	130437	142868	141373	134504	139191	Ap2s1 (gene name)	1.00881	0.819222	1.01729	0.521032	4
Ap3b1 (gene name)	428814	488251	464348	466341	456827	456086	471655	483175	485553	464908	480131	473001	481705	484832	489212	505344	Ap3b1 (gene name)	1.01082	0.731653	1.03021	0.0824108	16
Ap3b2 (gene name)	673915	600292	651979	607500	661864	621801	621397	760960	263902	243616	279283	294462	297241	264143	297186	290302	Ap3b2 (gene name)	1.05223	0.409695	1.06253	0.254434	2
Ap3d1 (gene name)	77565.4	80765.8	76180.6	76051.2	77023.2	69584.1	73721.2	80897.3	77606.9	77033.1	71867.1	86372.2	75717.7	72931.3	77712.4	79743	Ap3d1 (gene name)	0.969935	0.411295	0.978347	0.630268	7
Ap3m1 (gene name)	29421.9	36057.9	33578.5	30488.7	29750	27819.6	28988.3	31105.4	41626.9	42828.8	46712.4	41771.3	35800.4	50862.8	41050.4	38941.9	Ap3m1 (gene name)	0.908267	0.123332	0.963663	0.665876	4
Ap3s1 (gene name)	5552.65	4891.38	7127.09	5352.65	3953.44	3784.25	6868.13	5089.35	7677.06	7455.95	8019.2	6747.73	8964.02	7975.37	7131.03	6226.14	Ap3s1 (gene name)	0.859158	0.384233	1.01327	0.882629	1
Ap3s2 (gene name)	11743.4	11423.2	14321.8	13651.4	12081.1	11343.5	11319.6	10696.8	16293.1	16583.2	13639.9	15708.4	16798.6	16618.6	13019.7	15250.5	Ap3s2 (gene name)	0.888562	0.111671	0.991366	0.906488	2
Ap4b1 (gene name)	1982.85	2304.15	2358.4	1625.38	1733.74	2840.48	3245.4	3055.19	5558.96	5087.93	5019.98	3998.73	3773.06	4899.38	4334.73	4339.65	Ap4b1 (gene name)	1.31485	0.136206	0.882089	0.198399	1
Ap4m1 (gene name)	40835.6	41790.9	41726.3	45067.4	47640.7	46497.3	48273.4	40136.6	48091.4	50896.5	46897	57206.8	48226.8	53611.1	49939.7	53073.7	Ap4m1 (gene name)	1.07749	0.16713	1.00866	0.872939	2
Ap5b1 (gene name)	12368.4	14645.5	11980.3	12468.8	13289.1	15159.1	14565.9	13761	12987.2	13270.4	15526.8	15704	7793.75	16178.5	15680	12333.1	Ap5b1 (gene name)	1.10322	0.11963	0.904275	0.529656	3
Ap5z1 (gene name)	25276.7	25423.7	27740.4	27050.1	27929.7	26578.2	28578.9	30545.2	27648.3	26033.5	21128.7	22162.3	24548.1	22296.2	23471	27769	Ap5z1 (gene name)	1.07717	0.09426	1.01146	0.891107	3
Apaf1 (gene name)	101316	104324	111297	96508.9	100442	108312	105364	93801.4	78671	92078.8	87712.3	87323	92886.1	94080.8	101415	97728.8	Apaf1 (gene name)	0.986635	0.765879	1.11662	0.0252583	5
Apbb1ip (gene name)	432266	431888	422425	409898	404966	400187	411296	443822	353678	371594	372839	356099	370334	387592	399606	407480	Apbb1ip (gene name)	0.978658	0.448548	1.07619	0.0270142	9
Apeh (gene name)	683636	710219	685178	665587	662569	628328	691210	716464	528737	529867	554021	560371	550351	504397	547414	539093	Apeh (gene name)	0.983222	0.604388	0.985394	0.574231	20
Apex1 (gene name)	438833	442972	465615	455111	404955	376057	439885	425791	393215	351027	394241	385249	380784	365795	374014	373844	Apex1 (gene name)	0.913542	0.0421622	0.980775	0.516254	11
Api5 (gene name)	514823	516753	523309	508513	510465	474214	549863	517963	516332	525352	553970	556468	528662	510911	573344	541880	Api5 (gene name)	0.994721	0.869039	1.00124	0.969172	14
Apip (gene name)	283506	299035	319252	297768	267392	250440	291530	253669	318424	305594	348249	348355	352314	368038	333505	348004	Apip (gene name)	0.886183	0.0283913	1.06152	0.167222	7
Aplf (gene name)	23321.8	22032.9	19899.2	24161.1	21493.3	21618.1	22768.1	18364.4	44038.4	49147.7	47408.5	41279.9	43288.3	38851.8	51296.9	36498.5	Aplf (gene name)	0.942167	0.366338	0.934356	0.450554	4
Apmap (gene name)	130527	140728	134337	116720	111297	119360	125469	127683	82680.5	74082.8	78803.1	82339.1	93655	93518.9	82019.3	73362.1	Apmap (gene name)	0.926281	0.175198	1.07754	0.289803	6
Apoa1 (gene name)	44442.6	47616.7	43177.9	47621.3	47001	48995.5	52527	55616.9	63926	68780.5	53393.4	64387.4	68440.9	69334.9	69802.4	70374.3	Apoa1 (gene name)	1.11638	0.0532723	1.10965	0.0819603	1
Apobec3 (gene name)	328430	377434	381677	377644	336461	348856	374973	368248	993357	1.02891e+06	1.02063e+06	1.09847e+06	1.07333e+06	1.0658e+06	1.09424e+06	1.11604e+06	Apobec3 (gene name)	0.974988	0.574608	1.05023	0.0832856	14
Apool (gene name)	58907.7	64365.7	59649	57128.4	60465.8	61492.3	66994	62076.3	58087.9	56554.2	58826.3	57685.5	66681.9	66948.1	62218.8	68242.5	Apool (gene name)	1.04573	0.242886	1.14249	0.00105505	3
Appbp2 (gene name)	36697.4	28712.9	36198	41131.3	29358.9	38369.5	34280.2	29684.9	73047.6	69064.2	76982.2	68754.9	66889	83778.6	67014.2	70860	Appbp2 (gene name)	0.922613	0.440605	1.00241	0.97011	2
Appl1 (gene name)	75240	76711.4	73634.1	75730	78796.5	69514.2	80171.9	79477.9	78551.2	77749.9	74976.8	76296.1	83204.3	84497.2	81803.2	86598.6	Appl1 (gene name)	1.02205	0.544779	1.09276	0.00147452	6
Aprt (gene name)	204201	194868	188660	182039	182289	163864	178692	226110	609905	617284	626754	670697	723425	668953	696144	704279	Aprt (gene name)	0.975561	0.751794	1.10622	0.00910065	8
Aptx (gene name)	27412.7	27257.6	26234.2	29074.6	25063.8	26819.5	31803.8	26104.9	39154.1	34252.4	34526.4	36541.8	35163	40352	35774.2	40684.1	Aptx (gene name)	0.998298	0.977721	1.0519	0.350442	3
Aqr (gene name)	292600	294307	287629	300005	312818	290088	327044	349456	443334	434469	457475	469572	452647	476192	463794	450121	Aqr (gene name)	1.08928	0.0849421	1.021	0.369465	17
Araf (gene name)	263208	287772	279545	283571	237484	246902	272744	248105	293678	281850	319048	315094	302253	324657	306840	293635	Araf (gene name)	0.902286	0.0258795	1.01464	0.700948	13
Arap1 (gene name)	764124	814059	747598	756115	720240	711008	757609	736837	444700	478060	496673	513620	509280	493747	504727	521841	Arap1 (gene name)	0.949316	0.0741937	1.04994	0.179052	16
Arap2 (gene name)	20841.2	24821	21431.9	23324	25719.8	20474.7	19719.2	27991.9	39041.9	35993.9	31124.9	33505.8	32340	36602.5	38844.2	41401.4	Arap2 (gene name)	1.03857	0.706501	1.06817	0.388886	3
Arcn1 (gene name)	331658	363320	356212	349485	328452	336573	358118	369686	571090	559644	583181	598216	578458	605789	629083	595381	Arcn1 (gene name)	0.994398	0.872159	1.04177	0.122432	16
Arf1 (gene name)	338294	351881	365630	350126	333166	311173	328053	331053	366080	377770	389449	422282	398769	415239	430388	475305	Arf1 (gene name)	0.927104	0.0142968	1.1055	0.0912793	8
Arf4 (gene name)	553728	606209	556688	504203	498574	475960	525854	508997	839992	861524	863220	853839	897482	933191	902581	883730	Arf4 (gene name)	0.904791	0.0637755	1.05804	0.00544853	3
Arf5 (gene name)	128344	129826	144799	132301	128283	121537	125019	120104	126810	124988	134582	136764	133512	140782	145652	138269	Arf5 (gene name)	0.92466	0.0522115	1.06704	0.062243	2
Arf6 (gene name)	90292.1	91512	106134	95344.3	98448.7	83384.3	92651.1	69449.1	105941	120017	115230	110518	104624	115480	135836	120753	Arf6 (gene name)	0.897337	0.225242	1.05532	0.416671	3
Arfgap1 (gene name)	119261	112462	110637	106709	102824	91458.4	107088	110528	125365	121014	137837	135457	132018	129131	126438	116784	Arfgap1 (gene name)	0.917227	0.10718	0.970554	0.489684	7
Arfgap2 (gene name)	103270	102851	108622	100970	104325	99386.9	113090	110647	178190	181542	187007	199031	184653	181092	181445	194694	Arfgap2 (gene name)	1.02823	0.435204	0.99479	0.867237	7
Arfgap3 (gene name)	22259.2	21713.8	21190.8	21983.1	20267.1	21943.9	23287.9	20446.2	22257.3	17960.2	19602.9	21706.3	18723.7	17923	17179.8	16238.8	Arfgap3 (gene name)	0.98621	0.700411	0.859415	0.0432913	2
Arfgef1 (gene name)	182364	188731	190173	192588	172120	167662	179525	178509	187265	190297	201763	199873	188377	187060	208672	205789	Arfgef1 (gene name)	0.925663	0.00753616	1.01373	0.703119	17
Arfgef2 (gene name)	203807	215501	208958	209062	197811	199774	206324	206243	209647	224779	221634	211802	213798	215761	231069	240370	Arfgef2 (gene name)	0.967544	0.0816242	1.03818	0.302239	9
Arfip1 (gene name)	185942	195566	196973	185452	176551	170469	187447	196961	217521	220503	231132	244964	241769	217439	239532	249143	Arfip1 (gene name)	0.957451	0.265687	1.03693	0.395591	7
Arfip2 (gene name)	3798.96	6314.93	6131.93	5030.31	3278.32	4364.02	5418.77	7066.94	9510.22	8210.37	8759.19	10406.3	7755.35	10286	8447.98	7266.43	Arfip2 (gene name)	0.946039	0.782506	0.915135	0.374195	1
Arfrp1 (gene name)	6667.11	7499.47	5751.69	8790.61	6448.35	6167.91	8276.72	5718.63	9142.08	10555.5	12420.2	11183.9	9308.86	10249.2	10987	7888.91	Arfrp1 (gene name)	0.926947	0.562525	0.887588	0.249537	2
Arglu1 (gene name)	259682	245450	248625	275972	297857	279331	271739	283445	294437	294891	269952	269199	287902	283379	317643	312889	Arglu1 (gene name)	1.09968	0.0268665	1.06499	0.155461	6
Arhgap1 (gene name)	333570	354901	393847	383351	331319	319927	358845	311498	307929	286302	307961	316172	319653	330543	339757	333311	Arhgap1 (gene name)	0.901697	0.0803847	1.0861	0.0139906	8
Arhgap11a (gene name)	8084.34	9613.8	8944.31	8178.44	7427.33	7689.99	12087	11691.2	18658.8	18716.5	20154.4	16739.6	20463	21476.4	20459.6	20453.5	Arhgap11a (gene name)	1.11702	0.464454	1.11557	0.0280986	3
Arhgap15 (gene name)	328856	356577	358212	340970	320852	327181	343734	338560	169474	177438	170974	168104	177884	180761	190574	190853	Arhgap15 (gene name)	0.960793	0.169528	1.07884	0.0137597	8
Arhgap17 (gene name)	406827	386362	411419	398311	401137	370666	422449	425326	241520	222798	221611	240051	242786	250784	259242	257142	Arhgap17 (gene name)	1.01039	0.772509	1.09069	0.0182276	17
Arhgap18 (gene name)	15514.8	20031.2	16025.8	13975.5	20475.6	19260.3	20418.4	18680	4432.9	8977.83	5814.24	7733.55	6155.38	5059.34	8827.58	9413.76	Arhgap18 (gene name)	1.20271	0.0508402	1.09264	0.682145	2
Arhgap24 (gene name)	0	1828.92	2351.31	1765.9	1873.63	0	1608.2	1720.81	1316.67	2722.3	1408.68	1414.27	2164.38	1317.49	2338.51	3544.3	Arhgap24 (gene name)	0.874966	0.791843	1.36473	0.313596	1
Arhgap25 (gene name)	1.45436e+06	1.68068e+06	1.5764e+06	1.50623e+06	1.60353e+06	1.65649e+06	1.65445e+06	1.75131e+06	901088	973279	1.12455e+06	1.13538e+06	1.11214e+06	1.1203e+06	1.11726e+06	1.16365e+06	Arhgap25 (gene name)	1.07207	0.100944	1.09169	0.15832	24
Arhgap26 (gene name)	98067.6	110479	100443	106339	95927.9	99153.3	103136	97641.2	108079	110617	114564	115436	111512	119499	123223	111210	Arhgap26 (gene name)	0.953121	0.180128	1.03732	0.270061	4
Arhgap27 (gene name)	59440.9	62824.3	64088.7	66682.7	67403.8	66231.7	71685.7	65947.1	42706.6	44469.8	44915	45366.6	51081	43023.8	43558.6	46665	Arhgap27 (gene name)	1.07205	0.0635523	1.03871	0.40982	5
Arhgap30 (gene name)	369360	397367	370595	369334	352057	349852	375273	386030	402308	430908	433871	433422	393200	380640	405887	419717	Arhgap30 (gene name)	0.971165	0.371026	0.940568	0.0674884	16
Arhgap4 (gene name)	514163	518005	536523	525542	512204	478522	528646	514551	202240	223345	255160	224127	245239	240141	255680	253289	Arhgap4 (gene name)	0.971202	0.245393	1.09888	0.0991521	17
Arhgap45 (gene name)	1.50642e+06	1.56311e+06	1.56437e+06	1.55185e+06	1.46552e+06	1.41201e+06	1.53162e+06	1.56858e+06	949299	886140	992635	955771	1.00305e+06	941095	991204	1.01432e+06	Arhgap45 (gene name)	0.966373	0.213251	1.04382	0.180704	21
Arhgap9 (gene name)	91144.1	96587.6	95170	95242	90492.9	87710.9	101031	95780.3	37875	41590.1	44130.7	41229.7	45529.2	43600.8	46249.5	42833.1	Arhgap9 (gene name)	0.991726	0.8135	1.08122	0.069043	2
Arhgdia (gene name)	431868	459748	408721	423465	422141	349535	434945	440755	318245	311286	286833	276352	268064	218789	287959	256110	Arhgdia (gene name)	0.955665	0.450844	0.864348	0.0613041	7
Arhgdib (gene name)	1.69183e+06	1.59001e+06	1.69652e+06	1.67132e+06	1.55985e+06	1.55284e+06	1.58129e+06	1.62169e+06	867794	731218	824408	938141	917469	823797	903985	935501	Arhgdib (gene name)	0.94977	0.028796	1.0652	0.313469	12
Arhgef1 (gene name)	1.08168e+06	1.11618e+06	1.11171e+06	1.0919e+06	1.10923e+06	1.00984e+06	1.13219e+06	1.16074e+06	645568	642063	703647	706817	696624	728820	729008	755005	Arhgef1 (gene name)	1.0024	0.940359	1.07834	0.0485308	21
Arhgef11 (gene name)	6724.76	8555.7	11535.5	10265.4	8890.98	12020	9859.84	9521.17	5642.79	6933.64	6095.68	5937.49	5656.04	5746.61	4736.05	6811.68	Arhgef11 (gene name)	1.08659	0.543476	0.932578	0.444419	2
Arhgef18 (gene name)	140179	150059	137696	135792	142783	131508	128174	134774	40182.1	42813.3	46167.5	42397.1	39845.3	39894.4	43133.5	41358.3	Arhgef18 (gene name)	0.953016	0.187827	0.957284	0.255917	5
Arhgef2 (gene name)	329362	360763	342002	344575	346957	349334	349466	345471	404798	371173	395379	401764	385570	428140	388204	389180	Arhgef2 (gene name)	1.01055	0.597929	1.01143	0.735402	20
Arhgef6 (gene name)	249200	257858	258354	244076	244854	230082	252105	259617	212584	213577	221914	224702	220769	224006	242329	245466	Arhgef6 (gene name)	0.977386	0.45758	1.06851	0.0754463	16
Arhgef7 (gene name)	63275.7	54300.3	59144.9	65203.1	65844.1	59113.2	55605.5	74290.9	54326.4	51553.4	51955.6	50408.4	54580.5	54725.2	62687.7	53405.6	Arhgef7 (gene name)	1.05345	0.523528	1.08238	0.109809	6
Arid1a (gene name)	337897	347872	350217	350067	372078	351856	372297	359264	410485	406413	388374	399655	387065	404535	394715	419511	Arid1a (gene name)	1.0501	0.0245297	1.00056	0.979801	18
Arid1b (gene name)	154264	147607	148835	152503	152866	156881	154213	163262	105425	114495	105254	116183	107882	115840	121961	119262	Arid1b (gene name)	1.03981	0.0743221	1.05344	0.211436	12
Arid2 (gene name)	102268	112009	110393	104889	115176	110387	117140	116316	121225	117403	124463	131994	116383	131864	129197	139373	Arid2 (gene name)	1.06858	0.0362495	1.0439	0.377369	5
Arid3a (gene name)	64132.5	59177.5	64820.1	75010.8	68117.4	61995.7	60062.7	66903.1	135843	134577	147307	139614	137897	140379	127051	109628	Arid3a (gene name)	0.976963	0.706814	0.923948	0.210574	8
Arid3b (gene name)	27334.4	27910.8	30980.8	30373.3	28767.5	30846.7	30915.1	29670	40227.4	35261.8	33183.1	38659.6	38195	37569.7	38439.3	37650.7	Arid3b (gene name)	1.03088	0.417921	1.0307	0.509309	5
Arid4a (gene name)	34533.3	32493.7	35061.8	33026.1	36294.3	32598.1	38876.7	37086	20462.6	18776.3	20872.7	18897.7	21515.7	17055.7	21901.5	23324.1	Arid4a (gene name)	1.07209	0.144979	1.0606	0.442727	2
Arid4b (gene name)	46106.2	43023.9	39909.7	45518.1	45822.1	46571.1	49606.8	49787.5	42760.9	42558.6	45223.3	46649.3	47663.2	43783.7	47338.7	44795.4	Arid4b (gene name)	1.0987	0.048373	1.03606	0.289154	4
Arid5a (gene name)	2219.59	1359.24	1791.47	1948.81	2421.83	2204.97	3530.72	2496.38	5227.99	3565.13	3996.69	3650.17	4264.57	3273.3	5564.32	4659.5	Arid5a (gene name)	1.45563	0.0526707	1.0804	0.607946	1
Arih1 (gene name)	341876	338560	341650	325666	313183	306918	313306	304497	411385	417315	434290	402636	400918	461366	450956	395863	Arih1 (gene name)	0.918496	0.000816965	1.0261	0.570543	8
Arih2 (gene name)	45836.1	51214.9	61546.7	52982.4	50770.8	49032.2	52276.7	53007.4	35509.5	44809.8	42593.1	46435.9	40888	38523.4	43799.3	42388	Arih2 (gene name)	0.969312	0.647712	0.977859	0.736525	5
Arl1 (gene name)	5862.33	6936.85	4867.91	4402.97	4170.17	4073.19	2690.5	3986.84	10637.4	10375.8	11039.2	10478.1	9149.42	9388.38	10083.4	10236.1	Arl1 (gene name)	0.676061	0.0355403	0.913635	0.0225613	2
Arl14ep (gene name)	9962.35	12632.3	12001	12531	10945.3	11705.4	15801.2	13141.9	13328.6	14226.1	14502.8	15150.7	11811.5	11214.4	12894.4	16069.1	Arl14ep (gene name)	1.09479	0.401472	0.908776	0.298135	1
Arl2 (gene name)	6181.87	7858.7	4848.1	5144.65	6133.06	6308.48	5502.45	7369.04	8382.03	11589.1	9644.52	12606.3	11488.8	8442.76	11279.4	12135.4	Arl2 (gene name)	1.05325	0.696881	1.02663	0.830071	2
Arl2bp (gene name)	0	1378.35	1533.05	1568.08	1492.03	0	1882.41	2188.08	1121.7	0	1916.41	1972.89	1047.55	0	1284.42	2591.98	Arl2bp (gene name)	1.24178	0.674356	0.982628	0.976346	1
Arl3 (gene name)	7623.33	7170.24	10640.8	6783	7977.29	8794.88	7980.04	8414.22	13213.3	11965.4	11993.1	10098.4	13443.8	10200.9	14376.7	14236.3	Arl3 (gene name)	1.02946	0.80105	1.10551	0.327127	2
Arl6ip5 (gene name)	165701	177160	154294	155137	166463	164580	172040	160155	132788	128121	136920	135897	149863	139934	151823	140932	Arl6ip5 (gene name)	1.01678	0.659265	1.09148	0.015082	4
Arl6ip6 (gene name)	12084	8954.01	9949.66	10095.7	9860.67	8944.06	10455.7	9314.05	18981.9	20858	17484.5	22615.4	19710.5	19375.3	19523	18212.9	Arl6ip6 (gene name)	0.938932	0.425435	0.960995	0.528603	1
Arl8a (gene name)	283704	299874	291977	294940	281017	247581	286720	260518	125677	132639	129439	134496	129783	129105	137638	158324	Arl8a (gene name)	0.919129	0.0503411	1.06242	0.293921	3
Arl8b (gene name)	347899	387389	373543	346657	356222	333988	337673	361261	424954	424685	437086	428541	467758	458814	470952	478729	Arl8b (gene name)	0.954418	0.217848	1.09386	0.000204373	8
Armc1 (gene name)	54426.4	53444.1	50933.9	48137.5	49684.9	53827.6	49040.4	55952.5	91563.2	88320.1	95570	87349.7	98700.4	91123.9	99921.6	101077	Armc1 (gene name)	1.00755	0.863302	1.07723	0.0530445	5
Armc10 (gene name)	251543	259977	260436	255054	265582	245131	280597	253622	181344	180583	177198	184536	198559	217476	197893	198659	Armc10 (gene name)	1.01745	0.595022	1.12288	0.00439275	3
Armc6 (gene name)	101163	89530.6	89541.8	97541.4	87675	98568.6	86050.1	84400.1	128877	118055	128938	130780	123192	128933	113545	116685	Armc6 (gene name)	0.944192	0.27014	0.952048	0.225277	7
Armc8 (gene name)	93731.4	97451.3	94643.5	94395.5	91743.3	90650.1	98242.3	94062.9	146670	148233	154499	161734	151182	156656	162454	166267	Armc8 (gene name)	0.985474	0.488286	1.0416	0.230619	7
Armcx2 (gene name)	51318	51360.3	51438.3	51094.5	49798.6	49138.8	41276.3	48854.4	45838.9	51926	48248.6	46789.1	43710.1	48119.5	43813.9	45533.1	Armcx2 (gene name)	0.921334	0.0911767	0.9397	0.135871	2
Armt1 (gene name)	306274	321833	337069	364567	336918	303980	333553	322967	239579	265432	250781	250286	230600	248504	249421	241488	Armt1 (gene name)	0.975692	0.59658	0.964153	0.236762	8
Arnt (gene name)	8947.92	6148.22	8810.98	9126.06	9410.12	9615.4	7937.29	6854.3	7635.51	10504.5	8982.88	7908.04	7455.05	12148.8	9154.77	9802.4	Arnt (gene name)	1.02373	0.8451	1.10077	0.479044	2
Arpc1a (gene name)	98799.7	103108	91340.1	103668	95579	95144.3	101139	108135	95638	112027	108143	115931	126484	133046	118856	120737	Arpc1a (gene name)	1.00776	0.859271	1.15608	0.0211436	6
Arpc1b (gene name)	974423	1.03545e+06	995771	1.01416e+06	1.0071e+06	927224	999398	961217	716762	679122	804719	817551	758380	768783	851585	865450	Arpc1b (gene name)	0.968939	0.216256	1.07489	0.242139	10
Arpc2 (gene name)	2.87885e+06	2.91115e+06	2.89492e+06	2.7188e+06	2.74472e+06	2.38799e+06	2.62208e+06	2.7777e+06	1.88556e+06	2.04855e+06	2.21589e+06	2.32537e+06	2.15276e+06	2.24008e+06	2.30441e+06	2.28526e+06	Arpc2 (gene name)	0.923602	0.0698753	1.05984	0.260698	20
Arpc3 (gene name)	1.03172e+06	1.04881e+06	1.07433e+06	1.02012e+06	1.03336e+06	903274	1.03483e+06	992451	795705	730623	781969	768196	792171	724616	850511	825740	Arpc3 (gene name)	0.949446	0.161073	1.03788	0.379047	8
Arpc4 (gene name)	905289	941153	910292	862251	904424	825625	815209	719589	727632	722364	721691	745967	770476	719610	788534	837794	Arpc4 (gene name)	0.902144	0.075221	1.06812	0.0946158	7
Arpc5 (gene name)	789729	854423	864645	846839	745338	718662	813459	752273	577908	537394	609607	608202	573192	642092	642139	674461	Arpc5 (gene name)	0.902879	0.0206667	1.0852	0.11803	6
Arpc5l (gene name)	194582	183143	190834	201472	182187	173587	194660	181688	143426	128871	142698	132713	132649	148224	158181	131429	Arpc5l (gene name)	0.95077	0.152698	1.04158	0.470592	3
Arrb1 (gene name)	11829.9	11848.4	11072.5	10821.7	12361.8	10935.5	9239.18	9902	8580.22	6985.63	6927.17	5797.08	6863.63	4818.04	6070.53	9080.99	Arrb1 (gene name)	0.931229	0.323965	0.948502	0.74358	3
Arrb2 (gene name)	39181.8	48422.3	42365.5	44086.4	44986.6	35658.1	41499.5	37928.4	36787.6	33852.9	33953.7	35119.3	37627.7	37047.2	40677.9	39319.8	Arrb2 (gene name)	0.919662	0.259891	1.10707	0.0129725	1
Arrdc1 (gene name)	8820.11	7976.7	9036.42	11097.9	7952.21	9606.99	10110.7	11496.8	14477.5	16404.2	14187.2	14958.5	13305.5	14813.6	14761	16578.3	Arrdc1 (gene name)	1.06053	0.591786	0.990521	0.869714	1
As3mt (gene name)	152651	163601	159900	148951	142727	124778	132751	147283	70892.9	76949.7	90953	89968.8	76797	77544.8	81371.8	86810.3	As3mt (gene name)	0.875917	0.0185008	0.981018	0.783986	7
Asah1 (gene name)	187911	405247	230508	215728	236184	257004	242015	281025	173129	196419	167106	162811	183745	170581	154643	152423	Asah1 (gene name)	0.977712	0.912039	0.945568	0.399203	8
Asap1 (gene name)	33682.2	30554.1	33975.5	35100.7	28937.6	31334.8	39523.6	32923	20648.8	23178.4	25953	24634.1	26222.8	22190	22313.4	28097.1	Asap1 (gene name)	0.995548	0.954016	1.0467	0.574336	4
Asb3 (gene name)	4623.88	4700.95	5053.56	4372.86	3720.86	4391.57	4178.3	3396.62	9484.67	10694.7	8714.97	12256.3	11312.5	11925	12579.9	11567.4	Asb3 (gene name)	0.836604	0.0275028	1.15149	0.106038	1
Ascc1 (gene name)	2802.58	1447.55	1263.58	2116.48	2519.49	0	1929.64	3358.31	2800.6	5050.85	4706.69	2434.83	3848.12	3693.58	4937.44	4946.53	Ascc1 (gene name)	1.02323	0.957349	1.16226	0.444248	1
Ascc2 (gene name)	43371.7	46910.9	42199.4	52856	47221.7	46841.5	47396.9	46202.4	75860	86128.5	72828	75564.7	77914.9	77593.2	74470.6	82690.9	Ascc2 (gene name)	1.01254	0.817327	1.00737	0.871197	4
Ascc3 (gene name)	54953.8	63518.9	60965.1	59627.4	53815.1	58538.6	58624	62402	122273	133191	136213	144077	129121	133075	141146	137598	Ascc3 (gene name)	0.976218	0.592199	1.00968	0.812133	14
Asf1a (gene name)	23541.8	23134.2	26322.9	21271.6	17477.4	20737.3	20832.3	20483.8	40881.8	33948.9	39425	43161.1	34807.7	38343.7	36455.9	34099.4	Asf1a (gene name)	0.843644	0.0312939	0.912905	0.166105	1
Asf1b (gene name)	5681.49	4938.06	6015.62	4592.56	3761.11	4859.48	5952.86	4234.83	25106.1	29645.1	29687.3	27424.2	31631.5	32094	27693.9	25988.7	Asf1b (gene name)	0.886025	0.334147	1.04957	0.481765	1
Ash2l (gene name)	140575	148600	157098	141603	144437	139007	160213	140019	147308	155040	152553	155244	157407	154402	162113	160609	Ash2l (gene name)	0.992857	0.87148	1.03997	0.0520777	7
Asl (gene name)	422805	500383	474599	458867	441092	442861	474073	431200	446591	449477	450277	440016	427718	441229	432728	457539	Asl (gene name)	0.963683	0.401947	0.984803	0.365821	11
Asna1 (gene name)	34793.5	36698.2	39014.8	33654.9	34168.9	33678	36453.5	39902.8	53589.3	49896.8	59055.8	57946.4	53303.5	48986.3	55092.3	56421.7	Asna1 (gene name)	1.00029	0.995649	0.969684	0.552248	3
Asns (gene name)	59353.7	82296.8	68804.4	79477.5	72407.4	67127	62414.4	67709.2	640242	658084	644252	654030	416293	425622	453381	429360	Asns (gene name)	0.930072	0.403168	0.664196	3.0953e-07	9
Aspm (gene name)	5365.63	7982.87	5684.29	7133.18	7985.54	7279.2	6768.21	8653.38	11907	12621.3	11140	11042	11615.5	10170.7	13347.2	12020.1	Aspm (gene name)	1.17276	0.177762	1.00949	0.887522	1
Aspscr1 (gene name)	122445	125328	133382	125412	121220	123992	148489	125767	156809	165334	163533	161951	147648	164363	164506	162484	Aspscr1 (gene name)	1.02547	0.64743	0.98668	0.645512	7
Asrgl1 (gene name)	250390	295720	261827	274646	222711	234524	252415	276774	182870	190108	203914	224581	202124	185554	198001	200355	Asrgl1 (gene name)	0.911177	0.166195	0.980737	0.710417	8
Ass1 (gene name)	345715	377881	336120	330746	302228	299397	307345	306953	292852	296034	298449	265419	311909	336303	299920	288471	Ass1 (gene name)	0.874474	0.0065897	1.07274	0.152483	11
Atad1 (gene name)	108877	114665	105312	111993	110158	107597	113060	111289	196125	191183	219393	209161	200702	199263	194044	203948	Atad1 (gene name)	1.00285	0.896595	0.978054	0.529742	7
Atad2 (gene name)	151705	172536	153954	155780	174098	164794	190875	179913	237218	230733	248922	244058	278158	260279	281377	285150	Atad2 (gene name)	1.11941	0.0398915	1.14989	0.00182792	15
Atad2b (gene name)	101784	114692	114731	112975	123612	123782	129238	131409	72633	72781.6	72756.9	76606.8	86913.3	98865.2	87703.6	86571	Atad2b (gene name)	1.14377	0.00489564	1.22144	0.00194213	6
Atad3a (gene name)	375893	398218	386018	396575	414150	408033	405618	382682	559052	558861	556661	573049	588895	608193	616917	599460	Atad3a (gene name)	1.03455	0.169847	1.07379	0.00109134	14
Atad5 (gene name)	6891.13	12523.1	8708.04	9277.8	9859.75	8283.94	12460.8	12230.8	66155.2	69372.7	69723.6	70500.7	76507.6	63488.7	72821.9	70629.6	Atad5 (gene name)	1.14533	0.412003	1.02791	0.532112	6
Ate1 (gene name)	94857.8	105220	95237.9	86814	91335.4	79434.6	94429.6	98594.5	83515.9	79646.1	83658.9	90509	81541.4	89451.4	90102.9	96608.3	Ate1 (gene name)	0.952018	0.44282	1.0604	0.231186	7
Atf1 (gene name)	66009.5	66884.5	57540.2	65280.6	61292.2	51387.8	74702.2	67439.2	81263.4	88960	115615	101632	104218	112835	111623	103293	Atf1 (gene name)	0.996506	0.968269	1.11484	0.209835	1
Atf2 (gene name)	20792.8	21060.4	26742.2	24109.8	22583.2	23405.4	23634.5	22905.2	30576.1	24960.7	28788.2	33611.4	30419.5	25764.4	25726.3	32147.3	Atf2 (gene name)	0.99809	0.976258	0.96711	0.704597	3
Atf7ip (gene name)	57897.5	61785.4	55492.3	59019.1	59935.4	52673.7	63009.9	73001.6	68183.8	68386.7	68235.8	68282.4	78849.6	83207.3	77531.7	80650	Atf7ip (gene name)	1.0616	0.444981	1.17265	7.35466e-05	4
Atg16l1 (gene name)	56787.5	57508.6	57050.3	52881.1	49872.3	57199	57352.9	58513.9	51382.1	50312.4	51305.9	52453.8	47453.4	51162.3	48601.5	48298.4	Atg16l1 (gene name)	0.99425	0.890608	0.951626	0.0342921	6
Atg2a (gene name)	7561.1	6484.97	4961.48	5057.25	7001.95	6152.57	7607.01	6693.44	8402.91	6005.44	4858.83	6363.84	8967.33	8304.86	8054.04	7393.01	Atg2a (gene name)	1.14088	0.266501	1.27655	0.0704934	3
Atg2b (gene name)	22060.7	22689.7	20852.3	22661.3	22429.7	22376.7	22262.8	23814.8	32472.4	31912.8	30277.6	30600.6	30405.7	29610.4	29962.1	30558.5	Atg2b (gene name)	1.02968	0.290111	0.962266	0.0817609	3
Atg3 (gene name)	113497	112134	113480	116952	116225	107561	121602	115639	134089	127106	144730	147889	141774	144097	137160	148282	Atg3 (gene name)	1.01088	0.700304	1.0316	0.443092	5
Atg4b (gene name)	21623.6	25247.5	22298.9	24026	25539	20479.9	23735.9	25900.5	36110.6	39703.3	39302.7	40887.6	39457.1	39796.3	41702.7	46414.6	Atg4b (gene name)	1.02639	0.693696	1.07286	0.185292	2
Atg5 (gene name)	4738.02	4419.84	4254.75	6729.13	4287.79	3073.89	5599.18	5583.05	7282.5	5944.48	6263.15	6919.55	6403.89	6841.28	10272.9	10121.9	Atg5 (gene name)	0.92067	0.648624	1.27378	0.145226	2
Atg7 (gene name)	116007	117429	116206	117986	101941	116467	106268	122289	155336	143110	147882	152616	141206	150270	145934	147464	Atg7 (gene name)	0.955812	0.31154	0.97651	0.326637	4
Atic (gene name)	692128	724390	805603	765584	684435	638743	726656	708655	1.33786e+06	1.32298e+06	1.42002e+06	1.46805e+06	1.36368e+06	1.42066e+06	1.41842e+06	1.41587e+06	Atic (gene name)	0.92328	0.115533	1.01257	0.654161	19
Atl2 (gene name)	54853.3	60881.6	52009.9	55038	53460.3	51786.9	49232.7	53540.2	97884.5	90217.6	85069.9	95317.7	90544.3	105540	95540.4	94427.2	Atl2 (gene name)	0.933736	0.132045	1.04766	0.343898	5
Atl3 (gene name)	367128	455214	396744	377688	392983	422087	435843	405750	431935	425536	427634	424444	481880	440133	457363	460122	Atl3 (gene name)	1.03751	0.517302	1.07601	0.00980493	10
Atm (gene name)	168197	177825	172143	181318	186159	170417	180183	183627	342187	344565	334602	357174	341979	367551	350471	343060	Atm (gene name)	1.02988	0.291592	1.0178	0.447077	18
Atp11b (gene name)	3000.39	3255.47	3429.07	3410.97	2526.82	2086	2941.1	3676.06	3173.65	2778.02	3713.39	2547.32	2933.86	3882.66	3772.66	3090.55	Atp11b (gene name)	0.857517	0.233701	1.12015	0.334251	1
Atp11c (gene name)	3804.78	6634.81	3592.46	4544.34	7000.42	5087.44	7453.82	6040.07	7988.95	5331.85	7233.89	6798.2	3700.37	7088.98	8614.94	7766.07	Atp11c (gene name)	1.37711	0.0911035	0.993327	0.971223	3
Atp13a1 (gene name)	176213	199164	189130	185679	192759	184088	196598	189964	212922	214141	202981	221645	212109	214391	203373	197250	Atp13a1 (gene name)	1.01763	0.564345	0.971157	0.308188	10
Atp1a1 (gene name)	522892	531015	480175	491621	551088	513938	504857	489166	865246	842562	902467	905187	871989	945080	928153	957852	Atp1a1 (gene name)	1.01646	0.658355	1.05337	0.101196	21
Atp1a4 (gene name)	5457.76	5163.49	2880.19	3519.48	5213.45	4940.21	4955.85	6236.15	9155.5	11298.5	10209.5	11035.9	14093.5	15029.2	10526.5	13127.8	Atp1a4 (gene name)	1.25408	0.171831	1.26566	0.0431608	1
Atp1b3 (gene name)	5266.41	8101.67	5780.35	5879.22	7738.78	6768.19	9123.83	9561.27	18069.7	16961.8	18526.1	21330.3	20399.6	21305.6	21719.1	21840	Atp1b3 (gene name)	1.32622	0.0634932	1.13856	0.0388685	2
Atp2a1 (gene name)	1558.75	1663.15	0	0	1480.35	1313.5	1087.3	0	0	2.16274	1260.59	0	0	0.375086	0.364969	0.00158953	Atp2a1 (gene name)	1.20461	0.783141	0.000587326	0.35516	1
Atp2a2 (gene name)	595656	729235	615669	628032	676378	665596	678598	667171	1.58507e+06	1.54998e+06	1.55186e+06	1.68644e+06	1.61759e+06	1.72687e+06	1.63479e+06	1.52531e+06	Atp2a2 (gene name)	1.04639	0.35853	1.02058	0.553533	23
Atp2a3 (gene name)	2.38829e+06	2.3943e+06	2.32879e+06	2.31886e+06	2.43167e+06	2.40556e+06	2.52565e+06	2.40201e+06	1.10352e+06	1.05375e+06	1.15246e+06	1.17876e+06	1.18891e+06	1.21154e+06	1.3003e+06	1.24045e+06	Atp2a3 (gene name)	1.03549	0.0536908	1.10086	0.0214409	34
Atp2b1 (gene name)	43935.2	49814.7	42505.4	45729.5	46656.9	47646.7	54780.8	48210.7	49180.5	48944.2	52908.9	50293.8	46240.9	51341.5	51166.1	51711.3	Atp2b1 (gene name)	1.08413	0.166725	0.99569	0.895474	4
Atp2c1 (gene name)	9913.75	11518.1	8997.63	10689.1	10117.1	11931.1	8954.97	8981.93	8904.72	11498.7	8453.18	8073.86	10486.2	10833.2	9264.17	9013.06	Atp2c1 (gene name)	0.972434	0.759085	1.0722	0.484251	2
Atp5a1 (gene name)	7.25294e+06	7.43889e+06	7.22715e+06	7.08786e+06	7.90342e+06	7.58563e+06	7.83188e+06	7.36856e+06	8.61111e+06	8.28064e+06	8.26802e+06	8.26338e+06	9.23308e+06	9.29582e+06	9.26945e+06	9.09577e+06	Atp5a1 (gene name)	1.05801	0.0250392	1.10385	0.000103351	33
Atp5b (gene name)	2.74792e+06	2.96113e+06	2.81828e+06	2.78155e+06	3.04719e+06	2.95338e+06	3.18879e+06	2.94385e+06	3.57234e+06	3.41437e+06	3.29943e+06	3.33905e+06	3.79037e+06	3.67122e+06	3.70262e+06	3.83145e+06	Atp5b (gene name)	1.07289	0.0312856	1.10058	0.00289933	25
Atp5c1 (gene name)	1.35512e+06	1.55067e+06	1.45199e+06	1.46668e+06	1.5153e+06	1.48676e+06	1.61584e+06	1.60115e+06	1.88866e+06	1.81704e+06	2.11099e+06	2.14342e+06	2.29855e+06	2.22485e+06	2.11533e+06	2.26394e+06	Atp5c1 (gene name)	1.06775	0.101777	1.11841	0.0397611	11
Atp5d (gene name)	575676	566510	549784	513441	649263	594291	617817	574793	646512	595490	627381	567490	739478	661849	684181	675392	Atp5d (gene name)	1.10463	0.0340484	1.13297	0.0159765	3
Atp5e (gene name)	69310.1	76428	74565.3	77291.3	81364.1	81852.5	88649.9	76132.1	115677	101041	125955	120834	131197	121018	131797	136387	Atp5e (gene name)	1.10217	0.0512164	1.12274	0.063937	2
Atp5h (gene name)	916637	938580	905094	879921	930817	896357	860000	838403	928988	964717	1.00858e+06	992698	1.04115e+06	1.07572e+06	1.05113e+06	1.02374e+06	Atp5h (gene name)	0.968504	0.272683	1.07619	0.011247	13
Atp5j2 (gene name)	8428.34	7633.81	5446.34	5935.03	6074.57	9184.76	9935.26	5948.09	9971.18	10328.9	8778.31	8432.61	10445.7	9545.38	11035.4	7678.61	Atp5j2 (gene name)	1.13479	0.487832	1.03183	0.741471	1
Atp5l (gene name)	274847	280625	270418	258221	304899	302013	309279	291410	378245	386853	349037	370918	429114	404131	422663	424057	Atp5l (gene name)	1.11391	0.00228302	1.13125	0.00247713	2
Atp5md (gene name)	1996.81	3430.57	4290.87	3854.48	1607.11	2435.45	2741.19	2826	4677.94	3500.37	5291.23	4883.61	3558.67	4168.95	4012.29	3810.04	Atp5md (gene name)	0.708019	0.132804	0.847264	0.135391	2
Atp5mpl (gene name)	15028.5	18045.6	18557.7	15839.6	21279.5	16581.3	25555.9	16389.3	20653.2	20561.4	22414.5	27739.8	32704.5	21918.7	24300.4	25332.2	Atp5mpl (gene name)	1.18281	0.236265	1.14104	0.305079	1
Atp5o (gene name)	199607	205764	206253	187765	195981	183373	208648	188781	276452	281241	286668	281604	295804	317513	311087	290265	Atp5o (gene name)	0.97172	0.447528	1.07878	0.0163178	6
Atp5pb (gene name)	586175	573851	543876	523959	573298	555099	532456	524561	673384	661313	678866	653395	741645	732907	726698	718969	Atp5pb (gene name)	0.980948	0.576138	1.09496	0.000151022	12
Atp6ap2 (gene name)	34822.8	34035	37245.8	32932.8	40565.5	37815.7	37763.5	31317.5	47851.4	42138	50781.8	48406.1	46262	49061.1	46289.7	48476.5	Atp6ap2 (gene name)	1.0606	0.368069	1.00482	0.911738	2
Atp6v0a1 (gene name)	48486	62888.8	48239.6	48779.4	59395.2	58418.6	56759.6	60303.9	68384	68169.3	64924.9	73951.7	71006.2	68519.1	64468	66687.6	Atp6v0a1 (gene name)	1.12708	0.121887	0.982757	0.628644	3
Atp6v0a2 (gene name)	44701.1	49865.4	42220.8	45379.5	47275.6	46231.6	51601.9	48303.2	133985	119479	116503	125072	126999	120360	123839	136845	Atp6v0a2 (gene name)	1.06173	0.203896	1.02627	0.557088	2
Atp6v0d1 (gene name)	432468	521338	458537	434402	423667	429426	475482	431844	269688	286772	304527	346881	354021	336265	306329	276087	Atp6v0d1 (gene name)	0.953255	0.401837	1.05368	0.521942	6
Atp6v1a (gene name)	494395	620644	593387	585784	552660	591580	619087	665584	904512	875715	853135	931475	883121	915735	906865	1.14432e+06	Atp6v1a (gene name)	1.05871	0.389117	1.08001	0.303238	13
Atp6v1b2 (gene name)	376093	422662	413092	403192	388962	389893	400771	428821	437747	440302	459732	480388	452865	462089	472491	477479	Atp6v1b2 (gene name)	0.99592	0.908117	1.02572	0.342128	18
Atp6v1c1 (gene name)	328943	382077	392082	386067	344799	353547	375831	393408	471209	450278	477027	464865	502227	494250	495438	525220	Atp6v1c1 (gene name)	0.985505	0.777671	1.08251	0.0058642	9
Atp6v1d (gene name)	27469.7	25945	24859.9	26107.2	20224.3	23067.4	25166.3	26038.1	31350.8	29633.3	26887.9	31109.3	30686.5	29131.3	32131.8	34364.9	Atp6v1d (gene name)	0.905292	0.127896	1.06163	0.271176	2
Atp6v1e1 (gene name)	96059.1	108561	113207	113654	104986	104681	115931	113038	133512	121120	123713	124187	130900	139665	130915	134982	Atp6v1e1 (gene name)	1.01658	0.732516	1.06752	0.0477914	3
Atp6v1f (gene name)	155288	159526	163630	151094	138133	138281	134101	133767	196648	194341	223282	221141	213662	204905	206662	183249	Atp6v1f (gene name)	0.864575	0.000370173	0.96776	0.531768	3
Atp6v1h (gene name)	65592.9	77973.9	72515.7	73201.3	77868.4	63859.6	77257.2	76444.2	103649	102234	107726	110249	98000.7	95430.4	108363	105266	Atp6v1h (gene name)	1.02124	0.72745	0.96037	0.28102	5
Atp8a1 (gene name)	54717.2	92923.2	70526.3	73006.5	75829.3	76570.1	79580.9	92209.4	30127.3	38721.4	39583.4	41831.5	40123.2	46522.2	42587.1	41125.5	Atp8a1 (gene name)	1.11339	0.380082	1.13373	0.136632	4
Atp9b (gene name)	8689.79	10488.2	9414.54	7791.03	8139.15	9056.7	8857.17	10952.2	7891.15	8730.53	9900.72	10836.1	9204.57	7530.73	8536.05	10999	Atp9b (gene name)	1.01709	0.85734	0.970873	0.789692	2
Atpaf2 (gene name)	20711.9	21693.7	23525.8	22089.5	19232.5	21922.4	26533.5	23080	42478.9	48547.1	40364.8	41039.3	49667.7	47670.5	45298.1	46170	Atpaf2 (gene name)	1.03121	0.686643	1.09497	0.0987492	2
Atr (gene name)	2537.93	2906.64	2633.34	3012.63	3128.58	5793.15	2710.4	4283.39	6117.07	7986.27	5083.12	6113.37	7578.58	4692.06	6652.61	7747.46	Atr (gene name)	1.43505	0.135249	1.05419	0.724007	2
Atrx (gene name)	307461	319753	312100	319032	324615	305129	326627	324416	263367	273116	279836	274559	285589	282160	293880	286628	Atrx (gene name)	1.01783	0.373761	1.0526	0.0146274	18
Atxn10 (gene name)	131096	138691	146682	157390	149954	133462	147644	155496	465831	488771	475285	497788	472861	510384	488079	476646	Atxn10 (gene name)	1.02212	0.680002	1.01053	0.661375	8
Atxn2 (gene name)	36258.5	38585.8	35918.9	36484.1	39287.8	38986.9	39490.3	40177.2	65912	64897.4	63731.5	65988.9	71872.8	75534.9	70409.5	73792.5	Atxn2 (gene name)	1.07263	0.00641672	1.11929	0.000756745	7
Atxn2l (gene name)	433174	473957	446913	426863	454319	412792	461519	448413	1.21689e+06	1.25031e+06	1.21648e+06	1.26742e+06	1.21425e+06	1.18905e+06	1.22811e+06	1.24048e+06	Atxn2l (gene name)	0.99783	0.950894	0.984002	0.283024	17
Atxn3 (gene name)	31351.3	33868.4	42104.8	35493.1	25560.5	24174.8	29402	27095.2	31943.8	25498.3	27185.7	28426.3	29970.6	29912.1	27763.7	28636.9	Atxn3 (gene name)	0.743834	0.0116611	1.02856	0.601745	3
AU022252 (gene name)	2324.95	2485.92	3288.24	2209.89	3364.95	2522.67	2971.7	2264.11	3468.68	3458.96	3257.02	3089.73	3624.04	3356.56	2229.61	2447.24	AU022252 (gene name)	1.079	0.57602	0.878191	0.2942	1
Auh (gene name)	133896	144684	147411	137630	129503	125296	154226	138254	249608	233845	268150	262775	275000	259728	274201	251408	Auh (gene name)	0.971006	0.5868	1.04531	0.275191	7
Aup1 (gene name)	23918.8	20682.1	20307.5	25740.9	18705.6	21059.9	21960.6	20951.8	19566.9	20108.9	17903.7	19337.6	17231.5	22691	18070.7	15067.7	Aup1 (gene name)	0.912064	0.226727	0.949866	0.585333	1
Aurka (gene name)	20437.1	16731.8	17470.3	21783.8	21218.1	22456.2	18106.5	22261.6	140499	131094	139412	154549	160580	164636	164236	155208	Aurka (gene name)	1.0997	0.269213	1.13987	0.00998316	5
Aurkb (gene name)	6916.02	16006.1	7425.33	6631.53	9371.34	8142.52	10778.1	8106.98	114906	107251	119391	119007	124986	124875	130005	135667	Aurkb (gene name)	0.984313	0.952726	1.11937	0.0112163	5
Aven (gene name)	29925.2	37450.4	30893.7	28961.4	28018.8	37042.4	33250.4	29607.4	85175.2	100163	90868.2	85677.4	88223.5	89967	90267.6	92536.9	Aven (gene name)	1.00541	0.95269	0.997545	0.952659	5
Avl9 (gene name)	66061	75461.1	68717.2	75839.5	69788.8	72107.7	75570.2	65197.3	69020.1	71907.6	77486	69221.5	71289.4	74966.1	74635.8	80159.3	Avl9 (gene name)	0.988063	0.803018	1.04664	0.259144	7
AW209491 (gene name)	1229.68	1412.55	1380.96	1567.76	1602.09	1500.01	1584.39	1386.26	3558.89	4308.37	3025.54	3304.1	3980.9	3744.48	2333.3	2762.58	AW209491 (gene name)	1.08618	0.206472	0.903102	0.500212	1
AW549877 (gene name)	13622.2	14420.3	15403.4	16236	14844.7	11065.6	11527.2	11229.2	6817.17	6083.78	8244.15	8750.41	5982.58	6638.79	8022.04	7265.12	AW549877 (gene name)	0.815433	0.04124	0.933536	0.535695	1
B230219D22Rik (gene name)	49456.9	48315.4	53013.3	51846	51755.4	49786.3	52295.4	54497.3	26748.8	26332.4	27105	25991.2	26270.8	28378.3	23871.7	29096.8	B230219D22Rik (gene name)	1.02814	0.362702	1.01356	0.774304	3
B2m (gene name)	1.10186e+06	1.27507e+06	1.10781e+06	979650	1.04351e+06	991684	983909	1.00706e+06	1.32896e+06	1.46522e+06	1.40283e+06	1.42437e+06	1.44269e+06	1.44419e+06	1.49361e+06	1.48686e+06	B2m (gene name)	0.901837	0.128091	1.04376	0.0998208	7
B4galnt1 (gene name)	40850.8	35015.5	35494.9	35391.9	35820.4	34156.3	40313.3	36324.1	25256.2	21934	22776.1	23038.1	22580.2	28176.9	26069.4	26225.4	B4galnt1 (gene name)	0.999052	0.986045	1.10803	0.114903	4
B4galt1 (gene name)	4187.04	7214	7834.14	7941.84	7381.23	8050.74	8879.68	8288.27	22264.5	22866.3	20093.1	16727.4	22598.5	23484.3	22386.6	19145.3	B4galt1 (gene name)	1.19954	0.197874	1.06911	0.432076	1
Babam1 (gene name)	90154.4	91953.8	94220.4	93866.4	87292.1	82867.4	98315.9	90498.1	94347.8	90297.4	100571	98639.6	100384	99690.1	103685	108845	Babam1 (gene name)	0.969688	0.439689	1.07489	0.0596869	4
Babam2 (gene name)	134626	146615	142093	131134	139601	137553	143414	158774	129189	141688	151641	152469	152929	148014	150813	153925	Babam2 (gene name)	1.04486	0.336144	1.05338	0.218998	7
Bach2 (gene name)	84822.5	83194.9	89080.5	92301.2	90108.3	85268.9	97771.6	103238	155384	156774	159822	177731	155510	175869	177894	181405	Bach2 (gene name)	1.07724	0.183729	1.06306	0.237353	6
Bag1 (gene name)	366753	387973	382077	399757	350773	340630	385032	369825	316492	323794	360028	350676	330145	356111	343074	329463	Bag1 (gene name)	0.941231	0.109852	1.00578	0.878228	7
Bag2 (gene name)	49306.6	58765.4	52608.1	51669.2	57629.8	55076.7	54714.2	57901	199192	204214	186139	204319	191879	207831	193706	202803	Bag2 (gene name)	1.06109	0.187692	1.00297	0.921174	3
Bag5 (gene name)	21902.9	21660.3	19940.2	19840.1	20208.7	23061.9	20303.6	23701.1	25603.4	20732.1	18375	21714.2	19713.2	20982.9	19233.8	23374.8	Bag5 (gene name)	1.04717	0.391282	0.963898	0.674443	3
Bag6 (gene name)	76080.6	77520.3	77134.6	84281.8	82398.4	79382.4	82771.8	84354.2	215497	199927	205581	209852	211312	219126	212779	216219	Bag6 (gene name)	1.04409	0.155276	1.0344	0.104202	7
Bak1 (gene name)	26844.3	30552.1	31056.7	30269.9	27884.6	31869	31878.3	26018.7	24732.3	24946.2	23993.8	24444.8	25948.7	27561.1	24194.9	23504.6	Bak1 (gene name)	0.990967	0.883673	1.03152	0.439908	2
Banf1 (gene name)	161240	159040	149241	151567	159383	149292	131628	140898	141282	141550	176828	165698	203516	177133	180335	168310	Banf1 (gene name)	0.935779	0.18076	1.1662	0.0672656	6
Bank1 (gene name)	783998	831185	834816	810569	760257	730718	833678	805549	407690	406229	427480	397787	384992	400924	449130	412993	Bank1 (gene name)	0.960017	0.252683	1.0054	0.887655	13
Bap1 (gene name)	11268.7	13993.9	12246.6	9712.83	13441.6	13521	13098	12557.8	14806	18885.3	17881.4	20583.7	17956.8	15443.2	17805.8	19425	Bap1 (gene name)	1.11427	0.194241	0.978857	0.803501	2
Bax (gene name)	45601.3	32789.2	43287	41223.9	37083.8	43621.5	42528.4	47416.7	63406.8	64001.5	57962.2	69369.5	83510.8	87359.4	81605.8	83503.7	Bax (gene name)	1.04757	0.601402	1.31891	0.000245268	1
Baz1a (gene name)	357032	389088	372317	377738	369987	368861	416646	407797	876319	856424	901596	940974	936366	933714	934156	983252	Baz1a (gene name)	1.04486	0.28063	1.05934	0.0517462	22
Baz1b (gene name)	1.45293e+06	1.58425e+06	1.44243e+06	1.45271e+06	1.5348e+06	1.44067e+06	1.61819e+06	1.47544e+06	1.76003e+06	1.73248e+06	1.76737e+06	1.79215e+06	1.81955e+06	1.75494e+06	1.81104e+06	1.80508e+06	Baz1b (gene name)	1.02306	0.531359	1.01965	0.118586	38
Baz2a (gene name)	65385.2	57937	53653	64357.3	60803.3	55510.1	64332.8	61641.9	106681	117638	104107	120875	101298	105599	103572	106603	Baz2a (gene name)	1.00396	0.945139	0.928268	0.107105	8
BC005624 (gene name)	156803	145911	155435	158372	141675	138879	164845	168532	187622	172151	178183	193462	167411	160329	179556	186686	BC005624 (gene name)	0.995797	0.939446	0.948818	0.264114	8
BC017158 (gene name)	15263	16506.7	15036.4	12607.8	12746.7	15223.8	15801.6	14064.3	12016.3	13702.9	13239.2	11804.3	10147.3	12669.1	12845.2	13626.8	BC017158 (gene name)	0.973451	0.722366	0.970957	0.691447	4
BC031181 (gene name)	27299.9	29918.4	25080.7	23604.5	29091.7	28015.3	27305	22776	51048.1	46040.2	54198	51607.5	62610.3	57207	53734.1	51335.4	BC031181 (gene name)	1.01213	0.874964	1.1084	0.114814	2
BC055324 (gene name)	4221.94	6202.11	6633.07	5211.99	5817.08	4949.75	7855.79	5892.19	9826.12	10966.7	9073.7	11182.3	9414.27	13335.5	10203	11650.9	BC055324 (gene name)	1.10084	0.517407	1.0866	0.406203	2
Bcap29 (gene name)	160386	179469	157280	157834	165722	186524	179684	161712	255555	240102	245360	276825	270000	297790	290358	311046	Bcap29 (gene name)	1.05905	0.265065	1.1487	0.0184928	6
Bcap31 (gene name)	2.21811e+06	2.3362e+06	2.1617e+06	2.07538e+06	2.19849e+06	2.15712e+06	2.17719e+06	2.22316e+06	1.78376e+06	1.73264e+06	1.85795e+06	1.88751e+06	2.03521e+06	2.04515e+06	2.06312e+06	2.0668e+06	Bcap31 (gene name)	0.995971	0.880557	1.1306	0.000585968	11
Bcar3 (gene name)	35674.9	33868.5	29974.5	42084.7	35975	32136.6	33310.2	32163.1	66573.6	70997.5	69284.7	71413.2	73646.1	76473.7	69247.9	65169	Bcar3 (gene name)	0.943379	0.483073	1.02252	0.584845	7
Bcas2 (gene name)	392818	377892	392463	381548	409297	377425	412691	345907	375483	390572	434696	420704	415905	408570	400906	386984	Bcas2 (gene name)	1.00039	0.992883	0.994394	0.883822	10
Bcat1 (gene name)	4615.93	5326.71	5190.39	3485.06	4861.25	4304.6	6333.41	5546.99	20946.7	19850.5	15281.8	14955.9	14378.1	14986.1	13117.1	13436.7	Bcat1 (gene name)	1.13042	0.355538	0.78719	0.0561885	2
Bcat2 (gene name)	215253	257160	231743	208196	221861	231457	233062	244792	209401	192589	204445	203917	221547	223187	205788	231725	Bcat2 (gene name)	1.02063	0.705016	1.08872	0.0320822	7
Bccip (gene name)	11693.6	13151.4	10631	9265.4	11960.6	9858.73	12918	10588.2	18497.1	15992.4	16140.8	21213.6	18720.1	19549.1	18746.9	22047	Bccip (gene name)	1.01305	0.89598	1.10049	0.261409	2
Bckdha (gene name)	61536.6	66455.2	66916.4	66538.6	67032.6	65468.1	67861	75480.2	61226.9	59950.9	55847.6	52361.6	72551.9	73617.9	74853.6	77890	Bckdha (gene name)	1.05506	0.210955	1.3031	0.000296368	3
Bckdhb (gene name)	6059.49	6341.98	6676.34	6492.05	5098.4	4215.74	6439.81	5678.63	5520.23	6591.72	3534.02	5623.19	5104.27	4478.01	6736.33	5321.37	Bckdhb (gene name)	0.838197	0.0779934	1.01744	0.911456	1
Bckdk (gene name)	50500.9	63551.2	56752.8	59276	59617.8	55506.6	71353.2	61152	81763.9	76628	86440.4	78689.9	88001.2	90400.9	95134.4	92374.3	Bckdk (gene name)	1.07627	0.350394	1.13102	0.00669569	5
Bcl10 (gene name)	69571.3	68042.3	70615	72536	73339.1	72905.7	81301.2	64201.4	74984.1	80400.1	80342.6	83053.5	84594.1	74256.9	78291.3	83434.1	Bcl10 (gene name)	1.03912	0.476698	1.00563	0.883274	6
Bcl11a (gene name)	39434.4	53370.1	34399	33332.6	41213.2	43955.8	42967.4	50948.6	33667.3	30007.1	32963.9	34508.7	36273.9	38048.7	38448.8	34725.6	Bcl11a (gene name)	1.11554	0.396449	1.12467	0.0200666	9
Bcl2 (gene name)	1964.97	897.889	1050.47	1112.38	1167.45	1936.32	1654.83	2431.64	1109.87	1158.76	0	927.905	1909.12	0	935.392	1812.56	Bcl2 (gene name)	1.43069	0.180734	1.45691	0.510082	1
Bcl2a1b (gene name)	0	0	1459.89	1445.99	1012.04	0	1354.49	1344.92	7969.48	8608.52	7167.02	10096.4	8784.63	9746.81	8604.14	7348.89	Bcl2a1b (gene name)	1.27722	0.715617	1.019	0.845826	1
Bcl2l11 (gene name)	42855.1	45465.7	40849.4	41040.7	50762.4	51110.9	45652.5	50404.9	69251	69076.7	72194.5	71960.3	71120.8	72439.1	80054.1	82800.1	Bcl2l11 (gene name)	1.16286	0.00605802	1.08472	0.0910573	2
Bcl2l13 (gene name)	217444	255787	233622	219150	242790	242978	273063	265836	187234	175094	185384	199404	202052	191552	209765	221051	Bcl2l13 (gene name)	1.10655	0.0819454	1.10347	0.0516149	3
Bcl3 (gene name)	5170.54	4560.81	3849.96	6226.23	5520.18	4301.57	6833.73	5400.83	6443.3	7084.52	9283.71	9338.58	9308.37	7797.55	9729.67	6845.8	Bcl3 (gene name)	1.11353	0.466047	1.04763	0.715778	2
Bcl7a (gene name)	14039.7	12719.1	13303.3	14249.9	15471.3	12960.2	14652.7	12910.7	6157.78	7164.96	6466.67	6807.19	5758.34	6599.86	7057.03	9404.36	Bcl7a (gene name)	1.03098	0.583676	1.08358	0.518537	1
Bcl7b (gene name)	28019.5	29864	24607.5	30829.2	29819.4	27708.5	29886	34052.4	26335	23768.3	25004.7	26685.6	25928.6	26339	23173.3	25556	Bcl7b (gene name)	1.07188	0.327106	0.992175	0.844794	2
Bcl7c (gene name)	13050.2	13516	16558.2	16125	14861.8	14685.4	16894.5	16538.7	11406.4	14134.3	11640.8	12400.8	13372.4	14710.5	13581.1	13794.8	Bcl7c (gene name)	1.06297	0.411563	1.11852	0.0753245	1
Bclaf1 (gene name)	376353	410020	362579	368346	418438	426570	440165	444837	620259	570414	601975	607554	661578	642318	658842	635328	Bclaf1 (gene name)	1.14019	0.00483857	1.08244	0.0070939	9
Bcor (gene name)	11860.1	15154.9	11738.9	11887.3	12913.4	13133.7	13803.3	14014	15278.2	17411.4	17600.5	18545.7	16409.6	16771.3	17018.3	15870.3	Bcor (gene name)	1.06365	0.391464	0.959812	0.382094	4
Bcs1l (gene name)	69571.9	81093.3	77195.8	85295.7	79656.6	77862.5	73623.7	77343.2	85916.8	80694	83370.4	84543.6	91311.2	98287.5	93349.5	91130.9	Bcs1l (gene name)	0.985085	0.755072	1.11824	0.00260557	2
Bdh1 (gene name)	68319.9	67260.4	76742.5	77922.1	58091.4	64192.2	64640.9	66205.9	140281	145587	155207	149526	156357	162151	151008	152735	Bdh1 (gene name)	0.872127	0.0305991	1.05359	0.0952508	5
Becn1 (gene name)	157914	165014	160168	160664	159678	145819	158267	156067	186626	195438	188118	195983	182027	186496	194915	193448	Becn1 (gene name)	0.962829	0.135394	0.987887	0.571325	8
Bend3 (gene name)	0	0.000300503	0	0.328547	1218.98	0	0	0	2154.98	2114.92	1628.75	0	1753.34	2631.39	1391.2	3790.32	Bend3 (gene name)	3706.83	0.356038	1.62177	0.25905	1
Bet1 (gene name)	7364.24	6169.21	6863.86	4793.22	5605.39	6444.94	5914.36	6431.23	8325.43	7592.39	7829.54	7350.09	6253.78	10423.3	7946.54	6451.36	Bet1 (gene name)	0.968456	0.749767	0.999278	0.995637	1
Bicd2 (gene name)	177285	196177	180012	192372	192385	196099	192570	190468	181672	182682	172425	183659	194189	183900	199414	180479	Bicd2 (gene name)	1.03443	0.225964	1.05211	0.11606	6
Bicra (gene name)	17257.1	20116.7	16055.3	17876.9	19569	19797.6	21800.5	19582.4	13975.5	19733.2	15227.9	14977.6	19473.2	18872.2	16728.7	18584.5	Bicra (gene name)	1.13244	0.0578174	1.15246	0.134901	2
Bid (gene name)	113061	113226	119614	115338	111032	106637	106350	94239.8	167739	158043	155729	167410	156997	176065	160653	148804	Bid (gene name)	0.906815	0.0334998	0.990133	0.813911	4
Bin1 (gene name)	733108	778232	771459	746786	696175	652269	750809	780878	394367	394544	404492	408903	360399	375695	403123	394628	Bin1 (gene name)	0.950668	0.266118	0.957274	0.146313	13
Bin2 (gene name)	670253	880172	727091	684026	679790	699485	728047	747732	384263	410465	455945	458916	420856	444997	438997	446889	Bin2 (gene name)	0.964043	0.61657	1.02466	0.601108	10
Birc2 (gene name)	20645.4	20864.2	21164.5	19378.6	21496.6	19788.1	23987	22279.8	26404.9	29766.3	29950.6	31552.2	27602.7	28270.3	30196.9	29023.5	Birc2 (gene name)	1.06702	0.200609	0.978071	0.614862	3
Birc3 (gene name)	22530.4	22112.4	19986.6	25820.9	22731.4	25023.9	19997.7	21883.8	48634.1	45011	40996.5	43405.1	38791	38948.2	43152.4	38871.3	Birc3 (gene name)	0.991006	0.902624	0.897309	0.055427	1
Birc6 (gene name)	183355	200565	191021	195885	177598	174746	189307	204446	478339	510132	506220	564214	547813	586847	548695	543370	Birc6 (gene name)	0.967919	0.452053	1.08151	0.0879406	29
Blk (gene name)	196520	187092	202601	214916	191814	188877	209948	189536	82436.2	79744.4	83590.2	89091.6	85024.5	78956.2	92480.2	92472.8	Blk (gene name)	0.973845	0.520854	1.04202	0.3921	6
Blmh (gene name)	290196	306283	299327	292234	270891	266950	288210	295302	340597	348038	389026	379702	365561	362574	378878	373068	Blmh (gene name)	0.943868	0.0740894	1.01559	0.662435	3
Blnk (gene name)	115244	109786	118018	111361	108425	101829	110325	108015	172569	168471	173794	186936	158747	169220	161009	174859	Blnk (gene name)	0.94319	0.049078	0.945942	0.133192	6
Bloc1s3 (gene name)	31000.6	26624.3	25153.2	24985.2	24857.8	23435.6	26540.5	24965.6	23964.4	23438	23007.9	19847.7	21647.4	21872.9	20706.1	23712.2	Bloc1s3 (gene name)	0.9261	0.243433	0.974304	0.623115	2
Bloc1s4 (gene name)	29430.5	28644.8	25989.8	29095.4	26211.6	26394.7	22279.7	25066.7	29859.7	32268.7	35127.5	35383.9	34073	36088.2	31768.9	32317.4	Bloc1s4 (gene name)	0.883283	0.0364197	1.01212	0.813546	3
Bloc1s5 (gene name)	33906	32990.1	34034.9	34271.7	31952.2	34463.8	32797	30627.6	32483.1	30951.3	28074.9	28856.1	30357.5	31954	32416.5	31456.7	Bloc1s5 (gene name)	0.960341	0.166247	1.04835	0.232397	2
Blvra (gene name)	755488	1.02254e+06	816895	787197	786489	793176	812172	824684	646437	658274	706898	724783	672788	685863	724787	704791	Blvra (gene name)	0.951037	0.522321	1.01894	0.577169	9
Blvrb (gene name)	784529	1.00501e+06	826163	785056	791551	776191	907721	943593	193344	203295	194523	204754	201835	202534	235003	256997	Blvrb (gene name)	1.00538	0.947837	1.12621	0.117356	8
Bmp2k (gene name)	20687.4	23009.1	21431.9	25998.4	25621.9	20070.6	22511.6	23670.7	24672.5	19914.8	21269.4	19136.9	25252.4	19934.7	24821.9	26726.7	Bmp2k (gene name)	1.00821	0.913583	1.13815	0.176296	6
Bms1 (gene name)	84789.3	100036	91468.8	80146.1	92850.6	91293.4	95040.9	104503	281118	273161	276243	270336	233543	247540	251265	224473	Bms1 (gene name)	1.07644	0.241137	0.869159	0.00161913	7
Bnip1 (gene name)	111714	123926	116105	124441	119117	118107	122885	113723	139819	144899	139869	155012	157692	156693	161590	157910	Bnip1 (gene name)	0.995055	0.876414	1.09366	0.0108884	5
Bnip3 (gene name)	19469.1	18994.6	18025.4	18710.6	24423.3	21884.6	19232.7	26000.4	26272.6	27678.3	24541.5	25445.6	25313.7	30438.6	28357.2	30564.3	Bnip3 (gene name)	1.2173	0.0356521	1.10329	0.103002	2
Bod1l (gene name)	110703	109711	99547.4	110115	117468	104688	101572	124107	125862	132782	128342	134426	119523	137116	123626	129075	Bod1l (gene name)	1.04129	0.483317	0.976845	0.50744	16
Bola1 (gene name)	8990.61	7226.85	10130.7	10288.8	8211.29	6372.15	9270.88	9172.26	11083.5	9657.3	10594.2	14280.1	9631.86	9817.36	11550.1	9340.73	Bola1 (gene name)	0.901455	0.390203	0.884359	0.283687	3
Bola3 (gene name)	13764.1	17181.3	12300.9	13067.2	14336.5	13454.5	13354.2	17080.4	24683.5	21083.8	21776.6	25317.2	27151.5	25318.1	29668.9	32560.7	Bola3 (gene name)	1.03396	0.741574	1.23517	0.0277396	2
Bop1 (gene name)	98185.1	102301	106520	96995.3	86025	85472.4	107010	105243	297173	285750	270907	279957	290964	282547	286496	282309	Bop1 (gene name)	0.949873	0.450813	1.00752	0.728668	7
Borcs5 (gene name)	20083.6	23918	19390.5	16045	21647.6	23245.3	21518.5	21556.7	17256.6	16592.6	20902	18832.1	17087.8	14386.7	19164.8	19285	Borcs5 (gene name)	1.10739	0.248313	0.950274	0.563203	3
Borcs6 (gene name)	22722.4	24530.7	26982.6	25263.4	22987.6	23725.3	25791.5	24021.6	14078.6	20824.2	20739	15039.3	16436.6	17939.8	16041.7	19998.7	Borcs6 (gene name)	0.97012	0.511009	0.996261	0.974934	2
Bphl (gene name)	87802.6	97449.7	85599.5	85694	96327.5	84837.1	90905.9	84678.1	29613	31391.9	29606.7	34491	33162.6	31611.2	42003.3	36034.7	Bphl (gene name)	1.00057	0.990209	1.14156	0.134989	5
Bpnt1 (gene name)	92535.9	110209	102234	98814.8	94336.6	89831.3	102766	91995	76260.1	76517.3	74053.7	89175.1	78673.1	90965.7	92239.6	86037.2	Bpnt1 (gene name)	0.938422	0.229313	1.10098	0.134328	4
Bptf (gene name)	261964	286933	277367	271648	295520	284602	296474	286592	254798	244776	259356	264799	273469	262902	271095	274507	Bptf (gene name)	1.05945	0.0356235	1.05689	0.0267432	20
Braf (gene name)	25468.5	25007.5	25561.7	30793.2	26545.5	18256.5	23970.3	28083.7	40438.9	41238.6	40580.9	46490.8	45212.2	41374.1	50387.3	41766.5	Braf (gene name)	0.906629	0.366909	1.05921	0.363159	3
Brap (gene name)	14291.3	15202.2	12992	18090.6	16150.7	12411.4	12573.1	12341	16699.1	17545.7	18404.1	21713.6	19440.3	21084.4	18994.5	19329.8	Brap (gene name)	0.882794	0.259538	1.06033	0.383374	3
Brat1 (gene name)	4495.53	3652.6	5548.55	3644.93	3523.23	4628.79	5577.66	5746.83	5600.25	9036.11	6894.66	8030.91	6037.15	4549.67	7960.13	8434.08	Brat1 (gene name)	1.12311	0.463642	0.912695	0.598963	1
Brca1 (gene name)	9583.23	9154.15	11635.8	9389.7	10176.8	7390.69	11217.6	10865.6	36951.2	41308.4	35885.3	38840.2	33925.3	39633.6	35717.9	33203.2	Brca1 (gene name)	0.997178	0.979345	0.931333	0.209075	2
Brcc3 (gene name)	40896.6	49995.3	51922.5	48510.8	47136.2	43493.7	49597.5	48354.5	52097.6	53819.5	56586.2	59639.6	50439.7	52354.6	60864.3	55001.3	Brcc3 (gene name)	0.985662	0.811419	0.984321	0.766781	3
Brd1 (gene name)	27522.7	27045.2	25010	22121.9	26728	27336.9	22535.2	26430.8	30301.2	27350.5	27897.3	23855.5	23928.5	23843.9	25026.8	25668.7	Brd1 (gene name)	1.01309	0.846157	0.900036	0.0989178	4
Brd2 (gene name)	107769	113364	108452	105974	111862	115803	120948	119931	106937	99521.3	107232	121079	126690	113155	121409	115749	Brd2 (gene name)	1.07573	0.0196547	1.09714	0.0992012	5
Brd3 (gene name)	33206.1	36687	33735.4	35354.5	37184.3	36771.7	38640	44075.1	34388.3	37038	34242.5	33557.2	35026	40174	37062.6	34209.5	Brd3 (gene name)	1.12727	0.0550698	1.05205	0.282115	4
Brd7 (gene name)	15676	22006.2	20064.3	22344.2	18896.4	18116.1	23092.1	21847	21708.8	22064	23671.7	23099.5	24431.2	23551.5	24053.8	23853.7	Brd7 (gene name)	1.02323	0.818156	1.05905	0.0343279	3
Brd8 (gene name)	68526.1	69530.6	63436.2	64479	70961.5	70485.9	73388.3	68718.6	61328.8	70633	70283.5	74293.6	72764.2	68258.8	70402.3	64095.6	Brd8 (gene name)	1.06611	0.0482044	0.996319	0.941285	5
Brd9 (gene name)	32164.3	30268.9	30397.9	35240.3	31437.9	32252.7	39770.6	30826.6	26797.3	29504.4	25019.3	29441.2	30402.7	22407.7	25853	26333.7	Brd9 (gene name)	1.04854	0.539031	0.947949	0.491482	3
Brf1 (gene name)	18773.1	17920.7	19325.1	17068.8	19385.5	20008.1	21506.6	18931.3	28664.2	29336.2	28300	28323.7	27111.5	29917.8	26043.6	24762	Brf1 (gene name)	1.09227	0.0650846	0.940769	0.181545	1
Bri3bp (gene name)	478716	433581	473071	447873	487008	484656	447333	449794	310304	358103	333272	329262	341479	341411	349695	336366	Bri3bp (gene name)	1.01939	0.578526	1.02856	0.387817	4
Brix1 (gene name)	184277	204775	198356	188758	200505	197539	210643	179811	387567	353556	383829	402214	381198	388276	384029	388924	Brix1 (gene name)	1.01589	0.710262	1.00999	0.725708	8
Brk1 (gene name)	141070	114584	106229	105385	103296	95126.3	100756	114703	106577	110180	117032	126551	116644	115925	122320	113691	Brk1 (gene name)	0.885747	0.201506	1.0179	0.680444	2
Brms1 (gene name)	31393	29224.1	33483.8	40222.2	32963.8	30979.5	32077.8	34409.2	29603.1	29738	25612.5	32500.6	30423.3	28199	25470.9	27683.8	Brms1 (gene name)	0.97102	0.709029	0.951664	0.446869	3
Brox (gene name)	166614	175595	188427	190605	172041	172589	184166	192708	171781	171532	177450	181329	185616	179125	198386	205040	Brox (gene name)	1.00036	0.993338	1.09411	0.0407105	5
Brpf1 (gene name)	98144.7	102917	102741	96830.9	108089	103086	111045	97307.3	88904.7	92363.1	94408.4	98516.6	89296.5	100568	95088	94467.4	Brpf1 (gene name)	1.04716	0.213482	1.01397	0.683925	7
Brwd1 (gene name)	6200.38	6300.4	7192.79	11736.5	7382.15	5663.57	4806.38	6464.33	11681.3	9076.42	5752.77	6242.73	6533.59	5699.87	5750.94	6124.48	Brwd1 (gene name)	0.773668	0.257913	0.736076	0.170779	1
Bsdc1 (gene name)	22304.9	22638.7	22460	22407.8	24511.3	20730.8	20535.9	23234.8	24122	20759.7	21288.6	24903.1	22929.1	23872.2	26162.6	23630.8	Bsdc1 (gene name)	0.991108	0.844382	1.06063	0.308831	2
Bsg (gene name)	402418	325820	348005	350808	399999	385380	341299	321886	658672	636887	582118	586031	588457	576235	614482	615506	Bsg (gene name)	1.01507	0.833289	0.971982	0.448764	8
Btaf1 (gene name)	135110	137653	138439	140084	142764	136167	147891	140252	269327	260824	255896	264213	257752	293921	280653	273086	Btaf1 (gene name)	1.02864	0.188616	1.05251	0.138034	15
Btf3 (gene name)	326929	347957	330357	303601	343744	295970	316523	335527	1.38686e+06	1.43898e+06	1.41469e+06	1.455e+06	1.37546e+06	1.35829e+06	1.39125e+06	1.34887e+06	Btf3 (gene name)	0.986951	0.770938	0.961082	0.0197437	7
Btf3l4 (gene name)	5587.93	4143.23	7115.9	6497.62	4317.32	5949.23	4971.19	5330.16	4544.54	7285.28	7471.37	7489.82	6569.83	7596.23	5935.81	9126.78	Btf3l4 (gene name)	0.881052	0.378496	1.09099	0.565013	1
Btk (gene name)	986971	1.0053e+06	1.03882e+06	1.01904e+06	969684	926025	1.01721e+06	977545	747307	754271	789020	794750	815203	842335	830685	842949	Btk (gene name)	0.960577	0.114965	1.07967	0.00410146	22
Bub1b (gene name)	34493.3	36807.9	31943.2	38171.5	30068	28468	35484.8	32725.2	150442	142744	142174	157865	166290	168546	157446	173182	Bub1b (gene name)	0.896263	0.12528	1.12177	0.010826	10
Bub3 (gene name)	801934	802396	849219	805658	825286	737161	799914	824693	951894	947048	1.02514e+06	1.05738e+06	1.06643e+06	1.03742e+06	1.11059e+06	1.08253e+06	Bub3 (gene name)	0.977862	0.475535	1.07924	0.0453382	9
Bud13 (gene name)	41874.2	46714.2	41982.1	47861.3	41846.1	45550.7	45640.5	48515.7	49071.9	54978.1	57872.5	60055.2	54987.9	58737.5	56740.5	54304.3	Bud13 (gene name)	1.01749	0.72018	1.01258	0.795636	5
Bud23 (gene name)	84185	75957.5	76298.5	79812.9	79764.7	76335.4	84483.8	85910.7	97660.8	87251.3	95850.8	109582	96549.6	95610.9	96564.9	100561	Bud23 (gene name)	1.03238	0.413788	0.997289	0.957192	5
Bud31 (gene name)	20179.2	19813.3	24657.3	21686.8	18427.1	12876.8	20065.1	21445.5	23036.9	28758.9	33125.9	30513.9	34010.4	27074.1	29954	32130.8	Bud31 (gene name)	0.843379	0.171743	1.067	0.486244	5
Bysl (gene name)	125395	135000	127349	147990	140938	127796	138124	141247	304954	259187	260751	274289	247770	274739	275095	263849	Bysl (gene name)	1.02309	0.625657	0.965677	0.475689	7
Bzw1 (gene name)	922846	909367	961473	923425	898886	915708	915995	935114	2.14226e+06	2.09705e+06	2.15734e+06	2.27083e+06	2.30721e+06	2.34385e+06	2.17306e+06	2.05874e+06	Bzw1 (gene name)	0.98617	0.375722	1.02485	0.499878	13
Bzw2 (gene name)	74390.3	74551.4	70887.2	77606.1	68764	66726	61415.1	74958.7	190809	174367	175155	192112	172747	171117	171600	164803	Bzw2 (gene name)	0.914028	0.0861662	0.928764	0.0445313	8
C030006K11Rik (gene name)	55457.6	52267.5	47744.9	51148.6	51390.6	49568.2	57838	50841	68802	64513.6	67777.7	66760.2	58440	68112.2	64231.4	61611.8	C030006K11Rik (gene name)	1.01461	0.76748	0.942289	0.135794	6
C1d (gene name)	82527.7	80478	88892.7	90857.2	86397.1	78383	90400.7	86215.8	157614	158819	159153	161144	163648	169899	162473	158811	C1d (gene name)	0.996035	0.926573	1.02843	0.110671	3
C1galt1 (gene name)	7717.16	8585.9	8147.22	9594.45	9264.58	10957.5	10494	4990.07	8258.06	12044.9	10027.3	10890.6	8849.96	10618.1	10104.8	9974.02	C1galt1 (gene name)	1.0488	0.779472	0.959388	0.651352	3
C1qbp (gene name)	270725	274102	302131	271072	252830	288357	294088	269329	547381	457256	564765	529630	572671	540958	500592	440536	C1qbp (gene name)	0.987992	0.790424	0.978907	0.774977	3
C2cd2 (gene name)	918.928	2208.3	1620.42	2191.18	1635.56	1385.1	1412.17	1739.74	2395.41	1723.87	1458.18	1620.33	1250.81	0	915.774	849.055	C2cd2 (gene name)	0.889569	0.566935	0.418968	0.0209627	1
C2cd3 (gene name)	22177.6	22023.9	22471.2	24095.5	26287	25078.2	24456.3	22286.8	37732.1	40347.6	43037.5	36755.3	40728.1	36923.5	43542.3	42411.7	C2cd3 (gene name)	1.08087	0.105687	1.03631	0.504754	4
C2cd5 (gene name)	7905.99	7335.24	10617.8	9193.2	8572.94	6810.41	8607.69	9490.08	8699.15	8609.13	11111	6368.61	9697.59	10446.3	9277.46	10121.6	C2cd5 (gene name)	0.95518	0.684709	1.13669	0.280009	2
C330007P06Rik (gene name)	142268	144986	144904	151329	131818	131699	156506	142940	150807	158762	159682	181686	173215	174853	176693	197790	C330007P06Rik (gene name)	0.964824	0.438597	1.11002	0.087521	2
C4b (gene name)	20286.4	14993.1	21635.2	27231	19690	20267.9	28024.2	26872.4	2873.75	2639.51	3066.05	1982.73	3328.08	5502.48	1896.92	2654.88	C4b (gene name)	1.12726	0.451064	1.26702	0.418153	3
Caap1 (gene name)	3158.64	5556.68	4895.57	4105.43	3941.62	6710.47	4782.52	5454.61	2161.68	5580.44	4271.05	4607.25	2936.72	5977.96	4555.3	2971.62	Caap1 (gene name)	1.17909	0.348699	0.989242	0.966597	1
Cab39 (gene name)	442898	444630	493626	456617	460649	409162	441451	395702	667789	652597	707935	779463	726528	776212	715547	694664	Cab39 (gene name)	0.928823	0.13512	1.03746	0.458766	9
Cab39l (gene name)	1843.75	890.614	673.828	852.46	1388.38	0	1501.45	1169.74	928.765	0	1693.88	1049.24	1070.08	2334.49	1047.15	0	Cab39l (gene name)	0.952804	0.911662	1.21238	0.752923	1
Cabin1 (gene name)	36417.2	35842.5	35594	36830.7	36574.4	30929.6	37814.4	38996.3	55709.7	60208.8	56681.7	57625.8	55775.7	52912.6	57805.2	57216.8	Cabin1 (gene name)	0.997444	0.960876	0.971699	0.306691	5
Cactin (gene name)	95636.7	106197	99056.4	99491.6	104881	111791	105149	126961	115304	122701	128114	134032	133803	135193	129399	131249	Cactin (gene name)	1.12088	0.0750537	1.05897	0.128943	6
Cacul1 (gene name)	5589.39	5366.91	4523.91	6362.54	6922.95	6901.12	5471.48	9013.42	13205.9	11494.8	10711.6	13301.5	13594.6	12997.7	15256.2	13856.5	Cacul1 (gene name)	1.29604	0.0966422	1.14351	0.0716149	2
Cacybp (gene name)	357722	378631	346887	359832	378034	318057	367667	358272	1.20764e+06	1.29559e+06	1.35071e+06	1.46355e+06	1.3475e+06	1.34167e+06	1.44515e+06	1.27315e+06	Cacybp (gene name)	0.985419	0.732422	1.01692	0.737946	11
Cad (gene name)	721124	797495	788197	742586	749536	732660	798137	767922	2.39239e+06	2.33262e+06	2.37199e+06	2.44726e+06	2.53307e+06	2.53129e+06	2.5541e+06	2.59661e+06	Cad (gene name)	0.999624	0.99046	1.07028	0.00102857	36
Calhm6 (gene name)	1795.26	1951.7	925.765	2169.65	1736.19	2310.31	1668.73	1429.99	0	0	1304.93	0	0	0	1003.52	1119.95	Calhm6 (gene name)	1.04426	0.82635	1.62726	0.664081	1
Calm3 (gene name)	475882	386475	471626	515918	693455	590601	625944	451316	347848	290659	310371	318513	444814	450664	462651	472029	Calm3 (gene name)	1.27645	0.0690414	1.44404	4.28046e-05	8
Calr (gene name)	1.58435e+06	1.97261e+06	1.56168e+06	1.52726e+06	1.65588e+06	1.59067e+06	1.71108e+06	1.45173e+06	2.0778e+06	1.99266e+06	2.21476e+06	2.26577e+06	2.30984e+06	2.39594e+06	2.19542e+06	2.0379e+06	Calr (gene name)	0.964408	0.635252	1.04539	0.367306	20
Calu (gene name)	203315	229304	212624	196728	203732	206636	208576	194862	112211	139151	124695	108114	134244	149891	118017	115454	Calu (gene name)	0.966548	0.395162	1.06906	0.461244	8
Camk1d (gene name)	67376.6	69747.6	72455.5	66931	59458.3	55577.4	61216.4	58378.9	34485.7	37288.4	34095.6	36026.8	32846.1	32422.7	38686.9	30240.2	Camk1d (gene name)	0.848542	0.000934619	0.945731	0.361412	4
Camk2d (gene name)	313779	329334	337672	338727	314462	296390	326306	346088	221534	237115	219533	222168	238767	241166	260051	261555	Camk2d (gene name)	0.972515	0.475604	1.11239	0.0131753	8
Camk2g (gene name)	55168.8	49228.4	97456.1	81882.3	40338.6	37696.6	41125.9	47902.4	69016.4	52268.9	65255.4	68832.3	55729.8	59008	63592.8	58767.6	Camk2g (gene name)	0.5888	0.0449018	0.928439	0.326146	1
Camp (gene name)	12834.7	28229.5	21770.5	16912.7	27058.1	14214.6	29368.8	54796.6	0	350.798	937.832	1372.21	0	0	1039.04	1175.29	Camp (gene name)	1.57294	0.256856	0.832192	0.809293	1
Camsap1 (gene name)	8117.83	7037.97	9652.88	6222.68	7818.3	5544.34	12608.7	10198.9	14319.3	18726.6	9334.59	15330.3	14299.8	18604.2	16754.8	13940.6	Camsap1 (gene name)	1.1656	0.47664	1.10204	0.533705	2
Cand1 (gene name)	867480	919294	915755	884189	889869	872550	960005	844887	1.07302e+06	1.09349e+06	1.11698e+06	1.11887e+06	1.13928e+06	1.15611e+06	1.15666e+06	1.21727e+06	Cand1 (gene name)	0.994589	0.866014	1.06064	0.0165917	23
Cand2 (gene name)	12498.1	12710	13570.4	15772.4	13034.1	13086.5	11701.9	10964.2	22464.4	24656.2	20806	23182	24011.4	25888.1	21760.1	20933.9	Cand2 (gene name)	0.894332	0.165108	1.0163	0.796538	2
Canx (gene name)	993851	1.13565e+06	978188	930334	1.03728e+06	985962	1.04401e+06	1.01326e+06	1.67109e+06	1.71793e+06	1.81729e+06	1.7856e+06	1.93525e+06	1.80998e+06	1.86333e+06	1.69686e+06	Canx (gene name)	1.01052	0.825371	1.04484	0.23975	25
Cap1 (gene name)	2.7313e+06	2.89244e+06	2.83442e+06	2.69982e+06	2.5943e+06	2.4853e+06	2.66435e+06	2.46792e+06	1.50885e+06	1.50321e+06	1.63389e+06	1.61199e+06	1.59681e+06	1.56502e+06	1.69638e+06	1.64208e+06	Cap1 (gene name)	0.915208	0.0105123	1.03873	0.221754	24
Capg (gene name)	2.91862e+06	2.96435e+06	2.78528e+06	2.78626e+06	2.69859e+06	2.44563e+06	2.60827e+06	2.58976e+06	1.07758e+06	1.03019e+06	1.06297e+06	971638	1.11349e+06	1.07201e+06	1.10725e+06	1.11484e+06	Capg (gene name)	0.902897	0.00717252	1.06402	0.0411366	13
Capn1 (gene name)	407863	427444	402435	408848	376341	359929	369462	374830	238817	253406	252301	240232	229330	233595	242474	239960	Capn1 (gene name)	0.899169	0.000748825	0.959992	0.0905058	14
Capn15 (gene name)	1631.45	2683.48	1851.81	3490.07	1898.46	2160.31	3520.36	2119.75	3004.64	1504.34	2109.18	2137.34	1418.59	0	2330.48	2802.65	Capn15 (gene name)	1.00436	0.985698	0.748298	0.454919	1
Capn2 (gene name)	40955.1	51917.4	47047.1	44871.3	41395.7	43765.3	36035.7	41865.5	31150.9	24635	24814.7	25981.2	24677	33035	23806.7	24611.9	Capn2 (gene name)	0.882415	0.102695	0.995768	0.967573	5
Capn7 (gene name)	54702.8	54503.6	52899.5	53872.4	45157	53751.5	54766.3	50196.9	65405	74038	71155.2	65616.3	67768.7	65690.5	67470.8	64271.5	Capn7 (gene name)	0.943945	0.219544	0.960129	0.27273	4
Capns1 (gene name)	207478	230441	221449	209837	202119	189895	204858	195719	119995	128338	129884	140667	119147	125060	136391	133084	Capns1 (gene name)	0.911856	0.0228481	0.989975	0.829034	4
Caprin1 (gene name)	495508	556641	547093	557715	596906	542337	594873	616927	2.15881e+06	2.23132e+06	2.14643e+06	2.1633e+06	2.16407e+06	2.12836e+06	2.22921e+06	2.14723e+06	Caprin1 (gene name)	1.08998	0.0669976	0.996437	0.798837	15
Capza1 (gene name)	622070	645495	705406	709251	648495	609803	651705	679260	486151	479329	529391	515087	532614	505662	511891	562904	Capza1 (gene name)	0.965342	0.406561	1.0513	0.191612	7
Capza2 (gene name)	969034	985475	984302	1.01955e+06	988461	892339	934861	969143	642315	677373	754987	743014	730138	795152	757330	749454	Capza2 (gene name)	0.956154	0.116136	1.07609	0.125173	9
Capzb (gene name)	1.50213e+06	1.65814e+06	1.6441e+06	1.70897e+06	1.64557e+06	1.51824e+06	1.71953e+06	1.78864e+06	1.29569e+06	1.24075e+06	1.31713e+06	1.34901e+06	1.3321e+06	1.37485e+06	1.48657e+06	1.65628e+06	Capzb (gene name)	1.02436	0.60584	1.1244	0.0768667	24
Car13 (gene name)	9777.07	8927.92	8653.39	10235.1	9752.55	6613.84	7085.38	6192.49	85343.8	100265	107266	117378	115447	121563	112141	117119	Car13 (gene name)	0.788549	0.0650903	1.13654	0.0926789	2
Car2 (gene name)	185880	232146	198067	158947	171252	160959	174915	238390	137900	132312	149212	159136	252579	244100	259294	292853	Car2 (gene name)	0.961908	0.761498	1.81282	7.27106e-05	7
Card11 (gene name)	330917	303717	331139	344113	287031	272782	309600	316529	353641	353072	359901	357795	328516	351690	330709	330343	Card11 (gene name)	0.905379	0.0572904	0.941624	0.0109223	13
Card6 (gene name)	19239.5	19078.6	19685.5	21897.1	21670.1	18991.2	22707.7	21581.6	19503.1	19180	15134.9	12867.5	12314.3	11854.1	11870.5	15052.4	Card6 (gene name)	1.0632	0.264632	0.766155	0.0715821	2
Carhsp1 (gene name)	11152.5	12261.6	13188.7	12793.6	10901.9	10941.6	12441	16118.4	8374.04	12086.9	14182.1	11964.5	16948.3	14823.2	15322.5	13316.6	Carhsp1 (gene name)	1.02038	0.85327	1.29615	0.0510127	1
Carm1 (gene name)	128156	153869	149593	144251	145776	153530	143300	144862	356412	355962	360006	372451	360968	357737	402108	399720	Carm1 (gene name)	1.02014	0.64972	1.05239	0.184631	5
Carmil2 (gene name)	114176	111488	114576	120622	119997	123479	132763	131105	96435.2	99256.2	100882	109053	116648	110281	111641	113030	Carmil2 (gene name)	1.10086	0.0180704	1.11334	0.00911681	9
Carnmt1 (gene name)	10931.6	10654.7	9261.4	12705.8	10506.9	10974.7	10838.7	6386.43	10030.5	16001.7	13399.1	17403.9	13753.4	13031.9	13723.9	11553.3	Carnmt1 (gene name)	0.888715	0.390269	0.916026	0.509304	2
Cars (gene name)	178069	208579	192036	184517	194056	180964	193070	212076	939495	971956	981950	976450	841357	799441	869565	811577	Cars (gene name)	1.02223	0.660504	0.858416	0.000302069	13
Cars2 (gene name)	15631	15088	16862.1	16374.2	15767.3	16442.8	16527.4	17044.1	14721.6	17308.1	18892.6	16964.4	17399.2	19235.4	19196.6	20243.9	Cars2 (gene name)	1.02856	0.370914	1.12062	0.097474	4
Casp1 (gene name)	316811	344466	335868	328174	254445	259874	285366	280427	240045	264696	234535	259557	230066	252921	249732	241283	Casp1 (gene name)	0.814983	0.000689435	0.97514	0.513242	10
Casp3 (gene name)	95322.6	129305	105392	128848	101625	106335	105705	120609	288160	341058	333846	326193	271561	268041	308133	313749	Casp3 (gene name)	0.946404	0.541266	0.900894	0.105698	7
Casp6 (gene name)	93698.5	90735.8	89707.9	102888	84749.5	83235.9	81850.3	85382.1	85294.6	85790.8	81741.9	91700.7	82324.8	86072.1	81443.3	86664.3	Casp6 (gene name)	0.8891	0.0150357	0.976712	0.443467	4
Casp7 (gene name)	148937	133482	131982	137285	117125	120295	115558	121211	87331.7	85359.7	98301.5	98181.7	78526.1	102041	106569	78717.8	Casp7 (gene name)	0.859529	0.00308985	0.991003	0.922948	2
Casp8 (gene name)	249375	269137	258855	267834	263914	248143	266156	276327	530290	544334	550945	582437	566865	580261	583336	572505	Casp8 (gene name)	1.00893	0.763568	1.04301	0.0874312	18
Casp9 (gene name)	2479.18	3007.27	3869.51	3416.8	2233.51	2445	3433.7	2609.65	2411.95	3008.48	2721.95	1492.25	1474.23	3353.87	2025.93	1599.11	Casp9 (gene name)	0.839431	0.242723	0.877371	0.605027	1
Cast (gene name)	332409	360636	319258	350514	316985	304259	330347	348645	176297	168225	177607	178306	186020	167739	183535	191222	Cast (gene name)	0.954079	0.282125	1.04009	0.254246	14
Cat (gene name)	941179	1.13311e+06	994591	955676	1.10881e+06	1.07783e+06	1.11895e+06	1.10249e+06	704014	663377	727482	728553	729819	715692	755746	748896	Cat (gene name)	1.09529	0.0754573	1.04488	0.124832	19
Cavin2 (gene name)	23362.8	28049.9	21487.4	21683.7	26003.1	28696.7	30158.8	24974.9	16528.8	16549.6	14536.5	16409.4	15761.1	15674	16599.8	17061.4	Cavin2 (gene name)	1.16123	0.0968019	1.01674	0.667935	2
Cbfa2t3 (gene name)	1569.29	2462.55	2215.67	1521.64	1961.63	2116.34	2422.29	1590.28	1732.43	2619.34	1987.84	1755.58	2517.77	3270.16	1988.06	2661.43	Cbfa2t3 (gene name)	1.04137	0.792166	1.28934	0.131049	1
Cbfb (gene name)	187235	231134	209721	188414	196701	187645	202569	219906	326888	345218	342172	369741	328624	360047	386359	417156	Cbfb (gene name)	0.988142	0.851775	1.07815	0.241986	5
Cbl (gene name)	119585	139079	121355	131115	127095	123842	130737	133556	161764	152216	175332	157251	159296	169928	172222	162860	Cbl (gene name)	1.00802	0.844733	1.02744	0.473828	9
Cblb (gene name)	150974	142431	152043	149922	149500	133466	142819	148840	129006	138666	148230	136467	140017	133889	166325	179184	Cblb (gene name)	0.965156	0.273899	1.12138	0.193355	4
Cbll1 (gene name)	36191.6	40589.8	43749.1	43208.5	45408.7	45950.5	40177.7	37154.5	46048.1	42782.9	39319.4	38903.7	35967.9	40933.3	36635.7	37377.4	Cbll1 (gene name)	1.03025	0.666418	0.903385	0.0908355	4
Cbr1 (gene name)	139224	142159	135846	134357	117091	119019	128206	134566	73382.4	75685.2	78416.3	76944.3	70707.7	79698.9	71246.1	78023.7	Cbr1 (gene name)	0.904448	0.0250149	0.984391	0.656355	8
Cbr4 (gene name)	68492.9	70685.6	72897	66221.1	61499	62007.5	72088.3	59923	49515.8	52931.8	54579.3	56491.9	56510.4	53673.3	62497.4	61154.8	Cbr4 (gene name)	0.918149	0.117876	1.09515	0.0909908	2
Cbwd1 (gene name)	4943.76	4898.3	4480.04	5210.45	3584.44	3565.3	3972.51	5824.67	13795.3	11226.2	14790.7	11383	14596.4	15016.9	14456	13198.9	Cbwd1 (gene name)	0.867625	0.290992	1.11862	0.168334	2
Cbx1 (gene name)	253106	231976	245015	226620	257089	244508	275933	232537	89245.1	96496	97202.5	93322.1	102167	105627	111188	101403	Cbx1 (gene name)	1.05576	0.27358	1.11725	0.00858762	5
Cbx3 (gene name)	949661	868238	959174	927697	998533	970334	1.07233e+06	997048	531940	558111	515305	547575	573579	603668	629047	627107	Cbx3 (gene name)	1.09001	0.0318047	1.13027	0.00460919	4
Cbx5 (gene name)	454328	483941	479810	442194	494485	465118	536375	516610	657531	676656	709610	709719	712940	687846	727570	728042	Cbx5 (gene name)	1.08188	0.082642	1.03736	0.158464	9
Cbx7 (gene name)	11099.9	8077.15	6625.95	10811.1	8750.56	8038.1	8180.47	8287.24	4472.41	6507.13	4866.2	5308.92	6117.94	5413.34	5343.12	4634.91	Cbx7 (gene name)	0.908294	0.472097	1.01676	0.873772	1
Cbx8 (gene name)	59625.6	66433.9	70463.2	70341.2	70519.2	68491.7	73270.1	72559	28523.8	31601.3	31235.9	36766.2	30935.8	30044	30929.5	31571.1	Cbx8 (gene name)	1.06736	0.154696	0.963733	0.531309	3
Cc2d1a (gene name)	24783	25954.8	22603	26688.1	25379.6	23779.7	24561.5	27136.5	33335.2	34261.3	30757.5	31927.3	29395.1	38251.6	31774.5	37600.1	Cc2d1a (gene name)	1.00828	0.862531	1.05173	0.49336	5
Cc2d1b (gene name)	514954	532312	496347	513490	481252	480710	491526	485546	626791	646283	636949	645235	676913	622663	601445	607173	Cc2d1b (gene name)	0.942604	0.0089364	0.981581	0.53311	20
Ccar1 (gene name)	400009	393179	394631	387815	367029	370044	388801	387569	308303	320862	304728	315281	317882	309659	318277	317228	Ccar1 (gene name)	0.960529	0.046977	1.0111	0.434358	15
Ccar2 (gene name)	619974	670851	674086	644194	629910	635981	664696	627987	484748	501178	531845	588252	537341	537943	505729	532698	Ccar2 (gene name)	0.980632	0.439949	1.00365	0.938853	14
Ccdc115 (gene name)	36132.1	36277.5	38651	37039.7	38726.2	37632.9	40752.7	42601.5	93832	90119.6	91297.5	95688.6	87745.5	99852	90101.9	93218.4	Ccdc115 (gene name)	1.07841	0.0581858	0.999946	0.998683	2
Ccdc117 (gene name)	6123.14	4956.86	4266.19	5524.18	6981.42	5976.23	4314.32	5336.53	7993.49	7979.99	8336.4	9782.54	7870.62	9820.85	9778.44	6603.81	Ccdc117 (gene name)	1.08328	0.549866	0.999451	0.995991	2
Ccdc12 (gene name)	65119.6	51996.8	65556.6	61166.3	60088.6	55521.9	62463.2	63277.9	60412.5	60315.6	54415.4	62915.5	52831.6	54772.1	54130.3	55333.9	Ccdc12 (gene name)	0.989798	0.868403	0.911824	0.0316244	2
Ccdc124 (gene name)	54274	52166.7	60613.8	56527.2	58224.4	59203.2	71702.3	62437.5	101127	102339	98974.3	109573	107520	104367	109259	110086	Ccdc124 (gene name)	1.12517	0.0972723	1.04665	0.116711	5
Ccdc127 (gene name)	52956.4	49421.1	56765	53754.8	53195	56733.5	53189.6	55722.3	85364.2	84716.1	90215.5	89527.3	86884.6	88628.9	89277.7	91833.1	Ccdc127 (gene name)	1.02792	0.430398	1.01944	0.366679	3
Ccdc134 (gene name)	131014	124576	129665	126429	127468	121910	129489	121658	129377	127680	149821	149578	140671	136791	145954	127677	Ccdc134 (gene name)	0.978194	0.300994	0.990361	0.859048	5
Ccdc137 (gene name)	45894.8	47347	41316.2	47816.3	52422.1	47106.7	52673.1	49216.6	85395.9	80040.4	76941.6	83282.2	87860.4	96584.9	86200.8	89511.6	Ccdc137 (gene name)	1.10442	0.0545362	1.10593	0.0262254	4
Ccdc150 (gene name)	53270.2	41320.9	32193.7	46444.9	40285.1	37485.3	35768.1	37151.5	14973.4	17981.5	20068.5	17131.2	16278	21468.1	18979.7	14458.6	Ccdc150 (gene name)	0.869886	0.260851	1.01468	0.894633	2
Ccdc174 (gene name)	3780.19	4333.05	3288.25	4412.15	3551.28	3790.5	2110.4	4912.55	6338.67	5138.41	5441.01	6018.6	5957.44	3868.53	5920.26	5537.85	Ccdc174 (gene name)	0.908376	0.587898	0.92795	0.49096	2
Ccdc22 (gene name)	218983	252840	250937	224834	221656	215322	248032	238937	228271	214270	208817	216795	203906	227024	210715	229639	Ccdc22 (gene name)	0.975046	0.627382	1.00361	0.919963	9
Ccdc25 (gene name)	191161	194250	193844	190295	185676	189488	197560	182038	352054	351258	349351	353030	378268	362411	384018	366959	Ccdc25 (gene name)	0.980783	0.327075	1.06115	0.00530633	8
Ccdc43 (gene name)	42855.4	47803.2	49952.9	53120.8	45016.6	51608.3	55092.2	51396.2	62062.6	69208.9	60002.1	64300.1	60386	64136.6	55193.2	59358.9	Ccdc43 (gene name)	1.04842	0.465395	0.935443	0.177438	3
Ccdc47 (gene name)	141333	149820	133054	119148	142900	142361	145299	151354	172063	171864	189146	197771	194654	185416	207805	204950	Ccdc47 (gene name)	1.07097	0.208912	1.08481	0.108787	8
Ccdc50 (gene name)	239983	233852	241992	237775	229253	222570	229232	240948	558270	547374	506456	511023	522692	539531	526442	522250	Ccdc50 (gene name)	0.966864	0.109043	0.99425	0.829509	5
Ccdc51 (gene name)	9697.17	8248.11	10746.2	6867.76	8423.43	8737.82	8506.74	9376.28	10303.2	7738.87	7854.49	10601.9	8379.52	10961.6	11801.9	11520.8	Ccdc51 (gene name)	0.985518	0.887657	1.16892	0.209613	3
Ccdc58 (gene name)	49854.5	50000.6	52624.4	58346.5	48354.5	46443.2	50354.1	52584.9	77808.7	81612.6	88306.4	86144.6	85665.4	86106.6	84276.1	79929.8	Ccdc58 (gene name)	0.937914	0.218832	1.00631	0.853833	4
Ccdc6 (gene name)	75552.6	85184	71187.1	82704.1	68256.6	79531.4	64806.6	82969.4	172082	199878	181375	183119	190256	192158	184062	182873	Ccdc6 (gene name)	0.939408	0.413302	1.01751	0.622791	3
Ccdc86 (gene name)	61065.7	63998.9	59034.1	67098	67387.8	66220.5	70706.9	73920.9	180171	170492	164826	173490	166919	179635	157084	144299	Ccdc86 (gene name)	1.10764	0.0339579	0.940431	0.254308	2
Ccdc88b (gene name)	39254.8	38930.5	41169.7	44163.8	37637.3	34958.4	38281.3	43465.9	54354.4	48924.3	54012.6	49551.4	44831.8	49738	40317.7	46796.7	Ccdc88b (gene name)	0.943885	0.326245	0.87837	0.0420929	5
Ccdc88c (gene name)	133462	139864	142437	150736	139634	135834	146075	149859	159276	177632	170790	176503	169430	179683	175550	175272	Ccdc88c (gene name)	1.00865	0.805627	1.023	0.434708	12
Ccdc9 (gene name)	33555.8	30306.9	32314.7	36481.1	29259	25103.1	31460.5	32734.4	32218	31319.3	30110.9	33970.4	27833.5	36945.7	30492.9	26594	Ccdc9 (gene name)	0.8937	0.146532	0.954926	0.578121	3
Ccdc90b (gene name)	8392.74	8734.63	7894.52	11472.4	8787.91	6982.86	8143.07	10891.7	8083.07	6924.24	5684.85	5263.02	7633.71	4495.07	7293.63	9356.65	Ccdc90b (gene name)	0.953725	0.725408	1.1088	0.575241	2
Ccdc93 (gene name)	186280	203483	196532	187299	179346	173363	179442	182300	135661	136301	134337	135722	140784	145430	132284	127139	Ccdc93 (gene name)	0.923547	0.0165296	1.00667	0.83432	5
Ccdc97 (gene name)	12240.4	12421.9	10065.5	12690.6	10994.2	9152.74	12390.3	16309.9	31874.2	32090.4	27131.4	33638.5	34763.8	42412.9	34750.5	37608.6	Ccdc97 (gene name)	1.03013	0.834187	1.19883	0.035177	2
Ccm2 (gene name)	312555	331452	335917	348640	329202	302344	348917	312850	183697	186514	215895	226018	224576	200388	226953	233908	Ccm2 (gene name)	0.973466	0.510988	1.09075	0.201401	3
Ccna2 (gene name)	1966.15	2751.06	2416.33	3416.74	2861.34	3141.4	4371.87	3708.83	20878.2	18507.1	17106	19262.6	19188.8	25582.4	22311.5	23159.7	Ccna2 (gene name)	1.33489	0.0988458	1.19126	0.056494	1
Ccnb1 (gene name)	29121.1	28602.5	29289.3	38288.7	24180.8	26373.7	36035.6	20765.3	207302	194419	196312	210451	255267	268221	230195	221524	Ccnb1 (gene name)	0.856777	0.306789	1.20621	0.0112138	3
Ccnh (gene name)	57333.7	66033.4	62908.3	61343.1	60929.3	69648	67208.3	69227.3	117030	118071	132228	118934	118449	119122	113312	114444	Ccnh (gene name)	1.07832	0.123381	0.956944	0.223396	5
Ccnk (gene name)	40789.8	47093.4	44508.3	44094.5	44856.1	49825.3	45543.4	44711.7	42340.4	48343.5	44969.5	41076.4	43436.6	44923.8	45480.4	45438.7	Ccnk (gene name)	1.04788	0.278146	1.01443	0.716861	5
Ccnl1 (gene name)	0	1769.45	1231.38	0	1310.49	1669.24	0	1268.27	2126.89	1167.21	1181.42	0	888.555	2134.14	2354.33	901.386	Ccnl1 (gene name)	1.41561	0.608479	1.40283	0.470901	1
Ccnl2 (gene name)	91385	93877.5	101394	96923.9	92742.4	93692.1	95598.7	85313.5	175819	182571	164370	171254	168837	178755	182893	180207	Ccnl2 (gene name)	0.957679	0.240812	1.02403	0.428121	4
Ccnq (gene name)	4806.07	4284.07	4163.17	4830.69	4423.59	5826.69	4753.35	4957.7	6770.02	6377.23	5546.37	6173.16	6919.62	6735.33	6174.04	5895.11	Ccnq (gene name)	1.10381	0.224153	1.03448	0.562467	1
Ccnt1 (gene name)	261470	265072	266595	281076	260731	247927	247505	227150	385079	391327	422920	423071	404214	418058	404058	393420	Ccnt1 (gene name)	0.91538	0.0319423	0.99837	0.955291	7
Ccr6 (gene name)	7275.49	8078.46	7520.23	7665.02	6486.7	7553.77	4752.2	6417.93	6542.64	7048.79	5988.47	4087.11	3397.69	4254.88	5566.66	7057.12	Ccr6 (gene name)	0.825516	0.0690508	0.856735	0.441169	2
Cct2 (gene name)	1.25857e+06	1.26868e+06	1.27148e+06	1.2296e+06	1.27256e+06	1.18711e+06	1.27784e+06	1.28357e+06	3.16776e+06	3.13172e+06	3.19153e+06	3.21318e+06	3.19786e+06	3.2326e+06	3.26452e+06	3.17028e+06	Cct2 (gene name)	0.998557	0.943969	1.01268	0.185427	21
Cct3 (gene name)	1.96794e+06	2.08511e+06	2.02798e+06	1.96993e+06	2.01429e+06	1.92615e+06	2.05267e+06	2.04599e+06	5.64005e+06	5.63694e+06	5.63232e+06	5.83766e+06	5.57e+06	5.68629e+06	5.76962e+06	5.54089e+06	Cct3 (gene name)	0.998526	0.943697	0.992079	0.560173	29
Cct4 (gene name)	1.11824e+06	1.13891e+06	1.14039e+06	1.11447e+06	1.18099e+06	1.09728e+06	1.15838e+06	1.13586e+06	2.54597e+06	2.58899e+06	2.56887e+06	2.54222e+06	2.38459e+06	2.52256e+06	2.53451e+06	2.44696e+06	Cct4 (gene name)	1.01341	0.458315	0.965117	0.0507839	30
Cct5 (gene name)	1.59204e+06	1.69864e+06	1.6425e+06	1.60151e+06	1.65939e+06	1.58774e+06	1.6987e+06	1.62128e+06	4.63271e+06	4.54982e+06	4.6025e+06	4.74585e+06	4.56246e+06	4.74292e+06	4.73948e+06	4.71344e+06	Cct5 (gene name)	1.00496	0.82008	1.01227	0.377063	26
Cct6b (gene name)	17193.2	16037.1	16535.6	16904.3	16405.2	15719	18724.8	18778	39622.3	38578.5	37568.3	40665.3	32388.6	33676.5	33318.7	38334.9	Cct6b (gene name)	1.04435	0.406091	0.880362	0.0199394	2
Cct7 (gene name)	1.48546e+06	1.61625e+06	1.56346e+06	1.47588e+06	1.50191e+06	1.43031e+06	1.50525e+06	1.51309e+06	4.07851e+06	3.99573e+06	4.07902e+06	4.36568e+06	4.25529e+06	4.21697e+06	4.24913e+06	4.35835e+06	Cct7 (gene name)	0.96898	0.262578	1.03395	0.15679	25
Cct8 (gene name)	2.14391e+06	2.31578e+06	2.2139e+06	2.13808e+06	2.17288e+06	2.03113e+06	2.25026e+06	2.2816e+06	6.30957e+06	6.28394e+06	6.4497e+06	6.43495e+06	6.26916e+06	6.38374e+06	6.39395e+06	6.37348e+06	Cct8 (gene name)	0.991398	0.794233	0.99773	0.787895	32
Ccz1 (gene name)	31625.5	36476.5	32809.3	28111.9	28801.9	30084.4	37016.4	38429.5	45833.7	45293.3	49136.4	53418.7	37164.8	54537.7	47981.5	48529.2	Ccz1 (gene name)	1.04115	0.670942	0.971764	0.748379	3
Cd180 (gene name)	235263	242178	236878	228958	236265	224097	240535	214512	161597	148129	159792	151470	159426	160486	160347	157179	Cd180 (gene name)	0.970456	0.325706	1.02649	0.262777	8
Cd19 (gene name)	122565	118276	107112	94498.2	58104.1	63737.5	55105.4	52821.5	184404	194198	198170	196225	124704	123840	122716	116439	Cd19 (gene name)	0.519309	0.00021462	0.630918	1.04806e-06	2
Cd1d2 (gene name)	113036	134739	117264	112885	123961	104868	124601	118188	26484.2	23850.6	27151.9	24162	24005.7	26119.5	31715.7	25096.4	Cd1d2 (gene name)	0.986804	0.827287	1.05203	0.51337	3
Cd22 (gene name)	743217	754491	651800	698209	744604	694478	705211	728562	616758	614700	657209	609115	594203	579871	629312	655044	Cd22 (gene name)	1.00883	0.817256	0.984246	0.64486	16
Cd2ap (gene name)	534477	580289	557468	567976	534055	516770	563477	567256	388715	425451	433211	418957	422592	423137	467164	477001	Cd2ap (gene name)	0.973818	0.380899	1.07415	0.125144	17
Cd2bp2 (gene name)	105844	102391	105671	110430	97063.1	99038.7	108240	115646	165749	156926	163551	172446	150636	173501	159276	156964	Cd2bp2 (gene name)	0.989751	0.82142	0.972224	0.459749	5
Cd36 (gene name)	86347.4	102829	92765.4	94974.7	99787.6	85776	93336	92325.2	273596	256980	264813	279757	285537	291687	294613	326563	Cd36 (gene name)	0.984898	0.759893	1.11464	0.0256764	4
Cd37 (gene name)	257179	267285	284433	254935	284042	301966	293643	278085	314069	322631	340342	387002	399370	377528	430454	407717	Cd37 (gene name)	1.08827	0.0332763	1.18403	0.0185976	5
Cd38 (gene name)	55731.4	68263	64935.7	63265.6	60237.1	56441.8	54311.6	59770	13582.3	12238.3	16462.6	16332	13118.9	15046.8	19491.2	14413.2	Cd38 (gene name)	0.915006	0.124473	1.05894	0.636004	2
Cd3eap (gene name)	26426.7	29837.9	32838.9	29530.9	29853.5	28228.9	30499.1	29437.9	64481.4	76869.5	66266.4	67827.3	76632.5	80923.6	75965.4	74909.7	Cd3eap (gene name)	0.994816	0.915823	1.11976	0.0356292	4
Cd40 (gene name)	30183.4	34636.7	35432.3	28388.6	34252.3	34255.3	36936.3	33690.4	89057.5	88083.4	97727.8	101925	94808.8	100308	97165.4	102054	Cd40 (gene name)	1.08157	0.207374	1.04656	0.28463	6
Cd44 (gene name)	93745.6	122538	99589.9	108525	102899	104365	104853	114553	504153	466404	458182	455370	557137	613480	551286	571941	Cd44 (gene name)	1.00535	0.936205	1.21747	0.00127325	6
Cd47 (gene name)	146730	177640	143897	130598	158589	146192	158445	163331	183349	149450	162633	168054	181376	145399	206209	199073	Cd47 (gene name)	1.04624	0.537979	1.10335	0.30495	4
Cd48 (gene name)	181284	199223	187988	190484	185690	183568	184673	191869	211226	202990	250564	243086	247520	253631	244669	251545	Cd48 (gene name)	0.982637	0.457284	1.09858	0.108151	4
Cd55 (gene name)	89986.2	82230.1	89258.4	78221.4	85302.5	91222.1	98122.9	83516.9	26530.7	25729.8	29182.4	22708.5	27817.8	26234.2	33064.6	31501.4	Cd55 (gene name)	1.05437	0.3296	1.1389	0.131214	4
Cd68 (gene name)	20044.2	57907.2	25526.2	26312.8	22631.9	24150.9	27941.2	37128.8	4638.7	9787.94	7219.28	6341.92	8151.16	8776.87	9779.26	9253.59	Cd68 (gene name)	0.861796	0.643064	1.28487	0.127664	1
Cd72 (gene name)	105788	99475.6	105811	99966.5	112324	105511	103217	113536	120743	113867	125920	118802	124372	138529	138264	147687	Cd72 (gene name)	1.05728	0.104505	1.14503	0.018386	5
Cd74 (gene name)	1.09071e+06	1.09196e+06	946839	945893	1.13067e+06	1.03361e+06	1.13156e+06	1.07121e+06	935615	874919	865131	897184	994411	963653	996186	881782	Cd74 (gene name)	1.07156	0.181385	1.07366	0.0782778	14
Cd79a (gene name)	193346	180633	188904	188490	194346	180094	182843	180893	139336	130112	154442	150310	150021	151732	164776	148440	Cd79a (gene name)	0.982437	0.46626	1.071	0.176158	8
Cd81 (gene name)	9030.82	12517.6	11162.4	8993.12	8686.52	8315.62	11311.2	9551.56	15360.7	19314.9	16112.1	20363.3	20411.1	20821.4	21422.5	23703.7	Cd81 (gene name)	0.907946	0.412498	1.21374	0.0365098	1
Cd82 (gene name)	60995.2	77353.8	67539.7	74325.1	73722.8	72092.8	74615.6	77991.4	234897	207542	231202	231366	248499	290597	233588	236758	Cd82 (gene name)	1.06498	0.282512	1.1154	0.123372	5
Cd84 (gene name)	129056	133156	135195	125134	122202	125771	141964	137307	106735	108297	108742	109198	105921	113479	112967	125463	Cd84 (gene name)	1.009	0.827939	1.05741	0.179351	3
Cd86 (gene name)	24684.2	31922	26396.1	26256.2	27043.5	29198.6	27466.3	29319	343952	354173	345592	332556	309188	335801	330150	328975	Cd86 (gene name)	1.03449	0.597082	0.947569	0.0486619	3
Cd9 (gene name)	64904.5	95306.4	76987.3	81903.2	80357.1	91021.4	90649.5	93324.3	50892	46236.3	52971.7	60955.6	58454.5	54565.9	51645.2	51690.2	Cd9 (gene name)	1.1136	0.23827	1.02511	0.715521	2
Cd93 (gene name)	6951.89	9216.4	6817.32	8918.4	7605.03	6977.08	7799.27	10619.2	9173.16	10697.7	8479.7	9110.32	8781.23	11565.4	11945.1	10213.7	Cd93 (gene name)	1.03437	0.79856	1.13466	0.192496	1
Cdan1 (gene name)	6844.75	6614.65	8794.42	8837.33	8672.91	8299.14	10964.2	8429.54	10697.6	13748.1	14031.4	16682.6	11985.7	13440.3	15511.7	14727.3	Cdan1 (gene name)	1.16965	0.1813	1.00916	0.933304	4
Cdc123 (gene name)	22478.1	27575.2	29655.3	31206.2	28681.9	28596	30594.9	28487.9	77920	80743.9	90482.7	82517.5	79933.5	83842.3	88613.3	86214.3	Cdc123 (gene name)	1.0491	0.514751	1.02092	0.614574	4
Cdc16 (gene name)	188354	196492	194542	199839	197162	188224	192051	195568	288500	303375	297559	336167	295591	319789	311851	309512	Cdc16 (gene name)	0.992015	0.636466	1.00909	0.817326	10
Cdc23 (gene name)	68733.6	65641.9	63989.7	70091	70093	60223.8	66449.9	71070.9	110937	106752	113322	111854	124285	123086	125157	130390	Cdc23 (gene name)	0.997696	0.958129	1.1356	0.000418831	7
Cdc27 (gene name)	54006.1	58207.2	59010.4	52857	54319	56668.8	58213	55741.3	191849	187469	188234	190176	178728	195881	177324	184444	Cdc27 (gene name)	1.00384	0.904841	0.971822	0.264134	7
Cdc37 (gene name)	883023	936300	909145	887266	861517	801065	912814	904634	1.5819e+06	1.5763e+06	1.67938e+06	1.74197e+06	1.64598e+06	1.67762e+06	1.64237e+06	1.55643e+06	Cdc37 (gene name)	0.962469	0.276606	0.991315	0.774943	14
Cdc37l1 (gene name)	13159.2	13846	10964.5	12354	12926.3	10468.5	10839.6	15578.6	15551.7	14027.5	16217.7	18847.2	16426.4	17816.4	17562	15291.7	Cdc37l1 (gene name)	0.989853	0.926496	1.03794	0.616331	2
Cdc40 (gene name)	150603	152933	159749	163005	149046	155472	163193	149691	157211	152006	160697	158091	153586	160283	155378	159555	Cdc40 (gene name)	0.985811	0.629675	1.00127	0.937486	12
Cdc42 (gene name)	362475	396240	417503	384068	373324	338898	407576	374316	323725	295430	353005	331861	323388	326724	350188	352573	Cdc42 (gene name)	0.957589	0.396857	1.03746	0.421401	11
Cdc42se2 (gene name)	23676.5	26268.7	24519.4	23400.6	26894.3	27540.9	23939.7	27543.6	23461.9	26200.9	35883.8	40343.8	34175.3	33212.9	38794.5	40940.2	Cdc42se2 (gene name)	1.08229	0.110495	1.16866	0.271835	1
Cdc45 (gene name)	10728.6	11947.8	12500.7	14397.8	9766.72	12333.6	14363.6	12449.9	40538.1	38698.3	43659.9	40445.9	42195.3	44668.5	41709.1	42395.6	Cdc45 (gene name)	0.986663	0.896129	1.04669	0.170362	1
Cdc5l (gene name)	570900	589041	568421	586109	615075	699693	634888	633674	659934	651169	661034	702712	665473	667075	707247	727299	Cdc5l (gene name)	1.11616	0.0129327	1.03449	0.273958	21
Cdc6 (gene name)	1194.41	1697.34	2820.79	2370.78	979.39	2073.97	1141.33	2891.84	17009.2	14491.8	17957.6	16749	15974.6	16890.9	14413.7	15171.7	Cdc6 (gene name)	0.876686	0.678131	0.943259	0.340204	1
Cdc73 (gene name)	337227	331709	333058	310231	329108	300139	347334	351952	423359	429361	425070	438271	420855	446991	436593	467684	Cdc73 (gene name)	1.01243	0.768186	1.03267	0.225191	15
Cdca2 (gene name)	8386.14	7295.01	11700.5	6705.62	11469.7	7392.05	9609.79	7800.52	54493.8	50121	48472.8	51850.5	57042.2	56326.8	52779.2	51973.7	Cdca2 (gene name)	1.0641	0.720265	1.06433	0.117303	6
Cdca7 (gene name)	0	1029.36	0	0	757.626	0	0	976.642	1782.64	2326.64	835.205	1666.58	1975.59	1555.77	1506.76	1562.44	Cdca7 (gene name)	1.68481	0.643458	0.998412	0.993854	1
Cdca8 (gene name)	40612.6	61592.1	46752.3	43625.7	51477.4	43185.8	44418.4	48480.1	222847	224343	223701	232190	227402	238755	242234	236586	Cdca8 (gene name)	0.973928	0.811173	1.04639	0.0341575	6
Cdh17 (gene name)	14562.2	12738.5	14700.2	15713.8	14836.2	14704.5	15309.8	15943.3	28305.1	33267.7	24771.3	30670.4	28830.8	28237.4	29689.3	30450.8	Cdh17 (gene name)	1.05335	0.300553	1.00166	0.980159	1
Cdipt (gene name)	41739	47914.6	38726.2	41818.6	39636.8	36525.9	48011.6	45988.7	30461.9	31356.8	34413.8	31017.2	33013.6	37624.9	34410.7	38767.7	Cdipt (gene name)	0.999791	0.997938	1.13019	0.0423379	3
Cdk1 (gene name)	292696	316752	279164	308085	284201	268499	302992	303675	1.88251e+06	1.91022e+06	1.96964e+06	2.10662e+06	2.01346e+06	2.09739e+06	2.05727e+06	2.09231e+06	Cdk1 (gene name)	0.968806	0.460593	1.04975	0.117226	15
Cdk11b (gene name)	275625	276375	293255	284658	281350	279588	291755	295770	384717	380961	377623	396372	395606	404734	404560	392190	Cdk11b (gene name)	1.01642	0.447785	1.03729	0.032284	15
Cdk12 (gene name)	80558.9	89448.7	78146.9	83784	89193.6	83543.7	96150	108798	120830	118786	132834	121998	126227	111750	126197	132531	Cdk12 (gene name)	1.13782	0.103675	1.00456	0.920337	8
Cdk13 (gene name)	65030.9	74814.6	61538.5	64383.6	66151	68171.7	61383.1	72700.9	57120.9	46224.2	58948.1	55735	58644.3	60212.5	52620.5	53155.2	Cdk13 (gene name)	1.00993	0.865237	1.03029	0.646904	5
Cdk14 (gene name)	24954.9	25555.2	27388.2	32404	25155.6	30107.6	28947.2	24154.2	107597	106111	96668.6	108403	82930.6	103451	95847.1	106788	Cdk14 (gene name)	0.982433	0.834601	0.928928	0.25776	1
Cdk17 (gene name)	42229.1	46287.7	48127.4	42090.8	45349.5	46258	50185.9	50529.6	39302.9	42795.7	38512.6	42135.2	43052.8	49476.4	43543.7	45466.3	Cdk17 (gene name)	1.07602	0.141671	1.11547	0.0399048	1
Cdk2 (gene name)	67778.2	64011.9	69515.2	69739.1	69769.9	57100.4	63514	75662.4	206286	214067	225415	235282	260178	244646	234440	245534	Cdk2 (gene name)	0.981561	0.776774	1.11776	0.0202435	5
Cdk4 (gene name)	58823.7	60721.8	59242.6	65956.2	61065.4	55155.3	63108.7	58738.6	279808	284676	275669	290012	296800	336945	297960	317611	Cdk4 (gene name)	0.972721	0.50722	1.10543	0.0245391	8
Cdk5 (gene name)	0	1185.27	1230.81	1311.24	0	896.697	4.35326	0	0	1.58635	1056.77	0	1265.19	0	0	1357.63	Cdk5 (gene name)	0.241742	0.115169	2.47821	0.429653	1
Cdk5rap1 (gene name)	6560.01	6468.13	7011.23	6995.66	5366.18	5745.47	5322.26	6265.22	20221.8	23600.2	24251.9	24332.3	24449.5	25826.3	24035.7	23259.6	Cdk5rap1 (gene name)	0.839619	0.00598133	1.05589	0.289841	2
Cdk5rap2 (gene name)	43712.2	46989.8	50095.1	49334.2	46833.1	45770.6	50814	55496.1	41779.8	45676.7	43947.5	47082.1	43438	41851.7	41643.5	43913.5	Cdk5rap2 (gene name)	1.04619	0.436279	0.957199	0.185217	5
Cdk5rap3 (gene name)	74774.1	78560.8	72858.3	78063.5	73181.4	66255.4	79260.6	83539.8	97007.3	95026.6	98094.4	96088.3	100498	90795.6	92652.1	90547.9	Cdk5rap3 (gene name)	0.993362	0.903623	0.969647	0.272969	4
Cdk6 (gene name)	33653.7	34349.6	31017	35794.1	35094.2	31842.3	35119.5	41807.8	64127	60683.3	63538.1	72081.1	64321.7	65343.3	71321.4	69050.3	Cdk6 (gene name)	1.06712	0.367242	1.03689	0.444479	5
Cdk7 (gene name)	104266	107764	102879	101431	94267.3	106019	109513	106086	236273	229859	242066	244854	248784	255165	246888	242531	Cdk7 (gene name)	0.998903	0.975741	1.0423	0.0547343	9
Cdk8 (gene name)	10556.7	9746.54	12143	12217.8	10704.2	9715.42	9842.83	14056.1	20807.3	15735.1	15698.2	15689.5	17534.1	21407.7	17898	17961.9	Cdk8 (gene name)	0.992264	0.944236	1.10116	0.314373	2
Cdk9 (gene name)	71997.6	71580.7	72851.6	78558.5	71261.7	57912.8	66805.8	73223.8	124846	121447	121791	132274	124314	112197	124217	112079	Cdk9 (gene name)	0.912592	0.138439	0.944939	0.161139	4
Cdkal1 (gene name)	21874.2	25742.8	24175.2	23499.5	26776.9	22334.2	23149.5	26871.3	41207.6	41268	42327.3	47585.8	48448	40910.7	45099.4	50199.9	Cdkal1 (gene name)	1.0403	0.528394	1.07117	0.273956	3
Cdkn1b (gene name)	141014	125489	131948	129530	119928	121294	117122	124247	23796.4	22208.7	26017.3	25685.2	30306.3	24521.6	23115.5	21105	Cdkn1b (gene name)	0.914031	0.0199044	1.01372	0.882106	2
Cdkn2aip (gene name)	120767	112752	121554	110807	119439	114371	120381	128076	47320.5	50692.4	51741	52394.4	54362.9	54412.5	61313.6	62043.8	Cdkn2aip (gene name)	1.03517	0.338509	1.14833	0.0202475	5
Cdkn2aipnl (gene name)	98534.6	92463.2	102588	100427	88939.9	96644.1	95783.5	85917.1	141085	154330	156692	168148	164391	165846	178078	177827	Cdkn2aipnl (gene name)	0.932166	0.0972382	1.10623	0.0487496	2
Cdt1 (gene name)	24504.4	22453.8	26271.3	25570.3	25546.8	24956.6	30753.2	29167.4	18894.8	20633	19785.4	18261.8	23038.7	19053.5	20740.3	19895.6	Cdt1 (gene name)	1.11765	0.125024	1.06643	0.24593	4
Cdv3 (gene name)	21721.7	26344.9	28621.8	25979.8	31187.6	25113.6	28682	33029.3	80593.3	87776.4	76094.1	77632.5	80704.6	72892.7	72470.1	81599	Cdv3 (gene name)	1.14946	0.137248	0.9552	0.35109	8
Cdyl (gene name)	26623.2	27879.4	30153.8	28412.5	32064.4	30210.6	33487	35305.6	34149	31072.1	29055.7	30009.2	30954.5	26684.1	35167.6	33631.2	Cdyl (gene name)	1.15918	0.0136496	1.01731	0.811847	4
Cebpz (gene name)	133890	145048	130900	149551	158027	137723	146901	150823	451544	464665	453300	491392	432237	456318	459545	452056	Cebpz (gene name)	1.06093	0.214161	0.967358	0.218464	15
Celf1 (gene name)	151624	150946	155624	152701	146140	150333	154870	170147	241788	226733	240244	220507	233675	256752	253210	242211	Celf1 (gene name)	1.01734	0.637411	1.06088	0.10431	7
Celf2 (gene name)	320897	335478	344792	304497	294637	320417	329237	345991	235705	279910	261842	266968	245509	267908	284082	287533	Celf2 (gene name)	0.988218	0.790881	1.03888	0.475677	4
Cenpc1 (gene name)	91570.2	97678.2	92543.2	97534.1	102373	88253.2	113531	108744	83152.5	81623.6	78720.6	78067.5	85185.3	77434.5	81415.6	81493	Cenpc1 (gene name)	1.08851	0.192729	1.01233	0.635763	6
Cenpe (gene name)	15992.6	15730.2	16364	19385.6	17357	16149.9	15380	14356.2	54917.1	56557	43500.9	51655.8	55144.1	58222.9	53903.8	51616.5	Cenpe (gene name)	0.937318	0.356663	1.05932	0.377132	5
Cenpu (gene name)	14949.1	16912.3	12979.6	15188.6	15212.2	14946.1	16818.9	14810.7	12373.4	11986.6	12934.8	7329.84	12138.9	10540.4	11813.7	11544.5	Cenpu (gene name)	1.02929	0.653036	1.03166	0.800265	2
Cenpv (gene name)	2066.7	3926.11	3001.63	3248.61	2783.4	1624.7	2084.04	4644.32	2577.59	3053.75	2283.46	2027.22	3152.1	3959.52	1842.54	2780.17	Cenpv (gene name)	0.909613	0.730886	1.18028	0.396913	1
Cep120 (gene name)	45324.9	48201.1	48235.1	46163.4	45777.4	50186.8	50824.4	32431	31875.2	33215.1	32778.6	28556.9	29972.8	37272	34409.6	35187.9	Cep120 (gene name)	0.953678	0.633707	1.08239	0.211713	4
Cep131 (gene name)	5210.72	6795.95	5992.12	6239.99	4011.23	5529.15	6395.59	4998.43	5680.73	6444.53	5474.58	5566.17	7447.67	6916.63	7210	6454.94	Cep131 (gene name)	0.863674	0.216187	1.20993	0.00755837	1
Cep135 (gene name)	111719	130266	130790	126690	137786	141325	144916	126151	80157.7	81793.8	80836.9	76162.9	79592.8	77934.8	86031.4	95512.8	Cep135 (gene name)	1.10153	0.0808967	1.06308	0.273372	7
Cep170 (gene name)	260349	265588	263779	267369	268434	270634	266928	281975	206958	207279	188557	199113	218188	198784	223874	230346	Cep170 (gene name)	1.02922	0.0837379	1.0864	0.0764502	10
Cep192 (gene name)	43373.6	46734.2	51527.4	43077.8	49296.5	40262.8	52010.5	51703	59798.5	60103.5	66078.5	63208.4	65271.1	73298.5	61814.7	66009.1	Cep192 (gene name)	1.04634	0.550357	1.06904	0.179289	4
Cep250 (gene name)	20956.1	20146.7	18396.2	19362.2	19426.9	21323.5	25979.2	21403.3	19141.5	15785.7	14176.5	19642.8	14430.5	15954.3	17186.6	16604.9	Cep250 (gene name)	1.11757	0.172248	0.933522	0.459681	3
Cep350 (gene name)	998.813	5496.47	922.529	3133.29	2409.35	3006.84	2415.2	3983.05	13230.7	11162	11860	16170.4	15569.4	16204.4	12290.3	12027.7	Cep350 (gene name)	1.11973	0.791686	1.06998	0.575902	2
Cep41 (gene name)	2163.2	1762.12	2593.32	3006.61	2575.16	3103.38	1975.72	3761.56	2109.17	2935.93	1429.16	2220.75	2147.07	3474.34	2562.01	2803.91	Cep41 (gene name)	1.19848	0.349261	1.26364	0.216674	1
Cep55 (gene name)	56083.4	62296.2	56009.5	65597.4	52472.3	57941.2	60723.2	58590.8	261048	275107	263251	274048	256383	289408	278735	274200	Cep55 (gene name)	0.957252	0.419027	1.02354	0.447566	7
Cep57 (gene name)	20942.6	30403.3	26131.7	28244.4	25050.1	25651.4	26240.2	27063.2	20373.2	18222.2	20454	21962.3	18833.8	20416.9	20709.2	21694.7	Cep57 (gene name)	0.983758	0.842679	1.00794	0.874008	2
Cep63 (gene name)	1664.53	2783.16	1338.9	1824.91	2031.57	3155.5	2704.05	2289.8	3503.83	3539.57	5808.1	3987.01	4465.15	3398.59	3875.6	4116.31	Cep63 (gene name)	1.33757	0.155984	0.941631	0.690742	1
Cers2 (gene name)	51761.3	62289.2	53913.3	49233.4	58526.6	68582.3	55766.7	56946	80494.2	84648	91561	86469.8	85204.1	87108	84931.4	83495	Cers2 (gene name)	1.10416	0.214374	0.992906	0.809102	4
Cers5 (gene name)	11161.3	12799.1	13962.1	12927.5	10982.3	14021.6	11235.7	10716.5	36734.2	32476.7	30461.4	31724.9	34022.2	34755.5	31545.9	33754	Cers5 (gene name)	0.923426	0.350604	1.0204	0.675858	3
Cetn2 (gene name)	57478.7	55092.5	56443.9	54793.4	53170.3	52384.5	57178.2	63706.6	57494.6	55020.9	50664.1	57899.6	55064.9	50810.5	58618.5	60909.9	Cetn2 (gene name)	1.01176	0.813052	1.01956	0.708808	5
Cetn3 (gene name)	104911	111124	114356	130138	110723	105527	94323.7	92535.8	171018	165920	176428	182022	174034	203664	194775	172632	Cetn3 (gene name)	0.87532	0.0839463	1.07149	0.1913	3
Cfap20 (gene name)	59752.2	65088.3	66263.7	61296.7	54940.1	55170.4	65144	60065.4	60195.3	60773.1	76382.8	68629.4	66655.3	63913.2	69662.5	76720.3	Cfap20 (gene name)	0.932326	0.186375	1.04125	0.581378	4
Cfap298 (gene name)	0	0.000281521	0	0.206565	823.156	0	0	0	1803.21	1239.07	1629.22	2085.7	0	0	1429.7	1526.16	Cfap298 (gene name)	3979.54	0.35603	0.437439	0.0856021	1
Cfap36 (gene name)	920.284	1063.44	0	1125.26	877.299	2491.45	0	1559.92	2416.78	2878.97	2430.33	1238.94	1895.21	2053.98	1938.65	2013.31	Cfap36 (gene name)	1.5853	0.46932	0.881332	0.479409	1
Cfdp1 (gene name)	247705	229943	249721	249424	245628	255360	285808	259570	338414	363396	332898	324573	325938	310226	332864	340335	Cfdp1 (gene name)	1.07123	0.12696	0.963276	0.281071	5
Cfl1 (gene name)	2.05554e+06	2.08279e+06	2.15152e+06	2.17799e+06	2.05257e+06	1.7637e+06	2.09498e+06	1.99749e+06	2.00243e+06	1.9532e+06	2.24973e+06	2.10208e+06	2.09419e+06	2.05508e+06	2.13711e+06	2.11414e+06	Cfl1 (gene name)	0.933975	0.128324	1.01121	0.742722	16
Cggbp1 (gene name)	225722	209664	203926	201006	198269	181781	204716	191559	125278	120052	122467	126667	131197	130897	127972	128264	Cggbp1 (gene name)	0.923846	0.0732469	1.04827	0.0127365	5
Chaf1a (gene name)	495341	476936	530309	504679	662289	596593	593184	613609	427023	463036	385994	368525	430488	385328	407928	414003	Chaf1a (gene name)	1.22838	0.00105225	0.995846	0.943628	7
Chaf1b (gene name)	12628	13591.3	13557.1	17498.5	12355.6	14583.7	12730	13359.4	38354.2	38596.4	35364.8	31980.1	31848.5	38470	38141.3	35062.7	Chaf1b (gene name)	0.925864	0.406021	0.994643	0.932564	4
Champ1 (gene name)	153840	155120	163034	180623	190276	172873	197920	186451	232317	235784	219763	233836	219551	227375	244220	244145	Champ1 (gene name)	1.14542	0.0262506	1.01474	0.652521	8
Chchd1 (gene name)	3190.18	2911.95	1045.19	1727.59	2447.25	1791.26	2342.08	1795.58	5073.24	4991.52	5508.78	6131.27	6188.41	6084.74	5329.91	5650.3	Chchd1 (gene name)	0.943803	0.822831	1.07135	0.282734	1
Chchd3 (gene name)	447113	428353	439485	419128	431707	412068	416194	382300	416534	401923	401302	416583	442095	429611	423576	431135	Chchd3 (gene name)	0.947055	0.104796	1.05505	0.00808375	11
Chchd6 (gene name)	29245.4	31793.7	29739.6	26541.5	27186.9	21345.7	23150.8	22103.6	46914.1	48393.7	43212.3	47836.1	45711.9	40915.9	43786.6	36013.7	Chchd6 (gene name)	0.799411	0.0131564	0.893065	0.0841871	1
Chd1 (gene name)	229690	241781	236385	245714	238595	233450	254292	235698	350314	351009	349439	367418	390852	381854	390134	385566	Chd1 (gene name)	1.00888	0.730166	1.09183	0.000496758	14
Chd1l (gene name)	105110	110155	114053	109043	108065	102214	100108	96029.5	138816	139357	132708	143741	132230	135849	145421	143092	Chd1l (gene name)	0.927128	0.0424412	1.00355	0.901748	4
Chd2 (gene name)	125857	118114	126396	123450	127450	132497	133785	132058	105969	106162	99714	107999	102722	97010.7	103019	111073	Chd2 (gene name)	1.06475	0.0142856	0.985664	0.674432	7
Chd4 (gene name)	800415	805305	807840	786187	813844	801557	874132	860115	1.10331e+06	1.07118e+06	1.08089e+06	1.10611e+06	1.15947e+06	1.13504e+06	1.15852e+06	1.14821e+06	Chd4 (gene name)	1.04685	0.0854856	1.05497	0.00110649	35
Chd7 (gene name)	3071.09	3696.52	2776.54	3168.49	2809.17	3375.91	3142.16	3590.32	9545.87	8299.17	8331.82	8068.2	6321.35	8200.2	8668.41	6410.08	Chd7 (gene name)	1.01612	0.847148	0.864359	0.143755	1
Chd8 (gene name)	224712	222023	228057	224914	223661	227724	241809	233112	261019	262108	253160	259667	263199	259902	272780	288465	Chd8 (gene name)	1.02956	0.156934	1.04671	0.121504	17
Chek1 (gene name)	33298.9	33829	27510.4	34099.4	30972	25322.2	31029.7	28421.2	177091	189501	210742	212231	195587	194531	207278	215827	Chek1 (gene name)	0.899077	0.167298	1.02996	0.572986	5
Cherp (gene name)	271700	299921	270959	300583	312802	302958	337275	325672	442437	430745	442620	468847	484346	484590	473194	480593	Cherp (gene name)	1.11857	0.0233558	1.07737	0.00658168	12
Chid1 (gene name)	14235.2	19590.7	14885.3	14520.8	19353.1	18694.6	16548.2	18040.7	19054	19101	14473	22466.7	17608.6	18989.5	17296.4	21427.4	Chid1 (gene name)	1.14873	0.144736	1.00303	0.97702	2
Chil3 (gene name)	47509.5	90359.8	65093.2	58832.8	51861.9	68342.5	58130.5	66071	8289.26	7185.62	8542.59	5639.63	7676.43	5451.4	5355.58	8032.14	Chil3 (gene name)	0.933576	0.673547	0.894071	0.44949	3
Chkb (gene name)	25111.6	31780.3	27502.6	32519.4	29850.1	27683.5	31066.1	30627.2	20870.6	20310	16967.2	19476.2	21484	22362.6	19740.5	19041.3	Chkb (gene name)	1.01978	0.77295	1.06447	0.319632	3
Chm (gene name)	15340.1	18555.1	21218.9	15256.2	16770.9	16500.2	19782.9	19733.1	23152.2	23381.4	24090	24339.7	25171.1	24688.6	27089.9	24476.2	Chm (gene name)	1.03435	0.733394	1.06805	0.0497567	3
Chmp1a (gene name)	142258	143362	152224	147325	142504	125880	147187	140935	131022	137781	131011	132783	130561	135331	139723	133318	Chmp1a (gene name)	0.951019	0.212229	1.0119	0.550594	5
Chmp1b (gene name)	11349.3	14306.7	12021.5	13722.9	14573.5	9473.44	11322	13596	5195.84	5077.58	6519.92	5627.37	4343.08	2577.52	5572.37	5864.8	Chmp1b (gene name)	0.952621	0.66595	0.818786	0.259471	1
Chmp2a (gene name)	154273	162746	148756	168191	162130	144806	170522	154598	187250	190068	213606	202773	191296	194766	212859	198678	Chmp2a (gene name)	0.996989	0.9477	1.00492	0.903425	5
Chmp2b (gene name)	40373	46246	42798.8	45825.5	44616.8	43032.5	46672.5	47981.7	41802.1	42061.4	38276.6	42186.5	42234.8	43644.5	42193	45404.8	Chmp2b (gene name)	1.04029	0.354868	1.05569	0.106662	4
Chmp4b (gene name)	231689	226389	258622	231248	231037	199364	253439	255944	287345	311385	304026	279706	300208	295153	325235	323446	Chmp4b (gene name)	0.991387	0.896318	1.05208	0.199143	6
Chmp5 (gene name)	85795.6	94138.5	101874	92824.3	90075.3	74095.6	97842.2	100935	94514	89568.9	98459.7	96851.3	96584.7	91493.7	90263.3	107362	Chmp5 (gene name)	0.968811	0.684407	1.01663	0.729259	5
Chmp6 (gene name)	15141.2	20280.9	23410.2	15378	22681.8	20741.7	16935	21632.6	28026.9	24390	26628.9	30958.4	26793.1	28144.6	23337.3	27378.2	Chmp6 (gene name)	1.10485	0.44222	0.960448	0.554226	2
Chmp7 (gene name)	35832.6	35786.2	34894.3	33554	33664.9	34377.9	34679.2	38253.1	58949.5	56933.3	53891	60632.1	56457.5	59714.9	59913.7	64109.6	Chmp7 (gene name)	1.00648	0.850784	1.04249	0.295438	4
Chordc1 (gene name)	311909	335017	318737	294278	307853	268901	313399	322505	631831	623436	701026	688844	669945	718714	673294	628928	Chordc1 (gene name)	0.962472	0.446552	1.01729	0.6855	9
Chp1 (gene name)	92432.8	92544.2	99808.6	101094	102258	100527	102788	101417	120873	107601	110588	111216	108800	107538	113824	115483	Chp1 (gene name)	1.05471	0.0672146	0.989711	0.749172	6
Chrne (gene name)	146485	150228	146509	129223	158030	153382	154767	91249.5	72949.2	64320.4	75538.2	73747.3	75306.8	79941.5	78695.9	78578	Chrne (gene name)	0.973771	0.830039	1.09062	0.0522049	1
Chst3 (gene name)	27259.6	30574	33793.5	32819.8	26392	24013.2	34683.9	29265.2	29718.7	26942	23673.3	28414.4	26578.1	31936.5	27424.5	24710.5	Chst3 (gene name)	0.918901	0.388958	1.01748	0.821034	3
Chtf18 (gene name)	11575.8	14758.1	12800.6	11040.7	11866.2	11671.6	15083.5	13554.3	47983.1	54409.4	52494.1	47404.7	49908.7	52002.6	51973.9	50955.9	Chtf18 (gene name)	1.03987	0.67872	1.0126	0.732856	5
Chtop (gene name)	93805.9	105221	109110	99896.1	112584	109376	131078	127144	99933.6	98245.8	101475	103505	101578	95560.8	105213	106608	Chtop (gene name)	1.17682	0.0284407	1.01439	0.611613	4
Chuk (gene name)	25063.7	23502.7	25526.1	23330.6	22403.6	25061.2	27780.6	24979.4	27235.8	27060.9	24718	27461	24325.8	30188.8	27529.1	23386.3	Chuk (gene name)	1.02876	0.589292	0.990178	0.881498	2
Ciao1 (gene name)	8602.57	9987.96	9775.12	10663.5	9005.33	5044.85	8658.91	7938.86	18117.9	13706.6	22078.1	22840.4	24134.7	17668.7	20183.2	20984.7	Ciao1 (gene name)	0.785257	0.0803425	1.08116	0.554284	2
Ciao2b (gene name)	13978.2	11545.3	10951.7	12379	11931.9	14854.3	12590.6	9532.65	16591	20736.8	16898.9	16765	18440	18757.6	17652.2	18435	Ciao2b (gene name)	1.00113	0.991726	1.0323	0.596433	1
Ciao3 (gene name)	20295.3	19896.3	24683.5	25204	20527.7	18194.6	20707.2	18703.9	25037.3	28556.3	27079	27791.9	26643.1	24549.9	28608.4	28770.7	Ciao3 (gene name)	0.867387	0.101051	1.00099	0.983461	3
Ciapin1 (gene name)	26229	27206.6	29557.6	23355.1	27935.9	25648.9	26627.4	29443.3	48091.1	51455.8	52026.2	51795.2	50236.9	51745.6	52721.1	57577.6	Ciapin1 (gene name)	1.0311	0.607224	1.04383	0.27063	6
Cib1 (gene name)	16150.5	16055.6	15865.1	17438.8	17017.3	17292.4	15355.5	16965.1	22193.2	21140.4	25595.5	24571.4	25777.5	22047.1	21305.1	24303.7	Cib1 (gene name)	1.0171	0.639311	0.999282	0.991176	2
Cic (gene name)	2426.3	2281.71	1552.9	2717.63	2874.83	4289.44	1981.21	3279.8	2458.99	1770.35	2034.62	2259.16	2178.4	2146.85	1223.54	2831.07	Cic (gene name)	1.38388	0.160995	0.983191	0.924447	1
Cip2a (gene name)	8499.28	8941.35	8743.2	8587.53	9943.42	10623.2	8121.19	7273.64	36525.7	31553.9	29336.7	33443.9	36906.2	41336	37033.8	32855.1	Cip2a (gene name)	1.03423	0.717651	1.13198	0.110287	2
Cirbp (gene name)	608047	539484	681114	709178	494159	528569	579952	561287	184809	153874	202249	206293	171111	166658	192190	199196	Cirbp (gene name)	0.852687	0.0705772	0.975815	0.763033	5
Cisd1 (gene name)	112842	124989	121887	124891	126490	123262	112973	98881.9	155779	157260	179832	175007	197654	198607	177620	167504	Cisd1 (gene name)	0.952536	0.432897	1.11006	0.110184	3
Cisd2 (gene name)	247866	271749	286731	251737	269948	254263	252707	222653	200964	216553	247897	242807	249473	250917	265607	252189	Cisd2 (gene name)	0.944701	0.317177	1.12108	0.0569556	5
Cisd3 (gene name)	86002.4	89885.2	85184.9	84249.7	75179.9	78112.2	70256.2	63853.3	58757.2	65534.9	64569.1	63692.4	72386.2	61961.1	66551.8	67968.2	Cisd3 (gene name)	0.832271	0.00501365	1.06459	0.171158	4
Cit (gene name)	40731.6	43554.5	46827.9	46941.8	40892.2	33403.2	46409.3	42342.8	56580.3	56096.1	51107.6	56146.9	52802.5	56574.8	59840.3	56673.4	Cit (gene name)	0.915711	0.271131	1.0271	0.470936	3
Ckap2 (gene name)	1900.61	2412.14	3305.68	1570.75	1980.23	3446.09	4752.21	2853.87	14026.3	11237.8	11126.8	15993.5	14406.7	12734.9	12540.6	14428.9	Ckap2 (gene name)	1.41824	0.215498	1.03296	0.748162	3
Ckap2l (gene name)	0	795.609	1.05452	0	0.323185	3.86307	0	0	3957.18	3297.32	3095.85	2986.03	3396.09	3777.46	3679.64	4838.53	Ckap2l (gene name)	0.00525473	0.357486	1.17661	0.175463	1
Ckap4 (gene name)	403535	542679	376960	393519	366239	350916	330562	344130	359149	349455	365494	357022	317877	332489	291951	272889	Ckap4 (gene name)	0.810772	0.0821193	0.84913	0.00759455	18
Ckap5 (gene name)	664800	724782	670745	670827	676662	652793	705753	682884	1.49759e+06	1.50875e+06	1.56799e+06	1.63095e+06	1.52185e+06	1.5794e+06	1.54817e+06	1.47078e+06	Ckap5 (gene name)	0.995218	0.860398	0.986288	0.599305	32
Ckb (gene name)	96929.9	190269	139035	129170	118150	116645	141152	153950	34240.6	31789	29622.9	35698.6	31879.3	23923.1	28368.7	29326.3	Ckb (gene name)	0.954075	0.775607	0.864077	0.0813032	6
Cks2 (gene name)	3094.7	3557.99	3568.58	2039.41	2149.75	3322.6	3062.01	2396.8	25784	24333.6	31256.7	28148.6	27898.4	34620.4	21232.7	26030.2	Cks2 (gene name)	0.891563	0.490436	1.00236	0.984325	2
Clasp1 (gene name)	115614	125346	121829	123142	114507	110116	123687	129813	325230	322349	333096	339226	315458	354023	334448	360805	Clasp1 (gene name)	0.983935	0.704677	1.03397	0.344611	17
Clasp2 (gene name)	122287	129932	142282	127866	134488	122374	135222	142600	178112	186762	202527	203058	211851	218223	209755	219859	Clasp2 (gene name)	1.02358	0.622943	1.11581	0.0148932	8
Clasrp (gene name)	52858.3	51029.9	50406.8	55347.6	55950.4	55254.4	59870	60475.8	62233.7	60869.9	55957.4	54558.2	53554.3	58275.9	57243.1	55802.5	Clasrp (gene name)	1.1045	0.0195797	0.962574	0.34287	3
Clcc1 (gene name)	58214.8	64464.4	63717.9	60164.5	61405.4	67141.9	63823.9	66026.4	82886.2	82113.6	78345.4	76102.5	75178.3	79834.5	79000.4	85780.5	Clcc1 (gene name)	1.048	0.179453	1.00108	0.975601	3
Clcn3 (gene name)	22012.2	23963.8	19927.1	21425.3	18118.5	20926.6	24276.8	19433.5	45388.6	38042.9	45723.4	47392.9	42664.8	42960.7	49137.6	44848.9	Clcn3 (gene name)	0.947634	0.493253	1.01736	0.774721	3
Clcn5 (gene name)	11692.5	12351.8	10256.9	10269.8	13438.4	12893.3	15118.7	11824.7	16051.4	18693	19793.1	20272.5	22158.4	22543.4	19113.1	19356.6	Clcn5 (gene name)	1.19528	0.0455494	1.11177	0.160827	1
Clec2d (gene name)	11828	19824	15838.4	18713.4	13554	17013.5	17436.5	17493.8	21770.4	22245	23932.7	25291.2	21362.3	18858.6	26015.8	27016.1	Clec2d (gene name)	0.989337	0.933212	1.00015	0.998761	3
Clic1 (gene name)	1.3049e+06	1.31904e+06	1.46239e+06	1.39695e+06	1.38107e+06	1.30789e+06	1.46801e+06	1.32308e+06	1.12833e+06	1.21512e+06	1.29149e+06	1.35561e+06	1.39846e+06	1.44252e+06	1.5099e+06	1.4612e+06	Clic1 (gene name)	0.99941	0.987988	1.16462	0.00908578	10
Clic4 (gene name)	146183	153022	149834	147038	137478	129585	145710	130548	419803	419786	483891	463405	451939	479509	459142	443409	Clic4 (gene name)	0.911496	0.017155	1.02637	0.533807	6
Clint1 (gene name)	374426	388829	403407	378753	378657	380323	401584	400656	313113	309436	316805	318519	308259	324698	343921	330837	Clint1 (gene name)	1.01023	0.675175	1.03962	0.155536	10
Clip1 (gene name)	159844	160716	169867	153984	148814	139117	165143	174811	243189	239720	223254	235103	215745	221469	219043	229437	Clip1 (gene name)	0.974356	0.650137	0.94096	0.0378666	10
Clip2 (gene name)	2837.19	1753.27	2883.49	1947.1	2065.13	2020.15	2006.11	2637.73	1458.79	1224.32	1653.9	2208.6	1549.61	1163.23	898.943	1475.12	Clip2 (gene name)	0.926553	0.620489	0.777149	0.20715	1
Clk3 (gene name)	127252	139124	144063	132185	124334	117727	127161	127840	175822	178877	186325	185023	177056	173295	192102	192210	Clk3 (gene name)	0.916034	0.0403456	1.01187	0.711519	3
Clns1a (gene name)	150791	146454	146398	152921	149581	144216	156809	155960	352073	380179	356221	358258	357622	365685	358330	368294	Clns1a (gene name)	1.01677	0.486362	1.00221	0.910638	5
Clp1 (gene name)	111478	124556	127311	127826	129048	122232	133187	118279	180297	186291	171523	178537	175586	185392	175405	183433	Clp1 (gene name)	1.02357	0.590512	1.00442	0.849733	6
Clpb (gene name)	22344.5	23865.4	23459.6	23412.9	22446.2	20046.7	21009.3	23226.7	53959.2	55615.1	58378.1	54649.8	55136.3	57179.1	54813	50024.7	Clpb (gene name)	0.931743	0.0889577	0.97552	0.477545	3
Clpp (gene name)	178132	187954	174397	183975	186086	175335	188285	182345	224614	216026	236071	221362	233280	243740	242308	249181	Clpp (gene name)	1.01048	0.662681	1.07843	0.0168573	4
Clptm1 (gene name)	48915	54681.9	48905.3	48395.5	49061.7	47777.9	49267.9	52878.4	119649	111822	123792	113626	124745	133052	122151	117262	Clptm1 (gene name)	0.990484	0.804734	1.0604	0.150921	7
Clpx (gene name)	267222	270842	235577	267148	264337	271310	278120	274267	461265	475821	459495	487538	519731	502053	522189	510821	Clpx (gene name)	1.04539	0.225798	1.09059	0.00182086	9
Clta (gene name)	323096	296788	306927	308317	314864	328372	344939	336616	327116	331090	300184	297728	367138	354480	346908	307369	Clta (gene name)	1.07259	0.0369925	1.09536	0.103095	3
Cltb (gene name)	56167.5	68327.7	58544.1	58394.1	58716.7	53994.9	59121.4	64720.4	70596.3	71155	63647.7	66633.4	57514.9	69073.3	59263.2	66942.4	Cltb (gene name)	0.979787	0.738477	0.929278	0.199869	2
Cltc (gene name)	3.87411e+06	4.4408e+06	4.12283e+06	4.18915e+06	4.13993e+06	3.98212e+06	4.25346e+06	4.38873e+06	4.96112e+06	4.77376e+06	5.11224e+06	5.04268e+06	5.58384e+06	5.69949e+06	5.36248e+06	5.42097e+06	Cltc (gene name)	1.00826	0.820557	1.10945	0.00215247	60
Cluh (gene name)	163208	193754	181410	172914	175195	178321	185512	177525	1.03195e+06	1.05073e+06	1.02856e+06	1.09422e+06	968951	1.04744e+06	968508	991681	Cluh (gene name)	1.00741	0.853988	0.945574	0.0539473	22
Clybl (gene name)	170977	162288	162543	165951	163689	169694	179938	154737	140036	160367	152728	149889	157675	132155	158274	154599	Clybl (gene name)	1.00952	0.790386	0.999474	0.991917	8
Cmah (gene name)	25112	26222.3	26343.9	22801.2	19437.9	22809.5	21599.5	17515.4	11070.7	12683.1	15118.5	13871.3	12565.4	11035.1	14349.5	13180.7	Cmah (gene name)	0.809741	0.0156063	0.969421	0.727656	3
Cmas (gene name)	299297	333752	315535	325268	306725	291630	326484	296029	202865	201528	211861	206170	199445	218547	218102	209554	Cmas (gene name)	0.958406	0.262852	1.02824	0.293915	7
Cmpk1 (gene name)	736558	779737	754835	758939	679335	646108	694167	736903	567056	560240	625689	606100	606722	583904	622757	636217	Cmpk1 (gene name)	0.909719	0.016689	1.03837	0.285133	7
Cmpk2 (gene name)	218406	221639	228637	214728	245032	229387	248926	250887	131919	141900	159361	141912	119133	109388	148465	163338	Cmpk2 (gene name)	1.10281	0.00726972	0.939544	0.551773	6
Cmss1 (gene name)	12056.9	11697.3	14104.3	11522.1	13511.6	14195.2	16560.3	16091.9	57933.7	61091.7	70501.4	69053.2	71314.3	72385.7	66538.2	68295.7	Cmss1 (gene name)	1.22232	0.0272593	1.07717	0.184915	2
Cmtm6 (gene name)	155146	156341	151557	154570	168081	176706	165151	153960	208433	206283	208935	203178	203016	198411	215907	226889	Cmtm6 (gene name)	1.07494	0.052711	1.02104	0.533142	3
Cmtr1 (gene name)	387960	404862	405710	401264	398644	386971	441440	439078	355710	369872	382541	368440	395332	366189	410884	414503	Cmtr1 (gene name)	1.04147	0.296509	1.07473	0.0658926	15
Cnbp (gene name)	115714	116880	127653	131486	109427	99518.9	129431	132421	356554	372685	383714	447460	415686	409784	437219	419341	Cnbp (gene name)	0.957426	0.57539	1.07794	0.193633	6
Cndp2 (gene name)	230173	317563	251729	237629	226793	217468	232148	257157	190007	190756	206304	193571	206732	187967	188683	176824	Cndp2 (gene name)	0.900176	0.277339	0.973827	0.507941	11
Cnih4 (gene name)	23109.3	29161.4	27298	24030.6	30791.6	27831.7	33635.2	29616.1	40215.5	37521.9	35071.5	37713.3	37186.8	39848.3	39450.8	40133	Cnih4 (gene name)	1.1764	0.0497009	1.0405	0.267296	1
Cnn2 (gene name)	1.00594e+06	1.03764e+06	1.08474e+06	1.05724e+06	996096	973819	1.04539e+06	838326	489002	499705	585384	558251	605224	608557	598233	609429	Cnn2 (gene name)	0.920698	0.129894	1.13558	0.0209937	12
Cnn3 (gene name)	204533	194484	212793	192136	201961	188873	221982	215537	101509	99402.2	121834	118144	126087	114588	141674	149692	Cnn3 (gene name)	1.03036	0.512801	1.20675	0.0572922	5
Cnot1 (gene name)	647475	660102	669692	713705	617308	628738	677913	717417	1.04862e+06	1.06594e+06	1.0123e+06	1.12683e+06	1.06765e+06	1.09161e+06	1.09555e+06	1.14995e+06	Cnot1 (gene name)	0.981569	0.664953	1.03552	0.24853	32
Cnot10 (gene name)	56042.8	57755.7	60426.3	57202.5	57123.4	46993.6	57045.9	60374.9	85468.9	92872.1	99097.7	94822.3	91604.3	84337	98819.3	95376.8	Cnot10 (gene name)	0.957268	0.448148	0.994296	0.903811	6
Cnot11 (gene name)	46723	47925.6	60217.3	66883.5	45826.2	47099.3	45857.4	49009.7	73170	79443.7	73014.7	83240.8	82516.1	85389.4	73606.5	77685.4	Cnot11 (gene name)	0.846869	0.136573	1.03344	0.501779	7
Cnot2 (gene name)	34077	38993.8	37987.7	34666	41070.2	32944.1	38790.8	41403.9	49844.9	51782.1	53351.7	58491.4	54009.4	56952.3	53823.3	54043.5	Cnot2 (gene name)	1.05822	0.392495	1.0251	0.527609	5
Cnot3 (gene name)	138046	145686	141053	132601	139903	126867	145146	143735	195669	195226	201300	192024	204410	182104	204666	199526	Cnot3 (gene name)	0.996887	0.933526	1.00827	0.784179	8
Cnot4 (gene name)	5492.7	5858.68	7395.95	7586.97	5822.24	7475.68	6787.14	6575	14440.6	15573.6	16208.1	13739.5	15495.1	17138.3	18762.2	17926.6	Cnot4 (gene name)	1.01237	0.901472	1.15611	0.0390632	2
Cnot6l (gene name)	16889.1	14955.1	19503.6	18197.9	18162.8	15845.9	18680.7	15798.2	25455.4	27084.6	24350.7	29572.9	24638.3	20654.8	24869.9	28000.5	Cnot6l (gene name)	0.984787	0.837028	0.922038	0.313123	3
Cnot8 (gene name)	16588.1	17076.9	20466.4	22668.4	21458.7	16143.5	21346.7	17622.8	39871.7	40109.2	37401.2	41836.1	38726.6	41814	43649.1	44080.2	Cnot8 (gene name)	0.997029	0.977822	1.05685	0.187497	2
Cnot9 (gene name)	21573.7	24499.9	22306.8	24920.8	21890.9	19902.9	16683.3	20250.1	34060.3	39609.7	38272.5	39346.9	41616.9	40498.1	38891.9	39571.2	Cnot9 (gene name)	0.843796	0.0368142	1.0614	0.152154	4
Cnp (gene name)	650175	721805	711842	698044	715143	682613	721033	633785	462682	471628	514851	526129	535146	546565	557179	594437	Cnp (gene name)	0.989471	0.783824	1.13063	0.019006	12
Cnpy2 (gene name)	133694	183757	156173	151130	152691	143585	142670	150645	214229	203906	207537	186619	192956	201922	210737	191415	Cnpy2 (gene name)	0.943718	0.441669	0.981211	0.624251	3
Cnpy3 (gene name)	59075.2	58493.5	59362.8	54223.9	58477	56731.6	57949.3	65228.1	77550.9	68494.4	74819.3	69820.9	82549.2	92162.6	83311.4	77537.5	Cnpy3 (gene name)	1.03128	0.454066	1.15438	0.0232099	5
Cnpy4 (gene name)	109652	112398	108919	106254	109075	115824	117427	103651	79592.2	82836.4	76574.7	80033.2	78065.9	81938.4	83602.5	87293.9	Cnpy4 (gene name)	1.02002	0.545981	1.03719	0.245345	4
Cnrip1 (gene name)	25654.9	26027	26909.9	27946.8	20535.4	21922.4	25919.2	23997.9	14059	16617.9	13606.6	14745.9	15664.3	14540.3	15388	15652.1	Cnrip1 (gene name)	0.867056	0.0331383	1.03753	0.467308	1
Cntrl (gene name)	10521.2	14635.2	13263.3	13604.3	15568	10860.9	14771.3	12357.1	8271	9980.96	8318.94	9871.78	10370.6	9071.35	9075.97	7942.3	Cntrl (gene name)	1.02947	0.792764	1.00048	0.995088	3
Cntrob (gene name)	15879.6	17418.2	18652.9	19790.3	19435.5	21210.4	18625.6	16588.5	16975.8	17254.5	15719.1	14400	12578	19557.5	14082.6	16039.2	Cntrob (gene name)	1.05742	0.44976	0.96749	0.761121	1
Coa7 (gene name)	20087.3	19206.7	17359.7	14890.1	19168.1	15756.1	18752.4	18519.8	43949.8	45168.4	41214.6	46803.9	44021.3	47449.3	47265.9	45247.1	Coa7 (gene name)	1.00912	0.910161	1.03865	0.279185	2
Coasy (gene name)	36072.1	35003.5	32206.2	34634	33501	28542.6	34613.8	31061.2	39082.8	39044.4	38326.7	37482.5	38685	43112.4	36940.1	37569.4	Coasy (gene name)	0.926062	0.157452	1.0154	0.695513	3
Cobll1 (gene name)	324998	319999	319919	338137	338540	346874	344416	340935	215837	220931	219905	223451	229432	243657	263121	278328	Cobll1 (gene name)	1.05196	0.0110465	1.15272	0.0212691	14
Cog1 (gene name)	47584.5	45088.9	49630.5	42342	46589.9	45928.4	49275.8	45514.5	53023.2	51652.8	57582.2	61291	53300.7	50292	56045.8	53344.6	Cog1 (gene name)	1.01442	0.722521	0.952735	0.330723	4
Cog2 (gene name)	16841.7	14854.9	17656	12727.1	11772.3	12393.1	12265.8	13252.4	13743.3	13751	13613.3	15843.3	14093.2	17421.4	15876.2	13649.9	Cog2 (gene name)	0.800319	0.0350898	1.07181	0.354291	4
Cog4 (gene name)	153739	156617	130175	148446	137476	149933	143748	131558	324685	331623	324147	342170	347363	329014	322357	315505	Cog4 (gene name)	0.955409	0.393118	0.99366	0.802812	3
Cog5 (gene name)	40829.7	52600.4	47527.4	43547.9	43241.8	39371.4	41458.6	53914.6	65731.5	70943.3	71121.7	72574.1	63941.4	67745	69183.7	69322.6	Cog5 (gene name)	0.964668	0.70655	0.963698	0.240657	3
Cog6 (gene name)	11458.1	10473.9	10603	12959	10848.1	12145	8971.04	11587.8	15397.5	14771	14814.5	12637.1	15165	17103.7	14852.6	17244.7	Cog6 (gene name)	0.957313	0.608097	1.11707	0.101808	2
Cog7 (gene name)	39643	45603.2	45475.6	46578.4	45476.5	43895.6	46541.6	51086.3	66826.9	67929.5	72698.2	73696	70753.6	61931.2	68297	74050.4	Cog7 (gene name)	1.05471	0.314468	0.978238	0.637036	2
Cog8 (gene name)	42051.8	45539.2	44458.1	39401.8	42167.8	46092.7	45109.3	46377	56640.1	47296.9	49624.8	49167.1	43680.9	53214.6	49199.2	51883.5	Cog8 (gene name)	1.04839	0.260511	0.976566	0.700345	2
Col18a1 (gene name)	0	845.846	0	1554.29	954.298	0	1608.19	0	0	1293.8	2.50253	0	0.048929	1.2611	0	0	Col18a1 (gene name)	1.06765	0.94291	0.00101059	0.35522	1
Col1a1 (gene name)	95621.1	95367.9	95346	85890.1	97435.4	79911.7	99382.7	93673.8	82302.7	83829.6	85511.7	83567.2	85672.1	90783.4	93498.8	91916	Col1a1 (gene name)	0.995107	0.930407	1.07953	0.0104741	2
Col1a2 (gene name)	208274	192444	178879	207089	181420	177842	194373	386240	240545	244068	243089	255238	241907	239892	239656	239310	Col1a2 (gene name)	1.19473	0.481287	0.977442	0.144559	7
Col25a1 (gene name)	164057	179269	170408	172746	160077	156634	150116	150090	176505	177952	181925	180127	186791	187944	182138	175442	Col25a1 (gene name)	0.898666	0.00486242	1.02206	0.246704	5
Col2a1 (gene name)	47071.6	34301.2	40861.7	39225.1	32552.5	26970.8	31201.9	24517.6	19446.3	19429.9	20566	26286.1	15863.2	20050.4	21262.7	17920.4	Col2a1 (gene name)	0.713756	0.0116098	0.875985	0.237644	3
Col4a1 (gene name)	97599.2	108843	108217	96409.4	96353.4	89857.1	86881.5	95171.8	89833.6	79284.8	93114.1	93141.1	88336.9	82408.8	88947.9	83600	Col4a1 (gene name)	0.89587	0.037289	0.966008	0.442191	6
Col4a2 (gene name)	49444.6	48884.3	52054.6	48723.7	49283.6	49924.3	56289	47829.3	67624.7	71188.2	73102.2	68174.4	72984	71318.8	68329.4	72890.2	Col4a2 (gene name)	1.02119	0.621168	1.0194	0.451584	4
Col4a3bp (gene name)	31187.1	29982.3	33048.8	35075.9	28735.8	29748.6	30189	28318.3	39489.1	43029.9	46326.2	43350.9	45188.3	42520	38321.8	43620.4	Col4a3bp (gene name)	0.904849	0.0421277	0.985216	0.764423	3
Col4a5 (gene name)	15834.2	15349.3	18306.7	15953.5	19999.3	16230.4	20610.1	20925.4	9258.39	9578.86	10697.5	9374.85	9723.09	8054.98	8573.5	10437	Col4a5 (gene name)	1.18828	0.0518631	0.945486	0.434573	2
Col4a6 (gene name)	24996.7	21447.9	22986.2	22251	22061.1	20417.5	25834.2	25509.7	19360.8	22975.7	22176.3	22758.9	17390.7	18067.4	19141	20824.8	Col4a6 (gene name)	1.02335	0.73799	0.864244	0.0385994	3
Col5a2 (gene name)	16114	14263.1	14271.2	17950.2	14981.9	14373.1	16564.5	17861.3	18683.1	20012.8	18284.9	19529.7	16609.7	16458	17112.3	18426.5	Col5a2 (gene name)	1.01889	0.810972	0.896694	0.0160339	2
Col6a2 (gene name)	1026.07	791.807	1375.89	1007.44	0	1076.41	1093.02	0	0	1122.49	1461.52	1386.05	1324.85	1332.01	927.19	746.641	Col6a2 (gene name)	0.516384	0.180976	1.09083	0.815168	1
Colgalt1 (gene name)	62416.3	76531	66466.1	66039.3	57580.8	62662.3	70026.9	72196.1	120027	126898	127807	126317	117225	118861	126585	135313	Colgalt1 (gene name)	0.966895	0.637485	0.993884	0.870597	5
Commd1 (gene name)	115630	98760.5	117560	114984	120043	112922	104966	95028.4	58817.2	64273.5	55675.4	63428.8	55599.2	57053.4	61685.6	66479.9	Commd1 (gene name)	0.968731	0.631604	0.994315	0.917424	3
Commd10 (gene name)	60514	61420.9	63429	58967.8	54827.2	50556.3	53364.8	51635.3	52102	56260.2	59187.7	63041.9	61458.8	55320.4	65417.3	54775.8	Commd10 (gene name)	0.861057	0.000682698	1.02767	0.659787	3
Commd2 (gene name)	65734.1	61861.3	59166.4	69154.7	54921.6	62561.6	61440.1	62991.5	84104.1	86996	92058.4	82496.9	84266	86891.6	90102.8	91493.1	Commd2 (gene name)	0.945288	0.270805	1.02053	0.528624	3
Commd3 (gene name)	147502	134371	141474	131695	134096	127232	130998	136631	210028	197694	214128	222226	242070	239884	228049	244405	Commd3 (gene name)	0.953003	0.163329	1.13072	0.00458928	2
Commd4 (gene name)	67265	64723.4	62527.3	61356.9	56041.9	54448.5	62826.1	53987.6	87272.4	89912.7	78121	82846.8	87887	79379.6	81538.6	81548	Commd4 (gene name)	0.888349	0.0258368	0.976934	0.561649	2
Commd5 (gene name)	0	4524.27	3022.34	5754.17	3084.6	9591.39	7941.9	7096.11	14929.5	9557.47	3453.43	3742.14	1651.16	0	1563.49	1032.94	Commd5 (gene name)	2.08364	0.100474	0.134067	0.0470736	1
Commd7 (gene name)	43937.1	46275.1	48276.1	42023.3	47103.1	42576.4	49001	50843.5	45795.2	46941.6	45829.4	45217.7	43290.6	54314.7	47741.1	42040.5	Commd7 (gene name)	1.04993	0.352748	1.0196	0.758342	2
Commd8 (gene name)	66001.3	69818.6	57467.1	60973.4	64239.4	59695.4	62221.5	67710.4	73328.2	77215.8	76282.3	87004.1	74433.5	84952.9	83715.8	89035.6	Commd8 (gene name)	0.998451	0.976498	1.05834	0.325972	3
Commd9 (gene name)	4014.18	4010.08	3754.17	3366.1	3431.09	3754.7	2636.46	3874.42	5517.77	3480.02	3854.29	3426.22	5308.31	5633.37	3818.43	4838.97	Commd9 (gene name)	0.904397	0.298165	1.204	0.236543	2
Comt (gene name)	78202.6	95571.1	84412.1	69819	71090.7	76743.4	83846.1	78781.5	48221.4	49593.4	42536	45155.1	43644	47993.6	45579.9	41307.1	Comt (gene name)	0.946516	0.494402	0.962366	0.443	3
Copa (gene name)	1.30209e+06	1.3999e+06	1.30719e+06	1.32875e+06	1.2729e+06	1.24156e+06	1.30688e+06	1.36474e+06	2.16462e+06	2.15381e+06	2.25423e+06	2.31802e+06	2.26233e+06	2.24996e+06	2.24299e+06	2.2823e+06	Copa (gene name)	0.971551	0.315836	1.01652	0.392653	27
Copb1 (gene name)	922855	1.04405e+06	1.00489e+06	927745	960135	904719	987115	1.02983e+06	1.58611e+06	1.60931e+06	1.6561e+06	1.65187e+06	1.70126e+06	1.65746e+06	1.66648e+06	1.63224e+06	Copb1 (gene name)	0.995449	0.91451	1.02369	0.132802	26
Copb2 (gene name)	1.18734e+06	1.35296e+06	1.2656e+06	1.24601e+06	1.19137e+06	1.15288e+06	1.25911e+06	1.27754e+06	1.91313e+06	1.95519e+06	2.0386e+06	2.02896e+06	2.01967e+06	2.044e+06	1.9809e+06	1.99122e+06	Copb2 (gene name)	0.966149	0.378551	1.01259	0.481435	26
Cope (gene name)	235261	256368	250710	270250	248814	249681	271733	240899	374885	398040	429175	455915	420899	441966	399953	414668	Cope (gene name)	0.998558	0.97152	1.01174	0.813568	10
Copg1 (gene name)	231674	260558	227213	225939	218304	221478	224762	254244	433839	419480	419769	442828	440936	455800	445996	448299	Copg1 (gene name)	0.971868	0.58839	1.04378	0.0275288	13
Copg2 (gene name)	115560	122482	124329	104318	114857	117527	114234	118442	102250	111741	112773	114953	116525	116447	114804	112603	Copg2 (gene name)	0.996507	0.932916	1.04225	0.165351	11
Cops2 (gene name)	228361	256491	253515	242828	213981	219014	227442	239409	401637	375397	395322	397652	413278	389366	389951	368342	Cops2 (gene name)	0.917092	0.0527796	0.994222	0.841847	7
Cops3 (gene name)	142060	153909	157946	143881	155731	140665	150029	153525	243708	238674	253799	248115	254123	253982	266948	260619	Cops3 (gene name)	1.0036	0.919148	1.0522	0.0281169	6
Cops4 (gene name)	197429	212255	209624	209829	199122	194567	197480	208274	347189	333322	343391	371724	336216	366693	370087	374413	Cops4 (gene name)	0.964188	0.147166	1.0371	0.318896	12
Cops5 (gene name)	180789	201053	206429	191928	190244	184481	187313	202670	344528	345907	379556	383728	358598	364561	358596	358806	Cops5 (gene name)	0.980146	0.594973	0.990948	0.767971	8
Cops6 (gene name)	216584	237971	254073	236131	224571	199303	222682	246098	365726	388960	425173	444379	408892	410636	402638	417781	Cops6 (gene name)	0.944848	0.329033	1.00967	0.834126	9
Cops7a (gene name)	97913.1	111096	110388	114138	102954	97324.5	108071	110574	217131	205547	204406	206621	196692	215525	223044	216864	Cops7a (gene name)	0.966296	0.460306	1.0221	0.498871	6
Cops7b (gene name)	67231.5	73202.4	70789.9	71220.9	61320.1	61509.7	70658.5	69111.6	63102.3	62535.1	67366.8	63962.7	64129.7	69742.4	70580.8	65372.7	Cops7b (gene name)	0.929739	0.122513	1.05004	0.145905	3
Cops8 (gene name)	203877	215309	207075	215335	206099	193636	195831	214174	313145	313674	319829	332174	325233	330454	333160	348748	Cops8 (gene name)	0.962147	0.203779	1.04596	0.071421	3
Copz1 (gene name)	83566.5	79185.3	79353.8	73616.8	78628.6	60783.2	64557.3	72762.4	119734	120316	131340	137676	130541	137761	133384	128299	Copz1 (gene name)	0.876502	0.0738821	1.0411	0.320471	5
Coq2 (gene name)	24351.3	23271.7	21217.3	19737.4	19904.4	19920.8	22548.2	24599.5	60725	63627.9	57988.3	62412.5	54490.1	49532.7	57540	57128.1	Coq2 (gene name)	0.981883	0.802655	0.893514	0.0256686	2
Coq3 (gene name)	13450	12751.4	14396.8	15311.1	14594.2	13768.9	15991.1	12305.6	17213.4	15260.1	16157.9	14514.7	14576.3	15599.1	17412.6	15529.4	Coq3 (gene name)	1.01342	0.850237	0.999547	0.993414	2
Coq4 (gene name)	8170.14	9288.89	9530.43	12552.1	11026.8	11091.9	11208.7	14128.8	27220.6	27176.9	25420.8	22770.4	23103.2	26444.7	27118	25024.9	Coq4 (gene name)	1.20016	0.15136	0.991248	0.875443	1
Coq5 (gene name)	49278.2	50173.3	46146.4	56551.1	45980.6	59605.8	65292	61216.2	96402.7	101182	105777	102804	101436	102059	109953	116487	Coq5 (gene name)	1.14814	0.164068	1.05852	0.194992	3
Coq6 (gene name)	83874.1	83289.7	71016.7	68131.1	81113.2	88919	90115.7	79176.5	67653.6	73608.8	67952	67701.6	75070.1	71094.1	72802.4	73765.7	Coq6 (gene name)	1.10778	0.144757	1.05712	0.0572299	3
Coq8b (gene name)	81970.3	81216.2	82648	83031.8	83129.8	81397.2	104180	118600	80163.2	77352.1	80490.3	80631	71921.1	69888.7	77907.9	76974.7	Coq8b (gene name)	1.1777	0.15272	0.931131	0.0393536	3
Coq9 (gene name)	119204	120356	111939	114705	120217	120057	118903	111492	73934.6	74675.8	82257.5	79136.7	85208.3	81104.8	85707.8	86710	Coq9 (gene name)	1.00958	0.709674	1.09266	0.0210111	2
Coro1a (gene name)	5.23407e+06	5.01496e+06	5.08857e+06	4.79143e+06	4.74826e+06	4.24284e+06	4.65913e+06	4.5301e+06	2.43848e+06	2.35769e+06	2.7086e+06	2.58422e+06	2.63113e+06	2.74295e+06	2.79995e+06	2.59225e+06	Coro1a (gene name)	0.90319	0.0147038	1.06713	0.113853	21
Coro1b (gene name)	661211	808027	675421	643749	689136	644637	743273	759516	315743	296769	325995	318764	306839	296947	354047	357722	Coro1b (gene name)	1.01727	0.801463	1.04636	0.422309	6
Coro1c (gene name)	72949.9	77572.8	79844.9	73410.9	82434.9	67250.7	79641.8	81511.5	83253.7	77189.9	82226.8	82218.2	87742.6	95060	95676.8	87572.3	Coro1c (gene name)	1.02324	0.667287	1.1267	0.00766448	5
Coro2a (gene name)	47191.1	51781.4	46127.3	48847.1	40527.5	42797.8	46192.8	40503.7	78931.3	87985.1	91114.1	78549	73139	88017.3	92053.1	82645.7	Coro2a (gene name)	0.876641	0.01676	0.997847	0.973261	2
Coro7 (gene name)	783504	793113	805332	796627	768250	693966	799218	813783	458529	444954	455681	490481	489260	469463	508657	514618	Coro7 (gene name)	0.967483	0.376669	1.07156	0.0581947	15
Cotl1 (gene name)	1.41425e+06	1.46041e+06	1.50057e+06	1.35453e+06	1.22595e+06	1.18849e+06	1.12843e+06	1.14121e+06	589088	518658	580515	532734	534949	520770	525712	514387	Cotl1 (gene name)	0.8175	0.000503968	0.943639	0.131413	7
Cox10 (gene name)	7562.16	7311.33	8962.8	10388	5023.04	10240.4	8460.51	8597.15	21265.6	20291.2	27451.3	24715.4	22281.1	24276.2	23442.9	21249.5	Cox10 (gene name)	0.944391	0.728218	0.973608	0.738842	1
Cox15 (gene name)	13192.4	19192.4	15888.1	17598.2	18134.9	17222.6	19020.5	17392.4	50276	44473.2	51905	51535.4	51151.1	51343.6	52626.2	51537.5	Cox15 (gene name)	1.08956	0.315694	1.04273	0.273862	4
Cox19 (gene name)	1.50452e+06	1.69949e+06	1.12209e+06	1.9528e+06	1.80401e+06	1.69281e+06	1.79228e+06	2.18101e+06	788834	684737	700895	480269	449934	570825	509222	524749	Cox19 (gene name)	1.18972	0.197442	0.773987	0.0754723	2
Cox20 (gene name)	20757.8	26667.9	21883.4	20163.8	25714.7	26071.7	20446.4	20342.4	37961.1	36669.4	34545.4	36144.7	44968.2	36789.4	40758.4	41185.2	Cox20 (gene name)	1.03467	0.732976	1.12648	0.0445937	2
Cox4i1 (gene name)	919635	859383	857670	794725	932161	829285	885553	886664	926757	954352	940953	1.03808e+06	1.06049e+06	1.0729e+06	1.05073e+06	1.03335e+06	Cox4i1 (gene name)	1.0298	0.46892	1.09257	0.0146691	11
Cox5a (gene name)	573442	659380	600761	568613	628252	639471	613693	614728	509862	524761	501348	512637	586689	607060	602142	603429	Cox5a (gene name)	1.03911	0.321246	1.1712	1.13574e-05	5
Cox5b (gene name)	1.01652e+06	1.06467e+06	1.03215e+06	1.00268e+06	1.05826e+06	1.00229e+06	1.08212e+06	1.05041e+06	932265	936298	907561	904333	1.01859e+06	1.02934e+06	1.03462e+06	1.06313e+06	Cox5b (gene name)	1.01873	0.402562	1.1264	9.07311e-05	8
Cox6a1 (gene name)	19450.9	18082.2	18921.9	21243.6	19661.8	21154.6	20210.7	20137.2	42275.2	37933.5	38357.7	40415	33190.1	41848.4	35066.5	43702.9	Cox6a1 (gene name)	1.04461	0.284872	0.967458	0.653972	3
Cox6b1 (gene name)	397479	481818	408820	408754	480838	413217	413500	437888	313828	333091	403178	319411	400462	382014	427198	339150	Cox6b1 (gene name)	1.02862	0.645424	1.13094	0.157263	5
Cox6c (gene name)	240109	275735	272990	257309	310073	286556	300676	253167	220672	200178	220857	220410	277395	243073	273944	238130	Cox6c (gene name)	1.09973	0.131102	1.19768	0.00968939	3
Cox7a2 (gene name)	87692.2	94745.6	89517.3	91393.2	90183.3	99029.8	91830.2	106381	102640	118437	112501	127165	138169	125470	129782	146828	Cox7a2 (gene name)	1.06626	0.183533	1.17256	0.0294616	1
Cox7a2l (gene name)	0	0	0	0.000744821	0.0154938	0.0174834	0.197876	0	0	0	1213.73	916.208	2184.15	1565.97	1859.38	1615.06	Cox7a2l (gene name)	309.945	0.265781	3.39192	0.0100323	1
Cox7c (gene name)	7120.27	6719.65	5959.67	5036.49	10257.1	6802.03	9491.47	6250.68	4590.58	4665.73	2903.5	6153.31	8270.3	6394.14	6540.76	7623.78	Cox7c (gene name)	1.32071	0.116709	1.57423	0.0167924	1
Cpm (gene name)	50099.9	42835.4	50060.1	48134.2	53199.2	47757.1	55642.1	60019.5	26833.2	23821.3	32790.2	32536.5	25770.9	26788	28862.7	38383.7	Cpm (gene name)	1.13336	0.0837771	1.03297	0.801101	5
Cpne1 (gene name)	741443	742063	795251	743620	733157	683053	752552	766646	514358	531925	567839	536048	569526	557946	593920	579821	Cpne1 (gene name)	0.971225	0.372317	1.07025	0.0313844	11
Cpne3 (gene name)	86411.9	89263	89067.3	84543	73874.1	75626	76308.6	78104.9	116320	116498	111811	99754.3	113011	109495	108119	113554	Cpne3 (gene name)	0.870102	0.000213532	0.999541	0.990605	4
Cpox (gene name)	70257.3	118353	88502.4	73481.5	99355.5	89596.4	107130	106515	160858	163079	191244	181539	211212	174217	174671	166716	Cpox (gene name)	1.14833	0.309598	1.0432	0.566415	9
Cpsf1 (gene name)	393814	396575	381956	407834	384619	372933	423913	406246	466791	450175	471792	479452	492271	494229	498789	477374	Cpsf1 (gene name)	1.00477	0.885382	1.05056	0.0224989	16
Cpsf2 (gene name)	288424	302530	297171	290497	285238	277666	327770	298147	337459	333875	350701	363223	363738	337117	376619	365666	Cpsf2 (gene name)	1.00865	0.83174	1.04178	0.226163	14
Cpsf3 (gene name)	150147	171592	169411	158466	152348	147450	173922	177153	200794	188878	194941	206172	208581	199879	204768	206582	Cpsf3 (gene name)	1.00194	0.973294	1.03671	0.132272	7
Cpsf4 (gene name)	27192.2	29766.4	25773.1	29463.8	28386.2	25152.6	26785.7	26396.9	43862.3	38210.8	46147.3	45381	44227.4	39531	49509.5	45603.3	Cpsf4 (gene name)	0.951209	0.283464	1.03036	0.64662	2
Cpsf6 (gene name)	274241	253640	267012	281204	265276	274776	275238	281398	325703	298568	310101	321562	344030	356620	353566	326282	Cpsf6 (gene name)	1.01914	0.47551	1.09918	0.0145097	9
Cpsf7 (gene name)	278562	274243	282923	274905	279533	262867	282885	263219	225705	220316	241446	225482	233817	218351	227698	209253	Cpsf7 (gene name)	0.980075	0.365545	0.973899	0.431363	8
Cpt1a (gene name)	362750	478463	384039	350498	449300	436168	442899	404797	108783	109828	110436	93770.2	141300	143906	122646	120620	Cpt1a (gene name)	1.0999	0.24646	1.24988	0.0110076	6
Cpt2 (gene name)	279290	332570	292057	314563	328206	298424	335311	310342	204794	203153	209087	213671	222068	251908	229006	230681	Cpt2 (gene name)	1.04416	0.389585	1.12394	0.00947243	12
Cr1l (gene name)	177129	176784	164209	164744	169752	174246	183466	169789	180538	204029	205789	205805	193754	201174	221261	209240	Cr1l (gene name)	1.02107	0.485405	1.03676	0.424303	4
Cr2 (gene name)	150225	158054	169743	165821	160884	180233	168544	168749	68378.2	55482.4	65766.2	73219.9	67788.9	58188.1	61110.8	74197.3	Cr2 (gene name)	1.05369	0.192244	0.994059	0.942337	8
Crat (gene name)	42705.2	50562.5	46941.4	43907.6	41014.7	43170.9	50659.7	52449	20703	15688.5	22027.9	20498.3	20328.6	21192.1	20490.7	18441.2	Crat (gene name)	1.01726	0.817583	1.01945	0.80767	2
Creb1 (gene name)	192246	187222	180612	203321	196172	170010	226828	227569	138930	151500	151019	150649	154994	164397	163837	158988	Creb1 (gene name)	1.0749	0.365831	1.08464	0.0157463	5
Crebbp (gene name)	86442.2	83699.8	80512.2	83927	87522.1	79419	92064.4	91366.6	73775.7	78020.9	69652.8	68464	73248	74907.5	72391.5	81061.6	Crebbp (gene name)	1.0472	0.256212	1.04034	0.355691	5
Creld2 (gene name)	25886.8	43138.1	27297.6	30790.3	24825.8	28069.5	27911.9	30354.8	56473.1	59013.4	71549.9	69064.8	63772.9	64107.4	63359.5	58237.9	Creld2 (gene name)	0.874514	0.366695	0.974138	0.689648	4
Crip1 (gene name)	160026	185718	168717	159428	165381	141239	123145	99702.5	28769.7	31700.1	27685	25135.9	24920.9	25315.8	27714.3	22250.4	Crip1 (gene name)	0.78569	0.0550766	0.884463	0.11242	2
Crip2 (gene name)	43240.2	92054.5	57240.6	50229.7	47392.6	58612.8	59700.4	62436.6	17960.3	21969.7	19571.2	19447.8	25509.9	26580	26534.8	28854	Crip2 (gene name)	0.939767	0.757972	1.36137	0.00060661	3
Crk (gene name)	49241.7	52504.9	51612.3	53620.1	53344.9	55035.1	52408	51306.3	43450.2	49252.8	46413.9	51682.7	44917.4	53208.6	48556.8	55509.8	Crk (gene name)	1.02471	0.334837	1.05971	0.373542	4
Crkl (gene name)	293739	285173	302536	313744	291395	263667	300395	302687	237278	254015	268437	267537	272649	252231	281226	293801	Crkl (gene name)	0.969003	0.425996	1.07071	0.161845	10
Crlf3 (gene name)	301111	330400	295347	301749	312461	312299	300606	307507	291070	302355	297953	272744	287281	292695	277716	284708	Crlf3 (gene name)	1.00347	0.902639	0.98134	0.480798	6
Crls1 (gene name)	5295.77	3084.21	2528.56	3616.92	3563.05	2791.64	4646.31	2079.71	14950.3	14035.5	12138.4	9859.4	10570	14563.4	16333.6	13594	Crls1 (gene name)	0.900537	0.672044	1.07998	0.55956	1
Crnkl1 (gene name)	298389	295543	280036	299162	288605	289121	314437	302106	407997	402202	393958	411898	423011	431749	416635	432934	Crnkl1 (gene name)	1.01802	0.513144	1.05462	0.00689385	12
Crocc (gene name)	238910	259763	256588	236319	203407	234209	216442	215305	163270	165291	167475	170752	152895	145821	152687	153170	Crocc (gene name)	0.876744	0.0128346	0.906695	0.000629992	9
Crot (gene name)	13048.7	12270.5	11373.4	11894.8	10166.1	11987	15712.4	11721.9	11071.1	10876.2	9778.22	9310.79	8920.11	6960.39	10598	9354.16	Crot (gene name)	1.02058	0.845376	0.873194	0.183929	2
Crtc2 (gene name)	10104.7	8520.3	8982.97	10741.2	9997.77	10177.2	9944.29	12114.3	15392.1	12990.6	12630.8	15121.8	13279.5	15512.3	16525.4	17001.4	Crtc2 (gene name)	1.10129	0.230645	1.11015	0.206458	2
Cryl1 (gene name)	55470.2	58456.7	52783.4	64584	53859.7	47469	57103.4	50965.3	41372.3	42264.3	42499.9	39759.3	43191.9	46335.8	41635.6	38992	Cryl1 (gene name)	0.90533	0.14429	1.02568	0.543728	5
Cryzl1 (gene name)	38705	41598.6	41755.6	39487.1	40890.1	40679.1	42287.6	39462.1	30965.9	32668.7	36088.1	36287.5	31633	37254.8	36265.8	36037.5	Cryzl1 (gene name)	1.01097	0.659776	1.03809	0.501142	2
Cryzl2 (gene name)	4147.78	5332.67	3809.7	3966.76	4986.87	5118.42	3408.51	5050.5	924.329	1194.71	1064.93	1407.44	0.0621616	1216.34	892.572	806.98	Cryzl2 (gene name)	1.07576	0.565835	0.63509	0.182746	2
Cs (gene name)	1.28513e+06	1.34529e+06	1.30602e+06	1.22306e+06	1.30188e+06	1.24625e+06	1.25533e+06	1.19447e+06	1.14287e+06	1.09736e+06	1.20451e+06	1.15287e+06	1.24314e+06	1.22235e+06	1.22995e+06	1.14464e+06	Cs (gene name)	0.968688	0.276003	1.05274	0.100496	13
Csde1 (gene name)	242111	281569	265100	274583	241894	245079	265499	270430	1.15996e+06	1.14015e+06	1.14781e+06	1.22738e+06	1.12304e+06	1.27324e+06	1.20275e+06	1.18887e+06	Csde1 (gene name)	0.961951	0.401044	1.02409	0.47202	20
Cse1l (gene name)	787920	850669	825097	813187	803020	763537	858064	856340	1.53101e+06	1.4814e+06	1.62178e+06	1.68144e+06	1.66733e+06	1.62644e+06	1.67684e+06	1.62914e+06	Cse1l (gene name)	1.00125	0.970229	1.04499	0.17902	19
Csk (gene name)	1.18694e+06	1.2029e+06	1.23577e+06	1.18607e+06	1.17606e+06	1.07497e+06	1.23938e+06	1.21696e+06	837182	806903	866481	805165	856526	820948	903716	898282	Csk (gene name)	0.97832	0.520348	1.04938	0.142268	12
Csl (gene name)	36624.7	35115.2	40751.5	32335	33950.9	26742.7	34151.7	36603.5	38312.5	40632.9	50028.4	40611.7	49148.3	48157.4	51958.7	46979.5	Csl (gene name)	0.907631	0.270914	1.1572	0.055409	1
Csnk1a1 (gene name)	280858	272759	296199	321615	274431	267137	268335	226004	412225	419710	441158	453278	445954	460274	447401	459498	Csnk1a1 (gene name)	0.884309	0.0708561	1.05025	0.0780913	9
Csnk1d (gene name)	13750.1	23476.5	20327	16545.7	20405.1	18075	18038.6	20705.6	26520.8	26375.3	26793.2	25716.8	30126.2	23734.7	30816.6	31501.1	Csnk1d (gene name)	1.04217	0.740329	1.1022	0.186636	3
Csnk1e (gene name)	0	741.091	0	1138.08	1134.17	929.539	0	0	2.47969	1.39434	0	0	0	0	863.415	1297.84	Csnk1e (gene name)	1.0982	0.914709	557.882	0.147361	1
Csnk1g1 (gene name)	20113.6	20333.3	22088.5	24442.5	23418	26730.4	21383.1	22330.1	43782	42971	46172.2	50751.2	52253.2	45144.4	52840.1	56886.8	Csnk1g1 (gene name)	1.07914	0.305577	1.12766	0.0986722	4
Csnk1g2 (gene name)	2778.14	2010.62	1224.85	2896.93	1195.39	0	0	1443.92	1447.05	2034.85	2552.79	0	0	0	2031.94	1677.79	Csnk1g2 (gene name)	0.296201	0.0283537	0.614736	0.479951	1
Csnk1g3 (gene name)	8799	12789.7	13475.8	10446.3	11205.7	9682.74	12705.1	11080.1	12977.6	14797.7	13951.2	15826.1	14925.1	15416.6	14517.7	14657.5	Csnk1g3 (gene name)	0.981606	0.871656	1.03413	0.470781	2
Csnk2a2 (gene name)	108340	115427	115838	118866	108541	98826.9	116514	105220	187310	195607	203124	205639	210925	221016	222543	218711	Csnk2a2 (gene name)	0.935941	0.138791	1.10296	0.00578056	12
Csnk2b (gene name)	287547	259278	264245	239753	250045	224018	253904	244884	298059	302937	308403	310747	315686	288085	322109	304850	Csnk2b (gene name)	0.925799	0.151603	1.00867	0.75102	5
Csrp1 (gene name)	49618.6	69398	62743.4	59690	52081.6	46081.2	57307	60717.5	45477.1	49391.7	56420.2	54440.1	50982.8	47992.5	56470.2	57317.2	Csrp1 (gene name)	0.895371	0.270928	1.03419	0.616628	5
Csrp2 (gene name)	1603.59	1385.89	2800.89	0	1353.41	2550.38	1460.64	1900.36	2725.97	2895.13	2275.92	2749.34	2230.24	3164.43	3159.2	4343.59	Csrp2 (gene name)	1.25463	0.582838	1.21144	0.260591	1
Cstf1 (gene name)	200435	215600	211580	223789	206001	196450	245748	219756	249574	225652	213660	260101	219660	227593	241377	225192	Cstf1 (gene name)	1.01944	0.737031	0.962944	0.478015	9
Cstf2 (gene name)	225430	208153	217221	249981	233345	221366	231507	259364	276369	266389	244398	270980	270849	261135	253686	280428	Cstf2 (gene name)	1.04973	0.390145	1.00752	0.834348	10
Cstf2t (gene name)	16844.2	15165.1	16084.9	18295.5	17285.9	17090	17344	18327.2	20622.4	19637	19231.5	18748.3	16225.2	17792.1	20921.8	18734.9	Cstf2t (gene name)	1.05509	0.249766	0.94165	0.32278	3
Cstf3 (gene name)	259034	252802	258053	268243	246887	433562	278040	258588	290692	296202	305895	305430	298832	303782	308533	299694	Cstf3 (gene name)	1.17237	0.345377	1.01053	0.492413	10
Ctbp1 (gene name)	255452	254580	257827	254473	256743	245878	267475	255877	162252	159118	178025	182878	183473	185118	190801	197286	Ctbp1 (gene name)	1.00356	0.845705	1.10906	0.0306418	5
Ctc1 (gene name)	38909.5	34635.5	33531	38330.4	40157.5	34332.7	38188.3	40919.1	52526.4	49631.4	47655.7	50729.7	49467.7	54849.6	46027.1	49543.9	Ctc1 (gene name)	1.05633	0.342485	0.996735	0.940034	7
Ctcf (gene name)	277686	286127	295664	289948	310292	279618	313703	299155	200624	204714	195697	211857	209526	211937	221880	213946	Ctcf (gene name)	1.04641	0.170137	1.05462	0.0430863	9
Ctdp1 (gene name)	113002	103780	110006	111839	106067	105828	110414	111498	106937	94978.5	105433	102900	106534	103588	111860	109952	Ctdp1 (gene name)	0.989014	0.649765	1.05286	0.144456	8
Ctdsp1 (gene name)	25208	27281.5	22743.2	23887.9	20137.9	23036.5	25027.6	21608.1	26064.6	27346.6	29093.8	28429	26773.9	26965.4	27766.9	29472.5	Ctdsp1 (gene name)	0.906069	0.153924	1.0004	0.990554	2
Ctdspl2 (gene name)	58523.8	48629.7	55965.5	57480.5	66871.6	67703	61462.8	66566.6	40217.3	40679.8	27168	27035	30249.2	26877.8	26448.1	30979.6	Ctdspl2 (gene name)	1.19041	0.00738957	0.847925	0.248898	3
Cth (gene name)	19239	22658.2	19606	19873.1	21986	21429.5	17713.4	22792.6	71319.1	69814.7	68922.2	71616.1	64239.7	59328.9	59648.5	55458.1	Cth (gene name)	1.03128	0.658636	0.847351	0.00133105	1
Ctnna1 (gene name)	1315.99	1551.17	2418.52	2900.79	2723.53	1695.35	1684.01	2711.51	5169.7	5680.56	3205.15	3611.82	3360.91	2695.7	2416.19	3285.13	Ctnna1 (gene name)	1.0767	0.752103	0.665521	0.0603132	1
Ctnnbl1 (gene name)	88605.9	91809.5	94901.2	92253.6	89731.1	83678.8	96143.2	88128.4	85075.7	84888	86062.1	78158.9	78142	80517.7	77689.8	74765	Ctnnbl1 (gene name)	0.973097	0.424483	0.930965	0.037288	4
Ctps (gene name)	97029	129899	104572	116167	97099	105435	116007	123506	462378	487320	505399	556459	530944	532976	474092	526326	Ctps (gene name)	0.987443	0.883945	1.02624	0.607871	7
Ctps2 (gene name)	270629	272495	298019	262796	264455	256617	272436	269803	190166	204800	227036	217550	212842	220260	218423	210942	Ctps2 (gene name)	0.963198	0.272025	1.02729	0.515839	9
Ctr9 (gene name)	311807	345953	343032	355677	334588	324419	357367	351867	439493	401120	424824	431517	437398	409805	428287	436827	Ctr9 (gene name)	1.00868	0.81705	1.00905	0.72656	15
Ctsa (gene name)	216099	349324	260495	235900	203827	236242	245695	258486	128996	127434	147436	141455	131025	146926	140486	139766	Ctsa (gene name)	0.889278	0.388576	1.02362	0.601765	5
Ctsb (gene name)	122290	417188	193325	154856	146196	164811	176681	231141	75046.2	85334.4	90998.2	89363.8	80878.3	78150.8	83413.3	92634.6	Ctsb (gene name)	0.809804	0.563968	0.983373	0.776401	6
Ctsc (gene name)	51665.5	96988.9	66477.1	54735.8	59552.6	65802.6	62490.1	61714	60448.8	64165.5	61641	64245.1	62857.2	59875.2	66044.3	65991.4	Ctsc (gene name)	0.924748	0.64357	1.01704	0.564621	7
Ctsd (gene name)	120289	353640	174748	139683	169827	179745	209343	241078	86735.6	79552.5	88822	82382.5	88867	77166.6	84551.8	87207.9	Ctsd (gene name)	1.01476	0.96009	1.00089	0.982701	3
Ctsh (gene name)	126392	184529	128572	131635	125372	109827	143008	149184	55285	49704.9	61063.9	52956.4	50792.8	58953.6	59982.2	58036.7	Ctsh (gene name)	0.923418	0.533499	1.03998	0.51661	6
Ctss (gene name)	686580	1.24318e+06	785065	709989	652777	719295	760376	697744	619551	656432	667896	667185	633467	755948	687923	616634	Ctss (gene name)	0.826377	0.305101	1.03175	0.557833	11
Ctsz (gene name)	370024	547154	416007	375159	390670	373691	393738	346034	418800	382285	481301	467524	425743	433779	422606	394745	Ctsz (gene name)	0.880463	0.277399	0.958263	0.480764	7
Ctu1 (gene name)	12355.4	12839.5	12258.1	12356	14441.6	10995.2	11266.8	15934.6	19823.7	17509.3	16412.7	22511.8	17736.1	17388.3	19319.4	22683.8	Ctu1 (gene name)	1.0568	0.582747	1.01141	0.908441	3
Ctu2 (gene name)	64357.5	65935.7	67842.4	64347.2	64731	68489.6	66191.6	71903.9	108383	105912	103701	107028	109956	110897	105848	112714	Ctu2 (gene name)	1.03365	0.258522	1.03386	0.0867	5
Cul1 (gene name)	244512	252669	259689	249147	236080	232131	273019	276528	477338	444972	488935	490976	493821	507768	495936	494286	Cul1 (gene name)	1.01167	0.818101	1.0471	0.0908365	14
Cul2 (gene name)	231599	231209	226788	213046	232894	220770	224040	226382	440971	459969	457060	450957	459812	474924	465555	483930	Cul2 (gene name)	1.0016	0.945293	1.04161	0.0319177	10
Cul3 (gene name)	420672	406058	452297	429721	411838	415716	457102	473080	570665	557279	586880	628130	614870	600383	591083	655068	Cul3 (gene name)	1.02867	0.521943	1.05056	0.205704	13
Cul4a (gene name)	5079.1	3665.11	5813.99	6359.98	5259.69	3538.24	5117.79	5860.96	3147	3449.2	2463.69	3016.18	3295.46	3765.37	4314.4	3275.85	Cul4a (gene name)	0.945431	0.722201	1.21323	0.0910189	2
Cul4b (gene name)	509459	529930	534929	531262	522591	491027	525304	529797	939318	927587	976707	1.02579e+06	982338	994081	1.01201e+06	981461	Cul4b (gene name)	0.982494	0.415763	1.02597	0.321159	22
Cul5 (gene name)	486629	508533	528014	531935	483974	456726	506911	570772	557962	605245	612317	605929	614668	632466	602459	616820	Cul5 (gene name)	0.982129	0.740392	1.03568	0.179952	17
Cutc (gene name)	122094	113085	128221	126136	105662	146961	115082	109727	44972.5	54243	64804.1	53121	47859.1	52522.1	48649.8	53373.2	Cutc (gene name)	0.975272	0.771951	0.932135	0.424025	5
Cux1 (gene name)	17897.8	20960.3	21171.6	25354.9	25237	25234.1	21593	21259.4	19209.1	21659.1	20339.4	19206	16241.9	21315.2	20521.8	19132.1	Cux1 (gene name)	1.09298	0.333288	0.960172	0.548212	5
Cwc15 (gene name)	196795	186367	215960	185691	215317	194853	237104	212844	181861	179817	183988	182188	180645	175762	187301	171690	Cwc15 (gene name)	1.09595	0.142875	0.982887	0.403655	4
Cwc22 (gene name)	49920.9	53954.1	60451.9	52462.5	59738.3	53843	59936.7	59568.3	68691.9	67438.3	65633.4	73401.7	75521.9	79919.4	72815.8	70866.9	Cwc22 (gene name)	1.07517	0.180358	1.08707	0.0585241	5
Cwc25 (gene name)	118289	123098	127756	109520	126432	115712	132930	130125	127547	129046	136198	125935	134745	145304	137397	141157	Cwc25 (gene name)	1.05543	0.267024	1.07687	0.0213648	4
Cwc27 (gene name)	49802.5	55438	54273.3	60723.6	54755.5	54875.5	53797.9	58267.9	66494.8	62846.3	61443.8	70772.5	65337	68137.3	69248.3	67871.6	Cwc27 (gene name)	1.00663	0.88645	1.03455	0.352911	5
Cwf19l1 (gene name)	196233	208559	214889	200077	198670	200673	204396	216287	179008	165331	170478	184927	189197	176773	174190	186415	Cwf19l1 (gene name)	1.00033	0.991104	1.03834	0.282592	8
Cwf19l2 (gene name)	44819.6	54147.6	47180.6	45910.8	45039.9	45843.7	45523.8	49760.6	60243.2	54669.5	57402.3	58279.8	63150.5	54016.8	63356.3	65094.7	Cwf19l2 (gene name)	0.96933	0.556306	1.06515	0.221816	4
Cxxc5 (gene name)	2089.43	1614.86	1695.88	1236.47	1086.09	971.353	1639.61	1323.61	2375.01	1662.73	944.021	1266.28	1000.95	0	1287.31	1289.4	Cxxc5 (gene name)	0.756506	0.128013	0.572604	0.175064	1
Cyb561a3 (gene name)	34869.6	39965.3	33461.3	38883.6	38505.6	38370.4	40122.5	36027.1	26996.3	21551.9	25220.1	21833.3	20058.8	23372.2	28967.2	28345.3	Cyb561a3 (gene name)	1.03972	0.441537	1.05379	0.625432	1
Cyb5a (gene name)	133568	224623	189939	152033	163347	170612	177128	197459	88403.1	73331.5	107199	100393	97051.8	110999	87160.3	95605.3	Cyb5a (gene name)	1.01198	0.925698	1.05819	0.569111	2
Cyb5b (gene name)	229115	274915	249066	265868	289225	269852	281836	245452	358839	364222	378794	382236	387442	418001	413100	382620	Cyb5b (gene name)	1.06615	0.271286	1.07889	0.032253	5
Cyb5r1 (gene name)	15454.1	18526.3	15575.4	14743.9	14733.7	15415.9	11931.4	16640.7	13118.9	12002.2	12203.6	11711	12219.5	14302.2	12486.5	12247.9	Cyb5r1 (gene name)	0.913249	0.32551	1.04528	0.379198	1
Cyb5r3 (gene name)	575012	587300	608084	569965	577698	555132	608044	558098	406659	396953	434164	419230	462143	479185	445179	394931	Cyb5r3 (gene name)	0.982315	0.511781	1.07509	0.168847	9
Cyb5r4 (gene name)	26134.5	27451.9	29726.9	31604.6	27600.2	25128.4	24297.7	27681	42581.1	44957	42791.1	40078.1	38101.9	46188	44164.5	43371.9	Cyb5r4 (gene name)	0.911148	0.136931	1.00833	0.864488	2
Cyba (gene name)	20192.2	26648.9	20313.7	15940.9	16231.5	18058.1	19187.5	25047.1	35281.3	40148	37244.3	38008.8	42935.5	39132	38674.3	44280.4	Cyba (gene name)	0.944985	0.70858	1.09517	0.0815333	2
Cybb (gene name)	93204.7	110921	95801.5	89961.5	83905.2	93059	102728	101762	119108	122625	119987	123737	124395	116596	124795	118732	Cybb (gene name)	0.978367	0.752648	0.998067	0.922761	9
Cybc1 (gene name)	606041	670493	692822	589025	673879	606414	649845	682839	262109	264628	318999	321855	353945	344933	308775	352271	Cybc1 (gene name)	1.02134	0.667634	1.16473	0.0495279	3
Cyc1 (gene name)	293115	281408	288927	286754	279220	301288	314405	240619	285031	309545	291813	300664	313709	327080	315248	318441	Cyc1 (gene name)	0.987245	0.829718	1.07365	0.011674	6
Cycs (gene name)	39396.1	35821.7	38076.8	40061	42195.3	37163.2	43186	37369	37212.6	42810.5	42232.4	42462.2	41571	36353.3	47048.2	50348.3	Cycs (gene name)	1.04276	0.406121	1.06437	0.459436	3
Cyfip1 (gene name)	4282.62	3485.71	3431	1285.31	1838.06	2974.77	1199.27	4271.27	6112.43	4073	6136.1	5558.5	4413.55	2964.46	4860.65	6498.12	Cyfip1 (gene name)	0.823683	0.576383	0.856342	0.403277	2
Cyfip2 (gene name)	770544	751655	784412	740178	712489	703576	714004	741601	491354	480298	539442	535286	522014	534835	534487	533667	Cyfip2 (gene name)	0.942524	0.0141914	1.03842	0.248603	24
Cyld (gene name)	122010	128994	132932	131472	130970	129481	124831	129714	110816	118566	121717	122446	120981	119271	125316	125548	Cyld (gene name)	0.9992	0.971515	1.0371	0.204981	8
Cyp20a1 (gene name)	14769.1	17803.1	16185.8	16500.1	13481.3	12622.3	16854.6	17793	26098.1	26573.5	30868	28886.8	23489.7	24100.9	27756.5	23998.6	Cyp20a1 (gene name)	0.930938	0.453403	0.883652	0.068855	2
Cyp2c38 (gene name)	34957.3	34509.1	32565.8	35728.1	34760.6	34456.2	41240.6	34570.4	67164.7	71274.7	71382.5	63749.6	58955.6	64127.8	58013.2	66798.1	Cyp2c38 (gene name)	1.05275	0.350191	0.906142	0.0606341	2
Cyp4f18 (gene name)	587958	796816	597918	599232	568525	594989	593783	594827	156466	182073	175065	173192	181282	169448	186496	177194	Cyp4f18 (gene name)	0.910996	0.302347	1.04022	0.329546	6
Cyp51 (gene name)	94329.3	89920.6	103997	115754	80095.5	91034.8	80726.1	89617.4	1.42792e+06	1.41139e+06	1.3915e+06	1.53233e+06	1.5119e+06	1.30914e+06	1.48453e+06	1.51974e+06	Cyp51 (gene name)	0.84523	0.0506289	1.01079	0.800203	14
Cyth1 (gene name)	71620.4	73648.5	70196	63882.5	69726.5	62165.8	59132.2	62732.7	81825.3	75341.2	80675.7	73973.5	72676.6	64031.8	77651	81432.4	Cyth1 (gene name)	0.908393	0.0827052	0.948611	0.380211	6
Cytip (gene name)	9200.83	7506.83	11139.6	9174.74	5460.42	6658.13	6969.74	8907.02	5028.23	5532.39	7688.98	6884.77	6057.48	2677.76	6842.13	7223.39	Cytip (gene name)	0.756181	0.0710767	0.907155	0.644879	2
Czib (gene name)	114529	120861	119054	111178	125498	113309	113389	125225	145298	154154	150211	159032	151935	172391	148984	149851	Czib (gene name)	1.02534	0.499262	1.02377	0.58595	6
D10Wsu102e (gene name)	11868.3	11965.4	12177.2	12554	12967.6	10493.8	11789.9	14831	19146.3	17507.9	23762.1	18237.8	20055.3	17817.6	17040.6	21984.8	D10Wsu102e (gene name)	1.03124	0.698576	0.977677	0.815284	2
D6Wsu163e (gene name)	11299.3	12596.7	12232.7	11587.2	11770.9	11569.3	13859.6	10408.3	10201.4	11990.1	8755.43	10403.4	11328.7	11966.3	10316.1	10924.5	D6Wsu163e (gene name)	0.997739	0.973431	1.07703	0.327583	2
D8Ertd738e (gene name)	40755.1	41455.5	45357.1	36959.8	46793.9	44252.1	37228.9	36285.9	30910.2	27487.6	33408.8	32648.2	27810.3	30456	29573.6	31872.4	D8Ertd738e (gene name)	1.0002	0.997943	0.961893	0.478026	2
Dad1 (gene name)	69268	80255.9	79599.3	77276.8	84125.4	75148	74389.5	79084.6	109250	101120	112048	109282	106825	122622	109658	97042.4	Dad1 (gene name)	1.02072	0.654381	1.01031	0.853711	2
Daglb (gene name)	25879.5	33038.5	18539.3	16541.8	20653.9	21444.3	24537.7	29734	13780.4	13392.4	13275.6	14279.1	13416.6	12428.8	12992.6	18193.9	Daglb (gene name)	1.02522	0.894563	1.04211	0.683716	2
Dalrd3 (gene name)	10348	9079.72	10339.9	10252.2	10392.8	8938.75	11683.4	9670.69	27046	30940	29891.9	28980.5	28335.9	33388.3	29290.3	32690.4	Dalrd3 (gene name)	1.01664	0.809743	1.05859	0.295313	1
Dap3 (gene name)	519615	547338	542724	558100	527469	519048	566006	541113	572940	584657	586029	614145	620778	631027	647597	659010	Dap3 (gene name)	0.993477	0.795996	1.0851	0.00627191	9
Dapk3 (gene name)	12497.6	10726.8	11771	15901	14225.5	15534.8	13866.3	15859.4	16738.4	15185.5	14770.2	14751.9	16791.3	14669.6	17475.2	25652.2	Dapk3 (gene name)	1.16877	0.129077	1.21388	0.229368	2
Dapp1 (gene name)	44478.8	49297	50694.8	53101.5	47826.7	49778.7	52388.2	49221.5	57642.4	51758.3	55176.9	55096.8	55751.6	59486	54197.9	54359.5	Dapp1 (gene name)	1.00832	0.847951	1.01876	0.571906	3
Dars (gene name)	649198	677404	651562	609041	618952	593220	619765	643542	1.43075e+06	1.36647e+06	1.39851e+06	1.44882e+06	1.46493e+06	1.3924e+06	1.46224e+06	1.48184e+06	Dars (gene name)	0.956816	0.160771	1.02779	0.194725	20
Dars2 (gene name)	9709.12	11890.2	10618.7	11960.2	11282	7791.55	11690.5	11167.9	13390.2	17163.7	15945.6	12596.9	16334.6	13844.9	18529.5	18948.9	Dars2 (gene name)	0.949156	0.613295	1.14487	0.22625	2
Daxx (gene name)	48266.7	48473.2	46664.2	51660.9	52553.3	46879.9	48129.4	59992.6	57367.2	67494.9	63515.7	63057.8	57837.2	56236.5	64086.9	61615.7	Daxx (gene name)	1.06403	0.358692	0.953629	0.328772	5
Dazap1 (gene name)	330856	337355	370379	329677	318529	308971	323438	317527	298074	301165	331951	329821	323695	337095	335013	326733	Dazap1 (gene name)	0.927059	0.0475959	1.04879	0.160707	9
Dbi (gene name)	179142	171992	162511	166738	164220	149769	160493	193719	307050	305777	336449	322723	357449	285943	348694	338940	Dbi (gene name)	0.982097	0.77239	1.04641	0.434384	4
Dbnl (gene name)	655649	683260	711138	749099	661304	638527	715495	724859	381794	421306	431109	457528	404326	414609	448270	476359	Dbnl (gene name)	0.978936	0.628222	1.03063	0.58933	16
Dbr1 (gene name)	312847	258103	289054	304900	285627	279728	285236	265438	227965	236711	278127	273240	279780	263653	267253	267819	Dbr1 (gene name)	0.958044	0.38306	1.06147	0.280089	5
Dbt (gene name)	120547	122851	125511	117239	121630	117110	122436	112951	88483.3	94371.4	94335.2	91845.2	103300	108381	111985	94073.7	Dbt (gene name)	0.97527	0.32645	1.13198	0.0256085	6
Dcaf1 (gene name)	66278.7	62984.2	60690.3	69779	63426.2	61814.5	64996.5	67572.9	121251	133246	126712	120022	123644	110950	116098	126003	Dcaf1 (gene name)	0.9926	0.843418	0.951049	0.230101	10
Dcaf11 (gene name)	2681.25	7075.74	6972.68	7111.47	6015.82	4366.88	6790.41	4760.42	5876.59	7342.23	6425.76	4290.32	7018.08	5529.91	6059.6	7433.75	Dcaf11 (gene name)	0.919987	0.711247	1.08801	0.521808	3
Dcaf13 (gene name)	144491	159331	138891	143583	148725	138342	169458	160104	521727	490967	504440	530338	491285	495980	498374	473544	Dcaf13 (gene name)	1.05174	0.384409	0.956879	0.0789722	8
Dcaf5 (gene name)	12811.6	15713.6	12613.6	15642.5	15177.4	17632.8	10887.4	13423.8	15763.1	15893.1	16058.7	11594.9	11792.7	15309.6	16998.6	12947	Dcaf5 (gene name)	1.00599	0.960832	0.961862	0.734488	3
Dcaf7 (gene name)	121402	132559	143342	135454	134462	124031	146477	143444	153847	159560	159440	187872	175197	176799	194232	186682	Dcaf7 (gene name)	1.02939	0.58537	1.10926	0.0884263	5
Dcaf8 (gene name)	45455.3	53389.7	56231	52939.9	56158.4	54645.7	54365.5	56194.8	80667.3	78134.6	84638.5	81761.6	85027.3	91549.6	77253.7	86288.9	Dcaf8 (gene name)	1.06417	0.205734	1.04587	0.29415	4
Dck (gene name)	82425.1	90583.4	83668.4	80341.4	82058	87471.8	83456.3	78575.1	154036	157346	167702	176403	152726	158142	176283	177421	Dck (gene name)	0.983808	0.652688	1.01386	0.788275	6
Dcp1a (gene name)	108220	114143	119168	117176	115972	113668	126978	130624	165234	168957	169963	166163	179695	178452	178021	189056	Dcp1a (gene name)	1.06221	0.185495	1.08191	0.00289232	7
Dcp1b (gene name)	14145.8	14782.5	12483	11152.6	11150.8	11990.4	12043.5	13548.6	29803.1	27691.6	22004.6	23394.7	21081.4	20900	19658.2	27020.1	Dcp1b (gene name)	0.927125	0.357396	0.861661	0.197577	2
Dcp2 (gene name)	20333.1	24090.2	23795.1	19071.5	21618.9	19323.4	20513.4	21146.3	12200.4	15855.1	16325.5	17188.9	13329.2	15307.2	15999.2	14037.3	Dcp2 (gene name)	0.946296	0.417824	0.95295	0.58461	2
Dcps (gene name)	339629	321132	322718	335745	323760	301627	365428	318652	179569	186985	198830	202504	209642	176814	213441	198600	Dcps (gene name)	0.992603	0.870243	1.03986	0.463975	12
Dctn1 (gene name)	620869	684015	644489	632567	657063	589630	641589	648923	669323	673500	686039	690152	666038	658803	668273	678683	Dctn1 (gene name)	0.982674	0.604906	0.982634	0.116651	23
Dctn2 (gene name)	248680	260623	247824	239247	242623	240457	253499	267642	218619	218787	221562	205665	217576	204152	210107	218694	Dctn2 (gene name)	1.00788	0.805359	0.983688	0.501416	13
Dctn3 (gene name)	68109	69284.7	70787.4	70752.1	68184.7	62778.2	65722.8	72901.7	68399.7	68357.8	66507.3	65277.2	48201.2	54224.9	61886.7	63142.7	Dctn3 (gene name)	0.966495	0.336507	0.847002	0.0283894	4
Dctn4 (gene name)	51873.9	52884.5	56789.7	51636.7	54438.9	47504.5	53171.8	55639.5	70061	66292.5	61185.2	73756.8	68824.8	65899.9	59765.3	63422.5	Dctn4 (gene name)	0.988601	0.78804	0.95067	0.350085	3
Dctpp1 (gene name)	20869.6	22683.7	24149.1	25725.8	24459.5	25242.5	23854.7	25758.6	54657.9	50636.7	47467.6	50519.4	51260.5	53958.5	50149.7	64133.8	Dctpp1 (gene name)	1.06301	0.236092	1.0798	0.292192	2
Dcun1d1 (gene name)	60807.2	59723.4	64416.1	62179.3	59392.2	61490	57924.8	57327.8	59254.8	57266.6	57405.3	63470.9	56010.4	56294.5	57279.1	62661.6	Dcun1d1 (gene name)	0.955524	0.092056	0.978298	0.566747	3
Dcun1d5 (gene name)	30277.7	25883.4	31306.4	28729.3	26704	27946	29310.8	26969.4	64017.7	61777.2	74035.5	73099.6	68337.8	68573.9	64233.9	68001	Dcun1d5 (gene name)	0.954675	0.35702	0.986138	0.782999	2
Dcxr (gene name)	10033.6	10752.8	9374.94	12065.1	9259.94	9519.7	8189.55	8018.35	6013.3	7169.45	6860.74	8171.19	8242.02	7373.07	8426.21	7378.31	Dcxr (gene name)	0.828568	0.0391053	1.11359	0.178376	2
Ddb1 (gene name)	788541	837586	846368	829516	831220	796593	885473	835983	1.29144e+06	1.28333e+06	1.31503e+06	1.29845e+06	1.3727e+06	1.34915e+06	1.38543e+06	1.33468e+06	Ddb1 (gene name)	1.01431	0.615631	1.0489	0.00305382	31
Ddb2 (gene name)	2946.49	2277.71	2757.35	1672.94	686.693	2911.98	3590.34	0	2645.83	2941.38	2392.45	2225.42	1207.44	1282.87	1861.52	2423.08	Ddb2 (gene name)	0.744629	0.522495	0.663877	0.0380991	1
Ddi2 (gene name)	124892	136481	138484	145058	140391	127192	140915	139791	124016	133796	124033	138721	136541	146128	140449	138753	Ddi2 (gene name)	1.00619	0.87973	1.07935	0.0494023	5
Ddost (gene name)	369500	419625	363915	387103	380686	375527	386099	404145	490870	472804	437615	480811	551098	545500	525904	498192	Ddost (gene name)	1.0041	0.913944	1.12677	0.0115714	6
Ddrgk1 (gene name)	56641.5	52117.7	53552	61585.4	54004.5	52714.4	61312.6	53332.2	58606.1	60455.9	66499.8	67149.3	63831.5	59444.3	56437.3	54584.2	Ddrgk1 (gene name)	0.988687	0.834494	0.927135	0.168919	3
Ddt (gene name)	39098.4	41234.1	48636.1	45063.4	39771.7	37680.1	39031.3	41597.2	81959.1	88793	88888.2	96689.3	88292.3	65887.1	91104.2	92994.5	Ddt (gene name)	0.908339	0.128189	0.94934	0.542071	4
Ddx1 (gene name)	885104	932431	922414	853790	853858	818966	859397	819573	1.29586e+06	1.26406e+06	1.31674e+06	1.34302e+06	1.3236e+06	1.29751e+06	1.27361e+06	1.22827e+06	Ddx1 (gene name)	0.932676	0.0282542	0.981476	0.392536	22
Ddx10 (gene name)	45408.6	43689.3	35829.6	45467	42542	45167.6	46732.8	47493.6	80823.9	75306.5	74507.7	79076.4	72615.2	75987.4	73885.4	71701.6	Ddx10 (gene name)	1.06773	0.299482	0.949874	0.0708791	8
Ddx17 (gene name)	1.09881e+06	1.08786e+06	1.11171e+06	1.14814e+06	1.13634e+06	1.04399e+06	1.16223e+06	1.15324e+06	916239	874293	893893	941365	962916	958244	982808	968169	Ddx17 (gene name)	1.01108	0.697305	1.06794	0.00713225	19
Ddx18 (gene name)	234198	248407	235383	230768	252049	244127	253944	237149	621569	600487	590649	596091	599987	623482	596107	549468	Ddx18 (gene name)	1.04059	0.128474	0.983497	0.578055	18
Ddx19a (gene name)	583027	591205	574199	617147	542819	539490	537685	621299	1.33742e+06	1.33271e+06	1.33577e+06	1.32749e+06	1.34927e+06	1.36767e+06	1.39635e+06	1.3765e+06	Ddx19a (gene name)	0.947461	0.21403	1.02933	0.00796732	16
Ddx19b (gene name)	12463.5	16590.9	15314.5	12223.5	11700.1	16102.2	15075.5	14177.1	23767	30249.9	29345.9	30197.5	30575.4	27725.5	30071.4	35916.2	Ddx19b (gene name)	1.00817	0.938124	1.09447	0.292744	2
Ddx20 (gene name)	79739.6	104125	90751.5	84572.9	84699	84441.1	94556.9	91276.3	238604	235055	228938	252746	239877	247114	255217	258966	Ddx20 (gene name)	0.988263	0.862804	1.04797	0.133588	9
Ddx21 (gene name)	1.64161e+06	1.78251e+06	1.69704e+06	1.71744e+06	1.86745e+06	1.76356e+06	1.94e+06	1.84468e+06	5.83341e+06	5.32048e+06	5.4418e+06	5.50364e+06	5.72318e+06	5.79185e+06	5.64181e+06	5.45382e+06	Ddx21 (gene name)	1.08439	0.021135	1.02314	0.36942	39
Ddx23 (gene name)	537672	536227	525195	520081	548929	521939	559136	584348	695636	652997	594380	612258	614896	604433	630025	664429	Ddx23 (gene name)	1.04491	0.130751	0.983764	0.704703	17
Ddx24 (gene name)	323149	368158	375994	364574	359485	379045	392579	374871	702676	693873	754648	764626	677687	682254	764152	761609	Ddx24 (gene name)	1.05175	0.224093	0.98967	0.809684	14
Ddx27 (gene name)	178415	201659	193974	195431	207734	198795	227107	227728	769533	727144	734846	711242	770548	760340	737997	727196	Ddx27 (gene name)	1.11941	0.039136	1.01812	0.431984	17
Ddx28 (gene name)	8379.08	6991.23	8823.41	8750.25	6408.19	7223.33	9591.89	10616.8	23299.1	21720.2	20171.2	23874.4	22272.3	19845.4	25168.3	27184.7	Ddx28 (gene name)	1.02721	0.841695	1.06069	0.484528	2
Ddx31 (gene name)	19695.9	20689.5	21643.9	18468.8	18187.1	21464.7	21130.8	19780.1	30402.1	26500.8	37605.8	29859.2	34157.1	27822.8	28997.7	28091.4	Ddx31 (gene name)	1.0008	0.987761	0.957394	0.649208	4
Ddx39 (gene name)	639757	609321	670210	651388	609427	640801	671982	644092	1.28701e+06	1.24468e+06	1.32458e+06	1.39283e+06	1.39578e+06	1.35914e+06	1.41034e+06	1.37324e+06	Ddx39 (gene name)	0.998298	0.953714	1.05513	0.073672	11
Ddx39b (gene name)	1.46754e+06	1.48493e+06	1.4682e+06	1.46734e+06	1.50273e+06	1.33871e+06	1.51062e+06	1.43666e+06	1.28276e+06	1.21947e+06	1.31895e+06	1.36103e+06	1.37169e+06	1.34854e+06	1.36987e+06	1.3317e+06	Ddx39b (gene name)	0.983139	0.557866	1.04623	0.105515	16
Ddx3x (gene name)	990343	1.05743e+06	1.08798e+06	1.0739e+06	1.02361e+06	978620	1.21835e+06	1.15081e+06	3.62017e+06	3.58191e+06	3.43414e+06	3.58108e+06	3.56499e+06	3.51644e+06	3.63805e+06	3.58888e+06	Ddx3x (gene name)	1.03842	0.522482	1.0064	0.653728	19
Ddx3y (gene name)	5883.27	7097.78	7497.32	8712.87	7440.43	7777.25	5876.52	7564.6	14540.1	14400.3	14333.9	15018.5	14114.7	13075.8	14119.3	14852.9	Ddx3y (gene name)	0.98176	0.860876	0.963458	0.228063	1
Ddx41 (gene name)	106151	110836	107823	111597	110411	113525	115271	117468	169030	168597	177755	191151	171865	187302	181788	182340	Ddx41 (gene name)	1.04644	0.0416667	1.02372	0.523672	12
Ddx42 (gene name)	441680	464249	443492	434192	434441	421001	435134	431651	646417	657634	638281	655699	646108	626338	658455	670634	Ddx42 (gene name)	0.965584	0.0777585	1.00135	0.935958	20
Ddx46 (gene name)	776463	1.00221e+06	882424	888038	862306	795879	901301	899353	1.00769e+06	1.00883e+06	1.04995e+06	1.08102e+06	1.0555e+06	1.06944e+06	1.0635e+06	1.06597e+06	Ddx46 (gene name)	0.974558	0.680967	1.02578	0.186801	30
Ddx47 (gene name)	179683	173220	176110	156365	186258	169170	186851	183148	253174	230910	253132	238570	251574	253357	252195	242670	Ddx47 (gene name)	1.05843	0.181258	1.02461	0.360134	7
Ddx49 (gene name)	14553	18844.4	15114.7	15375.3	16687.2	11654.1	13469.9	16235.8	45318.1	49523.3	42955.5	45716.2	46131.4	41477.5	45552.5	42669.4	Ddx49 (gene name)	0.908582	0.378515	0.958137	0.317495	3
Ddx5 (gene name)	2.05815e+06	2.0946e+06	2.17625e+06	2.09145e+06	1.96751e+06	1.97696e+06	2.23411e+06	2.2022e+06	3.77e+06	3.5621e+06	3.96517e+06	4.03807e+06	4.04335e+06	4.12059e+06	3.99286e+06	3.7859e+06	Ddx5 (gene name)	0.995289	0.899931	1.03961	0.2823	34
Ddx50 (gene name)	71587.7	80669.8	75008.7	71250.1	82378	80583.7	86818.9	79189.9	115621	112126	123780	119717	126171	123323	138908	136626	Ddx50 (gene name)	1.10202	0.0322123	1.11413	0.0262571	6
Ddx51 (gene name)	61273.8	69995	71118.9	69969	69863.3	68235.1	78839.3	71286.7	163382	166731	167193	159877	157196	178663	173488	175057	Ddx51 (gene name)	1.05826	0.271491	1.04142	0.226813	6
Ddx52 (gene name)	201374	203955	204303	199644	191334	197304	204825	192114	329964	336606	333051	336012	305321	329017	314355	311933	Ddx52 (gene name)	0.970717	0.122529	0.943841	0.0115389	12
Ddx54 (gene name)	65689.5	64009.6	62728.7	63816.9	71184	67547.4	83252.7	76311.8	145969	134860	135997	134724	154407	141925	139304	134948	Ddx54 (gene name)	1.16411	0.0228611	1.03451	0.376014	11
Ddx55 (gene name)	24924	30394.2	30395.1	30516.4	28861	29254.3	30535.8	22802.2	23737.5	25648.8	29994.8	36479.1	34375.1	35673.1	34735.8	32648.2	Ddx55 (gene name)	0.958905	0.608036	1.18619	0.11188	4
Ddx56 (gene name)	167705	162800	176492	160540	163825	161177	191079	172127	487745	444806	483380	465718	476945	454343	439421	462090	Ddx56 (gene name)	1.03097	0.523271	0.974039	0.36693	5
Ddx58 (gene name)	637393	674334	633940	679578	676588	644264	716907	676597	519287	592151	623968	587078	538613	516689	587547	616358	Ddx58 (gene name)	1.03394	0.287787	0.972755	0.634598	19
Ddx6 (gene name)	589224	640347	631226	640145	568312	556727	605431	592121	1.13098e+06	1.14658e+06	1.18693e+06	1.24414e+06	1.15854e+06	1.22391e+06	1.22525e+06	1.22745e+06	Ddx6 (gene name)	0.928687	0.0352076	1.02687	0.336844	17
Decr1 (gene name)	241928	249000	240789	237232	240299	237555	265353	238518	132427	123806	117788	126065	144674	138796	143941	150234	Decr1 (gene name)	1.01319	0.668864	1.15509	0.00228657	6
Def6 (gene name)	250919	268196	281344	276330	264683	260890	272710	284058	245436	261194	273374	259602	294042	273238	300107	312319	Def6 (gene name)	1.00516	0.87427	1.13476	0.0126293	10
Degs1 (gene name)	34739.3	33232.3	31653.9	33475.4	30708.8	32010.6	34697.2	31713.3	51381.5	56295.3	55312.9	55516.7	55960.3	52193.5	55144.5	54147.4	Degs1 (gene name)	0.970165	0.385715	0.995146	0.85282	2
Dek (gene name)	1.28491e+06	1.26488e+06	1.33859e+06	1.28352e+06	1.27836e+06	1.18267e+06	1.3371e+06	1.41936e+06	824004	810380	875348	859488	938338	864209	926720	980899	Dek (gene name)	1.00881	0.834716	1.10119	0.0241496	11
Dennd11 (gene name)	36505.9	40084.3	40606.6	36169.9	43571.4	38189.9	34302.2	35137.9	52316.7	59642.8	48482	47894.9	56387.2	51608.8	52257.7	54738.3	Dennd11 (gene name)	0.985881	0.828925	1.03195	0.589717	3
Dennd1a (gene name)	4572.84	4298.57	5929.97	2891.79	3405.83	3751.93	3503.84	4819.08	2780.85	2503.41	3334.94	3282.69	1840.05	3230.31	3309.37	3657.9	Dennd1a (gene name)	0.874952	0.460872	1.0114	0.942113	1
Dennd1b (gene name)	1112.26	647.352	0	0	2.59163	2.84545	0	0	1734.44	1031.45	1343.9	923.239	0	0	1318.82	1034.69	Dennd1b (gene name)	0.00308993	0.156905	0.467612	0.136461	1
Dennd2d (gene name)	35098.2	35047.5	35705	39057.5	36262.1	37267.5	37471.8	41636.2	24346.6	26778	27749.4	26311.6	21205.3	24631.8	25889.5	25098.6	Dennd2d (gene name)	1.05334	0.252059	0.920517	0.147425	2
Dennd3 (gene name)	82062.3	70001.5	74840.6	79578.8	74857.1	71633	75080.3	71729.4	41778.2	38875.5	44018.8	41050.3	36059.6	37344.2	43002.3	38427.3	Dennd3 (gene name)	0.956985	0.28855	0.934292	0.190704	5
Dennd4a (gene name)	68787.8	69446	69358.8	68894.7	73162.6	75450.8	76300.7	64243.9	120287	120468	120369	121620	128984	123413	138378	137680	Dennd4a (gene name)	1.04583	0.295963	1.09469	0.0195544	5
Dennd4b (gene name)	82419.2	80438.7	84746.3	87091.3	93529	94934	95607.2	91151	89893.9	91661.5	96203.4	97256.3	97166.7	99877.5	96220.7	102383	Dennd4b (gene name)	1.12108	0.00114299	1.05502	0.0618302	11
Dennd4c (gene name)	29830.2	29658.9	24846.1	27426.8	28124.7	26943.3	32019.7	31886.5	34046.3	34986.5	36452.2	40085.3	38609.7	40184.1	41709.6	34832.5	Dennd4c (gene name)	1.06453	0.341676	1.06709	0.264722	2
Dennd5b (gene name)	10172.5	11068.5	15325.2	11449.5	10831.8	14089.7	11298.1	10594.4	10542.9	9789.69	9914.61	10955.9	10210.6	11439.3	11416.1	10884.4	Dennd5b (gene name)	0.974972	0.836834	1.06668	0.13509	2
Denr (gene name)	320797	326343	327326	282442	305197	291778	299923	330298	503749	491441	572107	549259	491886	563693	551045	574944	Denr (gene name)	0.976361	0.603044	1.03072	0.562015	3
Dera (gene name)	60699.8	60714.1	69350.7	76166.5	64436	62777.9	63942.5	65899.6	65334.9	64068.7	65181.9	64736	59594.6	70659.5	65179.7	63987.4	Dera (gene name)	0.963005	0.540194	1.00038	0.991684	4
Dffa (gene name)	379149	381313	388302	371098	356782	338679	399899	380823	224159	244459	248508	255115	242520	243908	273476	257523	Dffa (gene name)	0.971261	0.461552	1.04648	0.294128	7
Dffb (gene name)	51881.1	50714.5	56652.5	49595.2	53283.3	48671.5	53050.9	44155.9	27170.8	25268	22935	21572.3	26076.8	23726.7	21921.1	24018.1	Dffb (gene name)	0.953642	0.397528	0.987586	0.848097	4
Dgat1 (gene name)	11793.9	12144.7	14199.5	10525.8	11694.7	14197.2	13090.9	13029.9	16518.6	16798.2	17034.5	16832.7	15438.7	17709.9	16903.6	15894.8	Dgat1 (gene name)	1.06881	0.396898	0.981588	0.574289	2
Dgcr8 (gene name)	61310	70225.2	62555.4	66255.2	64358.9	60346.4	67251.7	67756.5	128411	120682	130828	122654	121620	117427	127442	120323	Dgcr8 (gene name)	0.997572	0.95407	0.968636	0.261322	6
Dgka (gene name)	59925.4	55184.8	63874.3	70160.2	49003.8	56163.3	63380.8	65909.4	71174.6	72141.7	57152.8	72886.6	66971.6	74079.7	79687.9	82604.8	Dgka (gene name)	0.941049	0.486796	1.1097	0.191039	3
Dgkz (gene name)	81530.4	90813.5	92997.4	91267.5	85083.7	83273.3	94127.6	91187.7	51628	54507.5	54235	53136.3	51450	53919.5	57369.6	57889.7	Dgkz (gene name)	0.991766	0.846341	1.03336	0.322674	5
Dglucy (gene name)	79054.2	94852	90700.9	77283.3	86897.5	89626.1	89012.8	79589	53590.2	53860.5	59695	49480.5	92990.9	93131	93367.8	105775	Dglucy (gene name)	1.00946	0.874168	1.77848	3.14311e-05	7
Dguok (gene name)	113478	116770	114734	114480	108674	104331	118779	103468	45041.5	38432.7	42738.4	41111.4	39017.6	39225.2	43688.9	43136.3	Dguok (gene name)	0.947309	0.141794	0.986517	0.772665	4
Dhcr24 (gene name)	25323.3	28193.2	25530.1	23540.4	27778.4	24461	26182.8	25741.2	168554	140996	160372	164129	175787	168152	153057	138887	Dhcr24 (gene name)	1.01537	0.74944	1.00289	0.965634	2
Dhcr7 (gene name)	64967	65013	62642.7	59396.8	62125	55345.9	61250.9	58558.2	111618	110498	116493	104988	98565.6	96003.3	111487	106178	Dhcr7 (gene name)	0.941514	0.118046	0.929295	0.115184	3
Dhfr (gene name)	157630	161133	157341	188170	153646	138351	157048	164998	815640	873069	827761	849580	930359	876555	914575	960964	Dhfr (gene name)	0.924384	0.224969	1.094	0.0106416	7
Dhodh (gene name)	43374.9	40543.8	49427.4	49261.7	42282.7	42573.5	44517.2	45612.9	66687	67502.6	69571.8	68610	60972.4	65443.2	72666.3	65140.7	Dhodh (gene name)	0.958263	0.448078	0.970082	0.447802	4
Dhps (gene name)	26858.3	29479.6	30745.3	30630.7	26501.4	25117.5	26405.3	25147.2	114068	110976	116643	116268	100315	105844	98248.6	97046.8	Dhps (gene name)	0.876459	0.00999657	0.876625	0.000939044	4
Dhrs1 (gene name)	60658.6	93625.3	69801.8	67605	62272.9	60994.8	67847.4	72325.6	48873.6	56877.1	57669.7	55773.1	55432.5	48822.5	53464.4	49691	Dhrs1 (gene name)	0.903151	0.390579	0.946243	0.291523	6
Dhrs4 (gene name)	122353	126581	130422	131811	124749	125969	138046	123968	124849	129963	134521	133025	139617	144137	142653	146692	Dhrs4 (gene name)	1.00306	0.924068	1.09714	0.00275224	2
Dhrs7 (gene name)	5839.99	8835.6	5865.88	5799.17	6623.98	4752.6	6239.58	5920	2076.8	5426.58	4244	4578.28	4592.11	3346.13	4172.1	5085.61	Dhrs7 (gene name)	0.893531	0.442016	1.05331	0.795414	1
Dhrs7b (gene name)	69249.9	81395.1	69664.6	64965.4	74795.6	73716.8	77614.6	75405.9	105630	106643	101915	109856	100502	103392	103832	100025	Dhrs7b (gene name)	1.05699	0.304104	0.961578	0.0763034	4
Dhx15 (gene name)	650894	650680	654900	636403	658763	617022	702772	637185	729429	726462	719379	752412	784593	758369	769273	734650	Dhx15 (gene name)	1.00882	0.771553	1.04072	0.0574218	19
Dhx16 (gene name)	110832	104569	115937	128074	107651	105430	116676	99089.4	125484	132116	123435	126606	126539	113278	132113	133793	Dhx16 (gene name)	0.933469	0.261806	0.996222	0.926823	9
Dhx29 (gene name)	109224	119465	113526	122085	117379	118270	118782	121120	200498	192886	198446	193690	203105	211904	201193	207689	Dhx29 (gene name)	1.02424	0.386025	1.04885	0.0193116	13
Dhx30 (gene name)	85155	89656.2	85781.1	87120.4	73383.7	83419.1	88918.8	81915.1	184040	185730	181507	191419	192721	212648	194103	193541	Dhx30 (gene name)	0.942263	0.186638	1.06775	0.0534628	10
Dhx33 (gene name)	20439.5	20777.7	19317.1	22947.1	21714.7	21029.1	22513	23913.7	58022.4	60622.5	51520.7	58460	54014.2	59412	56198.6	58486.8	Dhx33 (gene name)	1.06815	0.196925	0.997752	0.957369	3
Dhx34 (gene name)	26170.8	28438.5	26870.6	28780.8	28316.5	25060.2	32205.1	28736.3	27746	23078.6	26819.8	24351	25370	27511.7	26034.9	24416.2	Dhx34 (gene name)	1.0368	0.546762	1.01311	0.799624	4
Dhx35 (gene name)	10356.3	11746.8	10053.2	13997.8	8999.74	11764.4	16159.2	13242.5	11784.1	12940.5	13757	13248.4	13945.3	9076.49	13928.7	14740.7	Dhx35 (gene name)	1.08692	0.585756	0.999248	0.994537	4
Dhx36 (gene name)	139777	127960	138953	152919	142286	138190	153527	132976	355927	352131	331935	361026	330853	332874	347539	332244	Dhx36 (gene name)	1.01317	0.793088	0.958953	0.10285	9
Dhx37 (gene name)	109197	124536	123729	109777	121297	121119	132615	127838	263308	257443	251231	257357	258898	259061	257245	280890	Dhx37 (gene name)	1.07626	0.129077	1.02599	0.318751	10
Dhx38 (gene name)	172536	170865	182582	185933	180164	168820	188622	175842	200613	196720	191981	192072	195401	192318	200167	201716	Dhx38 (gene name)	1.00215	0.947324	1.01052	0.518678	10
Dhx40 (gene name)	58117.5	58165.5	62357.6	61848.7	58890.3	62198	68708.1	65940.3	68466.9	74091	79136.8	77967.3	88380.1	86274.7	88872.4	92444.9	Dhx40 (gene name)	1.0634	0.168376	1.18791	0.00208142	5
Dhx57 (gene name)	23588.5	25662	24542.6	22255.7	23789.8	22876.3	22954.7	25570.1	20495.9	18583.2	23376.9	20864.7	19570.3	20672.7	21661.3	22099.9	Dhx57 (gene name)	0.991068	0.829943	1.0082	0.885222	4
Dhx58 (gene name)	47847.7	46053.4	56942.8	50976.6	50982.6	49701.6	51392.9	47507.4	188920	216800	224222	204259	188103	164913	209119	221216	Dhx58 (gene name)	0.988921	0.833409	0.939043	0.417047	10
Dhx8 (gene name)	70644.5	81742.2	86112.2	76716.4	83216.8	83711.9	78941.7	86594.7	106299	102529	103642	103827	101547	109924	112156	109328	Dhx8 (gene name)	1.05472	0.286155	1.04001	0.139411	7
Dhx9 (gene name)	2.6288e+06	2.77611e+06	2.61011e+06	2.66699e+06	2.79133e+06	2.62681e+06	2.84611e+06	2.88559e+06	2.92654e+06	2.75998e+06	2.93666e+06	3.0241e+06	3.10358e+06	3.20451e+06	3.24894e+06	3.22939e+06	Dhx9 (gene name)	1.0438	0.136107	1.0978	0.00430366	37
Diablo (gene name)	153623	149960	145184	142634	153281	164594	152832	163931	85195	73473.8	81940	81950.5	92153.8	89062.7	99309	93205.1	Diablo (gene name)	1.07311	0.0374709	1.15864	0.00822323	3
Diaph1 (gene name)	785162	839691	797344	791941	712294	714977	750996	687206	918678	919132	946164	954497	923139	944003	943953	931218	Diaph1 (gene name)	0.891522	0.00286897	1.00103	0.930467	18
Diaph2 (gene name)	9938.38	8933.24	9539.37	9107.34	9954.67	9809.53	8139.59	8218.96	14360.8	11204.1	10848.5	12754.4	12792.3	14550.1	13678.5	13489	Diaph2 (gene name)	0.962803	0.543524	1.10865	0.180675	2
Dido1 (gene name)	244281	249482	247735	237362	251093	241271	269133	260540	255006	264935	251735	263985	260637	289232	270502	263713	Dido1 (gene name)	1.04411	0.151914	1.04676	0.143647	11
Dimt1 (gene name)	93665.9	101053	92713.7	98209.8	103553	112249	110570	91357.3	191177	193216	205349	208547	206881	190930	205010	217028	Dimt1 (gene name)	1.0832	0.169321	1.02701	0.464263	5
Dip2b (gene name)	156928	151494	156248	159279	158890	160162	189938	177267	394467	381424	388868	391902	377632	407913	387701	379651	Dip2b (gene name)	1.09986	0.0862222	0.997582	0.903832	12
Dipk1a (gene name)	7367.95	7758.97	8585.91	8793.12	9149.53	9876.88	8602.44	7644.61	9383.43	8795.28	9410.99	10583.9	8252.38	9019.89	11339.9	8173.46	Dipk1a (gene name)	1.08514	0.277058	0.96364	0.69013	2
Dis3 (gene name)	663867	691648	699459	698538	690592	645126	700971	707889	1.05864e+06	1.05938e+06	1.07829e+06	1.10254e+06	1.11079e+06	1.12236e+06	1.14395e+06	1.12943e+06	Dis3 (gene name)	0.996755	0.896207	1.04831	0.00585671	24
Dis3l (gene name)	48370.3	49721.6	57491.3	55863	49550.6	52183.3	47428.8	47323.1	54756.4	55765.9	55783.1	62278.7	57030.5	54595.3	55267.1	56668.1	Dis3l (gene name)	0.929247	0.188117	0.978025	0.516175	5
Dis3l2 (gene name)	57449.5	69809.5	74301.4	71690.5	66734.4	63150.7	71578.1	75978.5	107393	107543	110110	116947	115021	109245	121582	130351	Dis3l2 (gene name)	1.01534	0.829933	1.07739	0.141628	5
Dkc1 (gene name)	957012	970045	911384	872531	968410	936609	986294	1.00109e+06	953785	924642	1.0822e+06	1.06643e+06	1.0839e+06	1.09689e+06	1.07463e+06	1.10876e+06	Dkc1 (gene name)	1.04889	0.134826	1.08371	0.0813346	13
Dlat (gene name)	617003	647971	604420	615013	612073	568099	639737	642426	565557	596231	570301	521018	571937	580114	639732	623555	Dlat (gene name)	0.991116	0.788106	1.072	0.124232	10
Dld (gene name)	1.4574e+06	1.43681e+06	1.37311e+06	1.32734e+06	1.43643e+06	1.41258e+06	1.48834e+06	1.43504e+06	1.11308e+06	1.04707e+06	1.0909e+06	1.02428e+06	1.12866e+06	1.17283e+06	1.10214e+06	1.05467e+06	Dld (gene name)	1.03176	0.237053	1.0428	0.20202	16
Dlg1 (gene name)	37104.7	45882.4	44074.3	42635.7	37479.7	37128.2	39579.4	42579.2	53549.8	59446.7	59653.2	59985.6	56721.8	67566.4	56377.6	60523.1	Dlg1 (gene name)	0.923801	0.204297	1.03677	0.505581	7
Dlgap4 (gene name)	115808	112362	114664	109326	109124	110834	114961	135735	63800.5	61158.4	70198.6	67501.9	70415.1	68180.1	75307.6	74542.9	Dlgap4 (gene name)	1.0409	0.491449	1.09817	0.0488884	2
Dlgap5 (gene name)	18971.5	18948.1	24104.8	28509.2	20446.9	15876.8	23023.2	24966.2	156375	159587	159651	168331	183589	182517	177585	189765	Dlgap5 (gene name)	0.931291	0.625913	1.13901	0.00078124	4
Dlst (gene name)	298545	295873	319698	299760	301898	298240	301145	298835	221235	229215	231750	221544	258299	225695	236707	228512	Dlst (gene name)	0.988666	0.557595	1.05031	0.19768	10
Dmac1 (gene name)	22275.9	26688.2	23330.4	25868.1	23337.3	20862.5	26233.2	25464.7	35939.7	33004.7	33275.3	38663.1	41466.4	34407.5	34756	42354.6	Dmac1 (gene name)	0.976927	0.734116	1.0859	0.272376	2
Dmac2 (gene name)	36296.6	39484.8	35833.7	36048.7	37362.7	37312.9	39729	34685.9	51862.7	54065.3	52737.9	52726.8	56897.3	60732.9	58119.7	56172.3	Dmac2 (gene name)	1.00966	0.799421	1.09712	0.00344517	1
Dmap1 (gene name)	250275	244371	243235	246176	266530	254769	266101	267647	221472	233754	225985	224795	241235	239130	235544	221406	Dmap1 (gene name)	1.07214	0.00193975	1.03456	0.180541	10
Dmxl1 (gene name)	40320.6	42215.6	44847.8	48861.5	40479.4	47235.8	39958.8	46026.7	54440.9	53967.4	58037.2	54820.4	59170.6	58631.8	61037.4	63231	Dmxl1 (gene name)	0.985562	0.81696	1.09403	0.00964972	7
Dnaaf5 (gene name)	49473.2	48986.8	53851.3	52551.6	49890.3	56083.4	55390.5	55478.7	138502	137952	126723	127074	128517	142760	124675	127041	Dnaaf5 (gene name)	1.05848	0.160133	0.986311	0.740539	4
Dnah10 (gene name)	164003	174930	157965	201994	177075	181600	185350	187796	82701.1	100556	99016.8	61737.2	71514.6	71925.3	63022.1	64802.1	Dnah10 (gene name)	1.04712	0.442776	0.788532	0.0990207	2
Dnah8 (gene name)	107659	110073	115529	115634	109872	110998	106743	122227	85634.7	78276	81613.6	82349	88464.8	87851.3	88436.2	92895.5	Dnah8 (gene name)	1.00211	0.953935	1.09081	0.00800559	1
Dnaja1 (gene name)	523001	551955	481978	460375	593503	558214	518850	501187	1.43461e+06	1.39732e+06	1.47559e+06	1.51802e+06	1.50738e+06	1.59367e+06	1.52412e+06	1.44441e+06	Dnaja1 (gene name)	1.07656	0.232822	1.04189	0.180153	20
Dnaja2 (gene name)	864969	911589	870678	866982	889812	837666	907955	905781	1.68297e+06	1.65385e+06	1.72544e+06	1.73744e+06	1.71866e+06	1.73679e+06	1.79748e+06	1.79817e+06	Dnaja2 (gene name)	1.00768	0.744564	1.03697	0.0674442	17
Dnaja3 (gene name)	36087.6	37822.6	35768	36156	36733.9	32964.7	38068.5	32483.7	51021.2	52045.3	51416.7	56199.8	62738.7	59926.7	60270	61212.3	Dnaja3 (gene name)	0.961715	0.374812	1.15884	0.000815131	8
Dnajb1 (gene name)	291348	291963	269594	271022	318967	293407	277177	280397	424003	410870	460800	436524	453689	483463	458897	462100	Dnajb1 (gene name)	1.04095	0.34893	1.07271	0.0451224	10
Dnajb11 (gene name)	265639	325547	273672	257778	270146	261631	273254	278174	420739	432393	431836	444538	444394	473207	427780	416744	Dnajb11 (gene name)	0.964876	0.55321	1.01886	0.559772	8
Dnajb12 (gene name)	12213.8	13316.7	10632.5	12826.1	12344	12601.7	14266.1	11089.7	16483	15489.9	15134.4	15861.1	18165.6	17798.3	13722.4	16249.5	Dnajb12 (gene name)	1.02679	0.72088	1.04712	0.506404	2
Dnajb2 (gene name)	1519.22	966.942	0	0	1152.3	2625.08	0	0	0	1407.42	1426.97	0	1797.43	1701.38	1604	1255.98	Dnajb2 (gene name)	1.51936	0.672761	2.24344	0.0839796	1
Dnajb4 (gene name)	56730.6	65683.7	56111.5	58124.2	63054	57778.4	76530	60198.2	50776.1	53001.9	51490.6	61144.4	62259.5	51178	53545.1	59595.2	Dnajb4 (gene name)	1.08836	0.312063	1.04697	0.49711	5
Dnajb6 (gene name)	272978	271690	277936	297573	313728	295732	309378	273493	543978	541659	536353	555560	543908	565177	584084	599937	Dnajb6 (gene name)	1.06441	0.147617	1.05307	0.0641366	6
Dnajc1 (gene name)	10035.4	9552.94	8094.51	10110.2	9928.42	11447.2	11489	10312.5	14156.7	12149.3	13950.1	14508.1	15479.3	15315.6	14345.1	14306.6	Dnajc1 (gene name)	1.14246	0.0706981	1.0855	0.10419	2
Dnajc11 (gene name)	80850.9	98639.8	88489.5	91373.4	100758	88867.8	107139	105564	148989	142477	146237	144636	172961	171529	157046	173624	Dnajc11 (gene name)	1.11959	0.100239	1.1594	0.00142798	5
Dnajc13 (gene name)	457888	482615	475389	468775	480938	495084	500131	484717	452304	468902	450770	453328	456642	481309	474328	506682	Dnajc13 (gene name)	1.04043	0.0325962	1.05131	0.0815422	28
Dnajc17 (gene name)	21923.4	22281	23827.5	25938	21988.6	24043	27189.1	24549.9	37567.8	38893.7	38352.1	39555.1	36221.3	41471.9	36478.8	41083.2	Dnajc17 (gene name)	1.04045	0.524666	1.00574	0.886361	3
Dnajc19 (gene name)	64277.9	67385.6	68773.6	61234.2	66737.5	70787	68990	61856.8	105323	99619.2	105170	123290	123040	114093	118813	115139	Dnajc19 (gene name)	1.0256	0.537379	1.08695	0.139823	3
Dnajc2 (gene name)	157333	159114	158663	171426	155147	132079	158623	177502	387317	380008	391267	413048	405726	411795	420784	422697	Dnajc2 (gene name)	0.96414	0.578855	1.05686	0.0335049	13
Dnajc21 (gene name)	12405.7	10763.2	9358.77	11350.7	14428.3	12021.8	12394.2	13606.9	42199.5	46219.1	45556.1	42468.3	42565.5	48603.1	45529.6	45525.4	Dnajc21 (gene name)	1.19538	0.043929	1.03276	0.404028	2
Dnajc24 (gene name)	23145.2	23271.1	28475.4	25675	23011.6	22549.3	18719.8	20748	51833.9	51340.7	49621.7	55723.2	50929.9	59160.8	52226.4	54702.3	Dnajc24 (gene name)	0.845497	0.0502394	1.04076	0.376228	2
Dnajc3 (gene name)	144962	197543	165760	160362	161195	151582	155514	148158	307956	312847	336994	329937	328274	336779	294532	266505	Dnajc3 (gene name)	0.92196	0.295881	0.95213	0.414042	15
Dnajc5 (gene name)	70293.3	75512.5	71523.8	68703.8	72044.4	70196.3	78013.1	74704.6	79174.1	82154.1	88326.8	83469.3	92131.4	90452.7	93418.5	84971.6	Dnajc5 (gene name)	1.0312	0.356877	1.0836	0.0398894	4
Dnajc7 (gene name)	694785	707518	691198	705453	688043	646133	746208	714354	1.85705e+06	1.93343e+06	1.97297e+06	1.98587e+06	2.14181e+06	2.0913e+06	2.12571e+06	2.25116e+06	Dnajc7 (gene name)	0.998493	0.962561	1.11106	0.00308857	21
Dnajc8 (gene name)	992154	954726	984902	986500	1.00264e+06	929984	979836	993048	824277	798756	899029	908065	932365	880151	940975	963467	Dnajc8 (gene name)	0.996739	0.866595	1.08362	0.0685701	11
Dnajc9 (gene name)	1.04385e+06	987107	1.01128e+06	1.00242e+06	960103	911844	1.03137e+06	994536	562223	551662	579047	585727	645641	600175	649275	680120	Dnajc9 (gene name)	0.963707	0.239761	1.13014	0.00657358	9
Dnhd1 (gene name)	100819	88940.8	110032	107587	99820.7	112475	113850	106618	37293.2	31418.6	33369.6	30725.8	35636.5	35303	34820.5	43793.1	Dnhd1 (gene name)	1.06231	0.308497	1.12609	0.158461	2
Dnm1 (gene name)	0	0	0.0578039	0.110606	0.09107	0.140458	0	0	1051.27	904.073	0	0	0	1.34996	850.668	0	Dnm1 (gene name)	1.37479	0.73146	0.435739	0.466196	1
Dnm1l (gene name)	215459	248688	243766	218757	235640	226726	235239	237727	275827	265569	270608	262078	260957	270029	285981	283272	Dnm1l (gene name)	1.00935	0.81452	1.02435	0.358391	12
Dnm2 (gene name)	580553	613618	610482	615643	577148	562617	587697	590135	404906	412422	409226	411250	419853	420581	442785	433162	Dnm2 (gene name)	0.957568	0.0478016	1.04798	0.0140491	13
Dnmt1 (gene name)	588440	679754	594911	625059	630940	572176	627754	666654	2.25672e+06	2.25969e+06	2.40762e+06	2.54987e+06	2.43166e+06	2.4812e+06	2.45849e+06	2.46081e+06	Dnmt1 (gene name)	1.00376	0.937309	1.03782	0.252223	33
Dnmt3a (gene name)	58385.9	56387	54691.5	66112.2	64061.7	70821.6	63430.2	73799.1	115972	110479	97130.8	104925	111648	122043	120603	122358	Dnmt3a (gene name)	1.15509	0.0436472	1.11235	0.044593	4
Dnpep (gene name)	433547	462211	461593	437655	423136	416169	437453	435050	342718	350049	348701	372309	325457	341320	349994	357924	Dnpep (gene name)	0.95365	0.0632318	0.972357	0.343891	7
Dnttip1 (gene name)	109511	110985	105555	90762.2	97094.7	91659.3	102318	96528.1	57410.7	55226.1	51228.4	56837	64573.4	57886.4	57598.4	60496.9	Dnttip1 (gene name)	0.929914	0.203069	1.08995	0.0590027	4
Dnttip2 (gene name)	171581	168293	163210	169663	180316	172383	181126	177441	277111	260951	256970	272350	264180	271170	258684	261464	Dnttip2 (gene name)	1.05725	0.0112205	0.988867	0.604159	14
Dock10 (gene name)	826269	870897	825477	869967	849805	843494	912304	842344	1.49858e+06	1.49957e+06	1.6105e+06	1.6042e+06	1.66038e+06	1.74744e+06	1.64489e+06	1.6974e+06	Dock10 (gene name)	1.01631	0.538263	1.08648	0.0133126	38
Dock11 (gene name)	580833	596866	596983	589988	587877	558455	625510	621690	477406	476432	472385	507569	503748	521416	536871	566321	Dock11 (gene name)	1.0122	0.672094	1.10061	0.0203774	30
Dock2 (gene name)	2.13858e+06	2.20727e+06	2.1077e+06	2.00273e+06	2.13591e+06	2.07625e+06	2.14913e+06	2.11891e+06	1.68184e+06	1.69707e+06	1.79046e+06	1.75345e+06	1.86152e+06	1.85974e+06	1.94937e+06	1.95094e+06	Dock2 (gene name)	1.00283	0.899554	1.10094	0.00287676	45
Dock8 (gene name)	935742	947585	938590	957880	1.00247e+06	995284	1.0386e+06	993816	795458	770337	818404	843336	861031	827478	861561	893073	Dock8 (gene name)	1.06624	0.00170654	1.0668	0.0396012	33
Dohh (gene name)	23897.9	22750.7	22131	28064.7	23553.6	17799.7	23358.5	24094.4	86335.8	79053	73307.9	86297.2	75152.6	83426.3	72425.5	73792.3	Dohh (gene name)	0.916999	0.351617	0.937853	0.254341	5
Dok1 (gene name)	98201.6	113965	107524	102575	105312	98238.6	126674	107215	98706.3	98845.7	112617	115650	100822	100254	112341	109235	Dok1 (gene name)	1.03593	0.605608	0.992562	0.888322	5
Dok3 (gene name)	58698.5	51013.3	60264.5	67943.8	59268.4	53946.4	61822.1	60587.2	15212.9	12643.6	16215.9	16365.5	14720.6	12454.9	16367.4	18155	Dok3 (gene name)	0.99035	0.88723	1.02085	0.839319	4
Dop1a (gene name)	13119.7	13824.6	14043.1	12149.4	13505.8	14643	12544.8	11233.6	22784.2	22114.7	17287.5	19854.7	17914.5	18487	19865.8	19319	Dop1a (gene name)	0.977236	0.731129	0.921325	0.266364	2
Dot1l (gene name)	0	0.00115335	0	0.0484907	844.233	0	0.12042	0.144904	1.78914	0.234469	1201.92	0.000270119	0	0.358008	0.348906	0.00151823	Dot1l (gene name)	17011.1	0.355757	0.000588424	0.355179	2
Dpagt1 (gene name)	16696.1	19335.9	17091.9	18879.3	18254.2	17734.1	17711	19170.2	15949.9	13324.6	15661.9	17795.8	16133.3	18233.9	14810.5	16420.8	Dpagt1 (gene name)	1.01203	0.778134	1.04569	0.558408	1
Dpf2 (gene name)	374690	426460	421774	397939	421852	396312	435666	443961	304409	290626	327887	345032	331509	320893	358440	352369	Dpf2 (gene name)	1.04746	0.270619	1.07513	0.162546	7
Dph1 (gene name)	11745.8	11364.6	12841.4	11573.2	7329.93	7690.08	12176.7	11127.2	19632.4	21261.4	22575.9	26768.5	23180.3	23128.3	22203.7	26061.4	Dph1 (gene name)	0.806395	0.117874	1.04804	0.556454	3
Dph2 (gene name)	29007.5	26332.2	27788.1	31921.9	27356.5	25243.6	26781.6	27762.2	56739.8	56646.8	56598	60514.4	53806.7	54384	61797.5	64392.6	Dph2 (gene name)	0.931284	0.181752	1.01684	0.742799	3
Dph5 (gene name)	29426.1	27561.2	33169.7	33853	27386.7	27521.7	32085.5	25108.8	61243.6	60463.1	57945.6	61472.3	62676.8	68394.3	65660.9	65466.5	Dph5 (gene name)	0.903981	0.205663	1.0874	0.00996831	3
Dph7 (gene name)	49951.4	54856.4	57354.6	61984.2	51282.1	48681	50058.3	56216	66879.7	68863.8	71653.2	72457.1	64700	58518.9	65061	67949.9	Dph7 (gene name)	0.920101	0.185899	0.915585	0.0466084	3
Dpm3 (gene name)	24380.1	18342.8	18192.3	17405	22016.2	22788.4	23565.5	17335.6	30402.3	31513.7	26837.9	29115.6	33565.3	32885.3	27826.5	29759.6	Dpm3 (gene name)	1.0943	0.420541	1.05232	0.393987	1
Dpp3 (gene name)	1.48546e+06	1.50456e+06	1.61317e+06	1.58192e+06	1.49499e+06	1.37086e+06	1.54943e+06	1.61484e+06	1.55101e+06	1.50267e+06	1.58051e+06	1.63489e+06	1.56661e+06	1.55916e+06	1.60506e+06	1.60391e+06	Dpp3 (gene name)	0.974942	0.542732	1.01047	0.606369	23
Dpp4 (gene name)	88074.5	106979	94777.3	95018.6	97080.6	94086.8	92682.1	100008	51327.3	57773.1	61760.3	64857.7	68745.7	68578.1	69007.6	68654.3	Dpp4 (gene name)	0.997424	0.955477	1.16659	0.0152168	4
Dpp8 (gene name)	38282.9	40990.6	46172.7	44762.6	42692.7	44369.7	47049.8	45588.9	40158	37107.6	42714.8	44488.9	44683.1	42743.7	41509.7	40711	Dpp8 (gene name)	1.05577	0.284329	1.03148	0.504356	4
Dpp9 (gene name)	309628	341948	365133	343083	314358	311102	331569	354998	323517	313911	335978	352962	315651	310961	369212	358306	Dpp9 (gene name)	0.964872	0.462604	1.02093	0.697326	8
Dpy19l1 (gene name)	4643.15	7355.08	3837.17	5526.11	4862.79	5953.86	4925.8	6079.22	2620.23	1821	3627.48	4899.91	3078.15	3515.2	3437.39	3610.92	Dpy19l1 (gene name)	1.02154	0.893284	1.0519	0.811427	1
Dpy19l3 (gene name)	17509.3	18491.6	18436.4	21669.8	20916.5	21568.1	22199.2	26753.3	43527.8	43529.9	27808.5	29556.7	26749.3	30841	29638.3	39501	Dpy19l3 (gene name)	1.20143	0.0543341	0.877489	0.419216	2
Dpysl2 (gene name)	928622	922209	922120	960221	855241	807544	874999	884575	807099	814321	898760	886545	879882	804501	845671	918335	Dpysl2 (gene name)	0.916743	0.00708931	1.01223	0.769764	17
Dpysl4 (gene name)	19623	16057.5	19204.8	18685	15199.9	15032.5	17551	24382	11533.1	13272.8	11238	12381	10663.9	12576	11283.8	11923.6	Dpysl4 (gene name)	0.980904	0.88524	0.959162	0.452737	2
Dr1 (gene name)	123235	112646	116442	111149	98301.2	100779	111050	106773	91274.4	95563.6	102360	110699	100364	99300.4	99899.5	93250.3	Dr1 (gene name)	0.89952	0.0257169	0.982287	0.710965	3
Drap1 (gene name)	71732.2	52937.9	54303.8	53848	49747.5	51669.5	44215.7	53489.3	35252.9	43011.5	40687.2	33765.6	38984.7	38853	40961.1	35914.3	Drap1 (gene name)	0.855255	0.1392	1.01307	0.843882	1
Drg1 (gene name)	231885	233080	244070	243475	229939	203695	242196	222098	578818	568667	632892	645891	661758	626477	674452	657241	Drg1 (gene name)	0.942696	0.168105	1.07982	0.067855	9
Drg2 (gene name)	197785	212090	208838	224002	198721	207160	214146	226239	609733	612359	654477	663702	656212	635265	681249	701360	Drg2 (gene name)	1.00421	0.914552	1.05268	0.147235	9
Dst (gene name)	67697.4	74099.9	68275.4	76603	89194.5	97086.9	91355.5	113802	137731	127851	168677	169227	168442	148824	158640	208035	Dst (gene name)	1.36544	0.00468407	1.13332	0.275881	1
Dstn (gene name)	358486	481584	436432	384042	361549	369556	369820	330632	427789	438310	475650	494946	532176	529782	497463	509156	Dstn (gene name)	0.862101	0.0956537	1.12625	0.0173759	6
Dtd1 (gene name)	74552.9	85531.9	77742.4	74233.7	72828	64827.8	68198.1	68721.4	160821	168392	182395	194848	167634	157408	168076	144576	Dtd1 (gene name)	0.879878	0.0232338	0.902667	0.1157	3
Dtnbp1 (gene name)	44904.3	55229.3	51284.9	51959.8	46752.2	51847.8	54408.4	51386.1	55720.3	54913.3	56568.6	53178.9	53122.8	50235.3	57767	62126.9	Dtnbp1 (gene name)	1.005	0.927667	1.01303	0.80018	2
Dtx2 (gene name)	9168.17	9575.84	9751.77	10643.5	8334.73	11510.4	8965.02	9446.11	10160.4	8789.7	10065.5	11113.7	9813.75	10569	10654.1	9851.4	Dtx2 (gene name)	0.977439	0.779741	1.01891	0.731507	1
Dtx3l (gene name)	96518.5	122444	117948	109201	111284	110293	109652	121187	239473	283878	273632	270118	260190	254845	276894	291118	Dtx3l (gene name)	1.01413	0.811407	1.01494	0.762886	11
Dtymk (gene name)	62415	69867.6	63286.8	70297.3	58558.2	58939.3	66459.7	66141.3	85081.4	94729.6	83683.6	95546.4	78381.9	79902.6	84273.7	92518.8	Dtymk (gene name)	0.940691	0.240505	0.933255	0.226964	5
Duox2 (gene name)	9900.25	11271.4	12168.4	9158.09	9759.25	10718.2	9881.69	12653.4	15991.9	18527.1	18948.2	19485.7	19656	18937.6	21270.4	20032.1	Duox2 (gene name)	1.01211	0.896769	1.09517	0.106635	2
Dus1l (gene name)	15452.5	17369.2	20828.4	21125.4	19299.6	16760.6	20483.8	15603	28313.1	24444.9	26386.4	22997.5	21832	25401.4	20833.2	21667.8	Dus1l (gene name)	0.964849	0.724144	0.878527	0.0903062	3
Dus3l (gene name)	247153	243562	268372	256788	233668	231896	263005	266381	220099	240306	225762	233104	220524	233265	229382	219935	Dus3l (gene name)	0.979403	0.644847	0.982415	0.489872	8
Dusp11 (gene name)	8009.88	8065.41	8485.56	9003.95	7330.99	7551.59	10636.9	9747.5	14343.4	15651.5	17585.8	19454.5	17895.3	22406.9	18863.6	18445.6	Dusp11 (gene name)	1.05071	0.633552	1.15777	0.131389	2
Dut (gene name)	34025.7	34927.5	22739.7	40808.1	26320.9	25168	29314.3	34056.8	439208	428446	406608	436656	407600	424638	408877	428297	Dut (gene name)	0.866862	0.340843	0.97574	0.298544	5
Dvl2 (gene name)	1522.95	3046.03	1163.91	797.462	1445.47	1543.88	1896.07	1182.08	3923.08	4560.17	4828.95	3757.37	4428.91	1982.22	3991.47	3811.32	Dvl2 (gene name)	0.929124	0.829838	0.832706	0.276692	2
Dync1h1 (gene name)	3.52091e+06	3.79871e+06	3.59216e+06	3.4999e+06	3.38071e+06	3.25318e+06	3.44841e+06	3.57678e+06	3.89436e+06	3.77794e+06	3.97128e+06	4.01878e+06	4.07947e+06	4.05815e+06	4.06885e+06	4.0798e+06	Dync1h1 (gene name)	0.947778	0.097527	1.03983	0.0254911	106
Dync1i2 (gene name)	27130.7	30678.7	28931.3	33360.8	25274	27716.6	26893.6	30609.2	29992.6	37575.3	28316.7	27837.2	30408.8	33380.8	32898.8	28385.7	Dync1i2 (gene name)	0.92	0.215403	1.01093	0.898579	3
Dync1li1 (gene name)	154134	148728	153829	158110	145563	143839	151478	157787	182722	174248	186654	186881	175204	183582	169118	184800	Dync1li1 (gene name)	0.973759	0.31769	0.975631	0.383107	9
Dync1li2 (gene name)	80886	97960.1	88050.7	93808.4	84002.2	78820.1	81002.9	84891.2	185199	183728	178271	203378	186894	202454	190854	199231	Dync1li2 (gene name)	0.911316	0.0898126	1.03845	0.31215	5
Dynll1 (gene name)	2.13094e+06	2.14596e+06	2.40987e+06	1.9583e+06	2.05668e+06	2.10806e+06	2.04644e+06	1.91626e+06	2.66312e+06	2.68941e+06	3.1633e+06	2.93237e+06	2.9523e+06	2.98671e+06	3.06559e+06	2.61359e+06	Dynll1 (gene name)	0.940124	0.250362	1.01485	0.791867	2
Dynll2 (gene name)	28942.7	28703	26145.1	26962.1	29145.7	24073.2	24604.5	22546	21733.5	26471.1	23877	25833.5	24609.6	22532.7	26864.9	27023.8	Dynll2 (gene name)	0.906247	0.150041	1.03182	0.623717	2
Dynlrb1 (gene name)	10681.2	8697.52	8967.47	9265.46	9549.57	9552.34	10212.9	10579.5	12502.5	12643.2	10861.1	11530	14715.3	13959.6	12410.4	12573.3	Dynlrb1 (gene name)	1.06069	0.305979	1.12878	0.0706196	1
Dynlt1a (gene name)	22057.1	19375.3	24603.6	25869.4	21765.7	24863.2	18904.6	24078.3	31023.6	28588.4	30149.2	32234.8	32450.2	35730.4	32524.5	31546.2	Dynlt1a (gene name)	0.975044	0.780258	1.08406	0.0756149	1
Dyrk1a (gene name)	3911.65	4504.46	6692.27	5994.06	3957.13	4236.74	5104.61	5297.14	3408.28	4659.77	6616.56	5964.52	6131.43	4993.22	8138.02	5772.58	Dyrk1a (gene name)	0.881208	0.418716	1.21241	0.304976	3
Dysf (gene name)	3248.56	4079.12	3134.48	3354.49	3909.34	5217.36	2272.43	4972.07	4482.27	3322.91	3433.25	3944.97	5003.74	3070.91	2835.72	5305	Dysf (gene name)	1.18489	0.398648	1.06797	0.722555	1
E130309D02Rik (gene name)	22048	28045.8	23364.8	19360.9	19938.3	23783.4	25821	20968	27044.3	27144.6	26266.1	28693.5	30656.3	23370.9	28147.1	30584.7	E130309D02Rik (gene name)	0.975126	0.806645	1.03308	0.630732	2
E2f4 (gene name)	6662.49	7207.72	6755.61	7146.77	7558.21	8175.36	8428.84	7378.23	21134.7	22872.2	19902.2	21573.2	16145.3	22194.8	17799.4	15827	E2f4 (gene name)	1.13568	0.0161064	0.841887	0.0776111	2
Ear1 (gene name)	2975.67	7628.06	4111.46	2866.36	3920.44	2589.87	4081.45	8680.32	2065.34	2983.18	3276.1	3297.69	2777.42	2200.1	1865.11	2426.28	Ear1 (gene name)	1.09615	0.81564	0.79751	0.140899	1
Ear6 (gene name)	19085.7	122511	36017.2	36215.6	32007.7	42573.4	38803.8	88965.6	2790.09	9141.65	7325.1	2973.57	3196.14	8058.07	5643.71	8859.74	Ear6 (gene name)	0.946315	0.917992	1.15867	0.680645	2
Ears2 (gene name)	8922.62	13364.2	10400.9	9061.45	10851.2	12075.1	11010.1	11202.1	19657.5	18285.1	16148.8	20177.1	20952.6	25044.9	20181	19952.1	Ears2 (gene name)	1.08119	0.457167	1.15972	0.0939945	2
Ebf1 (gene name)	29450.2	29336	30780.7	34159	34830	28447.3	37781	34930	31793.1	33517.8	34261.4	39915.4	35643	33746.5	33974.3	39601.4	Ebf1 (gene name)	1.09911	0.22566	1.02493	0.70886	5
Ebna1bp2 (gene name)	135620	144701	147828	139874	136723	130311	144514	137139	242963	252436	268930	274746	250940	256330	253166	238770	Ebna1bp2 (gene name)	0.965958	0.267377	0.961629	0.27366	10
Ecd (gene name)	10560.1	12325.9	12481.2	13079.6	11110	8583.1	10933	14121.6	27421.2	27877.1	25538.6	33398.2	30231.6	31429.7	33124.3	36507.4	Ecd (gene name)	0.923645	0.489971	1.14932	0.0972636	4
Ech1 (gene name)	40835.6	49765.4	34939	43428.4	38255.2	42356.8	42968.6	36578.3	62351.5	59367.3	58809.9	62163.1	61376.2	60364	62324.3	57771.2	Ech1 (gene name)	0.947863	0.546273	0.996473	0.878957	4
Echdc1 (gene name)	54292.4	290504	59998.6	44793.5	60421	45143.3	54280.9	59163.2	92159.1	99207.3	88220.3	109699	86295.6	89193.1	89127	94204.6	Echdc1 (gene name)	0.487131	0.370443	0.92174	0.177722	3
Echs1 (gene name)	170802	189711	163834	163968	166051	156188	171974	162687	108972	100665	113995	118002	132001	122098	127445	126072	Echs1 (gene name)	0.95436	0.300452	1.1494	0.00822858	9
Eci1 (gene name)	1.49355e+06	1.50367e+06	1.46283e+06	1.37633e+06	1.51693e+06	1.41133e+06	1.50338e+06	1.40309e+06	877707	851808	878852	900393	978018	887789	987382	967751	Eci1 (gene name)	0.999718	0.992415	1.08897	0.020233	11
Eci2 (gene name)	139190	160454	145852	151522	147826	150469	153179	133521	112694	112643	113409	115976	129333	126295	131641	135744	Eci2 (gene name)	0.979861	0.649312	1.15018	0.000206896	3
Ecpas (gene name)	321048	344028	323323	340451	324031	333318	348336	349292	673013	679623	686074	699165	707732	697123	719948	732198	Ecpas (gene name)	1.01966	0.46973	1.04351	0.0194856	24
Ecsit (gene name)	96942.5	101748	90163.3	100476	101378	95639.8	106619	98659.2	169217	167501	165999	168387	178229	165512	183114	185821	Ecsit (gene name)	1.0333	0.388794	1.06194	0.0626243	2
Edc3 (gene name)	112647	109001	113703	108646	110938	109706	121283	119155	157512	169535	159593	168889	167768	165170	170706	178323	Edc3 (gene name)	1.03848	0.226446	1.04033	0.167826	11
Edc4 (gene name)	394385	394887	391812	401391	427194	391484	413385	410344	565003	548228	540740	550099	545039	556118	567900	593295	Edc4 (gene name)	1.03787	0.0971734	1.02644	0.253159	26
Edf1 (gene name)	151097	149830	159708	143994	155090	132039	138565	142494	217053	233845	256350	241356	235100	263127	237975	233658	Edf1 (gene name)	0.939728	0.169566	1.02241	0.637847	4
Edrf1 (gene name)	28587.2	32004	30857.2	30910.7	33585.5	32979.5	30287.2	30624.7	89903.7	89525.9	82266.1	93871	82092.6	92786.2	78201.6	76188.5	Edrf1 (gene name)	1.04183	0.287349	0.92604	0.187326	4
Eea1 (gene name)	430513	458114	423118	457726	431282	435612	439284	457670	399673	387874	387556	411544	399817	428747	387502	429891	Eea1 (gene name)	0.996823	0.900685	1.03738	0.264121	24
Eed (gene name)	153752	159999	162732	160822	162640	167846	190877	184085	192747	196162	205230	204695	209327	222039	216148	218956	Eed (gene name)	1.10692	0.0492647	1.08467	0.00639564	6
Eef1a1 (gene name)	8308.61	9945.73	6772.26	8247.37	6778.88	6747.01	10463.9	7701.89	25292.9	22722.6	23708.4	29301.1	31526	29578.1	27509.8	23598.3	Eef1a1 (gene name)	0.952445	0.728956	1.11074	0.256537	2
Eef1akmt1 (gene name)	44112	45016.8	45757.3	46968.5	40508.6	43091.9	43054.9	50126.1	94876.6	100022	88513.2	103936	89010.2	87836.5	96471.2	99734.3	Eef1akmt1 (gene name)	0.972104	0.577435	0.963095	0.448654	3
Eef1akmt2 (gene name)	43631	39155.1	45425.3	43356.9	41495.6	39588	43148.7	40987.7	54501.9	67088.7	65645.6	72886.7	64567.1	67499.9	64370.5	60057.5	Eef1akmt2 (gene name)	0.962999	0.335889	0.986053	0.833736	3
Eef1aknmt (gene name)	35971.2	41102.4	33322.2	35553.2	38484.5	38189.3	36457.6	37034.4	100373	106141	104269	105681	96341.5	111843	103384	108687	Eef1aknmt (gene name)	1.02889	0.560803	1.00911	0.802956	6
Eef1b2 (gene name)	212589	231129	214270	222656	207607	199377	196561	207408	854651	862963	835087	852983	950753	934097	905200	901001	Eef1b2 (gene name)	0.920864	0.0143433	1.08379	0.00168893	5
Eef1d (gene name)	1.34027e+06	1.26211e+06	1.3247e+06	1.31799e+06	1.30364e+06	1.23078e+06	1.31792e+06	1.34973e+06	3.6477e+06	3.72082e+06	3.73452e+06	3.85918e+06	3.78792e+06	3.78858e+06	3.8144e+06	3.83938e+06	Eef1d (gene name)	0.991802	0.73562	1.01792	0.191854	14
Eef1e1 (gene name)	148649	137655	144515	140726	127863	125643	119599	126849	311437	336020	359513	350480	342274	332707	316150	263930	Eef1e1 (gene name)	0.874741	0.00102013	0.924573	0.255697	5
Eef1g (gene name)	323884	342763	309536	307382	336849	285420	331043	348740	1.22375e+06	1.21612e+06	1.28739e+06	1.2319e+06	1.34527e+06	1.29527e+06	1.3151e+06	1.21218e+06	Eef1g (gene name)	1.0144	0.783528	1.04207	0.162714	16
Eef2 (gene name)	2.17345e+06	2.31379e+06	2.16135e+06	2.13149e+06	2.22366e+06	1.98913e+06	2.18013e+06	2.2959e+06	7.00497e+06	6.97795e+06	7.58787e+06	7.53106e+06	7.58052e+06	7.93869e+06	7.79206e+06	7.4511e+06	Eef2 (gene name)	0.989605	0.77714	1.05706	0.079729	48
Eefsec (gene name)	284518	301766	296048	278274	270099	261420	297113	283321	290891	293930	326147	324021	304419	324779	307319	300643	Eefsec (gene name)	0.958079	0.245822	1.00176	0.961782	6
Efl1 (gene name)	182553	208068	198803	204171	193907	196413	206914	245252	385306	388613	387365	410619	428834	451544	404822	424473	Efl1 (gene name)	1.06161	0.388216	1.08765	0.0223298	13
Efr3a (gene name)	126121	127005	128987	131704	121869	124580	128656	129884	112463	120940	116120	117306	100897	115558	114623	120538	Efr3a (gene name)	0.982818	0.359405	0.967412	0.435813	5
Eftud2 (gene name)	1.62633e+06	1.67158e+06	1.65817e+06	1.65396e+06	1.68918e+06	1.65268e+06	1.89428e+06	1.8543e+06	2.22278e+06	2.1659e+06	2.1974e+06	2.16278e+06	2.33048e+06	2.28126e+06	2.35148e+06	2.33435e+06	Eftud2 (gene name)	1.07267	0.0943032	1.06272	0.000571795	27
Egln1 (gene name)	2593.97	1594.49	3777.63	3698.21	2332.56	1767.43	2210.82	2565.21	6632.54	7257.16	5890.66	9067.07	7118.29	6613.01	6643.3	8009.67	Egln1 (gene name)	0.760956	0.246749	0.983945	0.882786	1
Ehbp1l1 (gene name)	25215.2	27507.6	27242	28174.8	35830.7	24501.5	27344.1	28802.7	30132.2	25965.7	25691.9	26592.8	23693.8	24710.4	25254.9	25173.2	Ehbp1l1 (gene name)	1.07712	0.434782	0.911883	0.0710872	6
Ehd1 (gene name)	1.3129e+06	1.34853e+06	1.43876e+06	1.4189e+06	1.49988e+06	1.52508e+06	1.57295e+06	1.47764e+06	1.17993e+06	1.23289e+06	1.35229e+06	1.33293e+06	1.36159e+06	1.33525e+06	1.43212e+06	1.43782e+06	Ehd1 (gene name)	1.10083	0.0082368	1.09194	0.0514319	19
Ehd4 (gene name)	340844	376502	387410	397385	350446	367401	391375	390035	312818	314659	328087	318066	290476	311078	321364	344855	Ehd4 (gene name)	0.998081	0.964985	0.995401	0.905332	11
Ehhadh (gene name)	14336.5	16120.2	16068.3	16092	15982.3	14421.9	15292.6	17638.5	18219.7	19315.4	18350.6	18021.7	16884.4	19176.4	16481.7	15564.1	Ehhadh (gene name)	1.01147	0.831988	0.921513	0.127409	1
Ehmt1 (gene name)	231211	247539	233726	228546	254001	249001	255150	254235	510987	488704	494624	544147	491659	503621	524789	507732	Ehmt1 (gene name)	1.07584	0.00704966	0.99477	0.857314	12
Ehmt2 (gene name)	145404	149281	145511	169260	171383	193634	186129	200357	86144.3	85381.4	88679.7	81864.4	79347.1	87716.7	89957.8	89515.9	Ehmt2 (gene name)	1.23307	0.00563224	1.01306	0.708544	5
Eif1 (gene name)	37365.8	33272.4	40944.5	31768	36702.5	29952.6	37069.4	39763.2	64659.3	58874.5	72686.3	73492.4	62597.3	58547.6	64314.6	64739.7	Eif1 (gene name)	1.00095	0.991096	0.927652	0.24156	4
Eif1ax (gene name)	219782	204106	228889	196214	199805	177112	173388	197364	476760	475992	525791	498291	499496	476048	515124	492949	Eif1ax (gene name)	0.880655	0.0452221	1.00343	0.909149	6
Eif2a (gene name)	162931	169226	175467	174622	156478	146921	168265	166804	558293	580693	588994	583789	524710	573834	552343	484882	Eif2a (gene name)	0.935833	0.106126	0.923867	0.0739133	12
Eif2ak2 (gene name)	59963.3	77416	72226.6	82763	85810.2	83187.7	89760.3	92710.7	367568	417383	423677	403117	369915	340786	440679	469715	Eif2ak2 (gene name)	1.20214	0.0319189	1.0058	0.945066	6
Eif2ak4 (gene name)	51075.1	52803.3	46521.8	47668	49549.6	49699.7	54552.2	51781.9	75762.8	70301.5	76207	80541.8	70915.7	71257.4	73592.6	74901.8	Eif2ak4 (gene name)	1.03794	0.354093	0.959891	0.235794	4
Eif2b1 (gene name)	151625	175309	163396	166544	154608	156884	177766	172994	616893	622255	632682	682133	664736	648971	642984	662172	Eif2b1 (gene name)	1.00819	0.864829	1.02541	0.344019	8
Eif2b2 (gene name)	122656	140232	137024	139347	135733	132245	138897	145504	326437	344724	344480	366780	337535	364180	351378	348446	Eif2b2 (gene name)	1.02433	0.53481	1.01383	0.646627	9
Eif2b3 (gene name)	91668.9	94507.1	87117.3	84444.3	94002	79978.4	92758.9	82196.8	218946	225828	229547	244992	244354	253730	227914	241046	Eif2b3 (gene name)	0.975397	0.62206	1.05192	0.170957	7
Eif2b4 (gene name)	86586.7	80322.4	76159.1	78849.6	83863.1	69066.7	79899.3	79452.3	212199	219386	207258	198068	208139	194748	200303	200908	Eif2b4 (gene name)	0.970066	0.55523	0.960793	0.16933	6
Eif2b5 (gene name)	19291.3	20644.2	15913	18996.5	17475.2	19455.5	20703	24515.8	37866.8	47400.9	45396	44063.3	43337.6	40025.6	42242.2	38021.6	Eif2b5 (gene name)	1.09759	0.346644	0.936472	0.286423	4
Eif2d (gene name)	28286.4	35354.5	28073.7	27920	26329.4	24597.5	31056.5	22965.9	35918.9	34388.5	38692.7	42669.7	34411.6	36336.5	35520.1	39113	Eif2d (gene name)	0.877249	0.195488	0.958537	0.477528	4
Eif2s1 (gene name)	322864	365454	338721	339317	333444	332508	317287	330951	997845	964971	1.02137e+06	1.02953e+06	1.00341e+06	1.01762e+06	1.01051e+06	990988	Eif2s1 (gene name)	0.961821	0.223133	1.00219	0.892028	16
Eif2s2 (gene name)	122925	168979	124519	123810	137966	121237	135017	131135	353192	356505	369405	390727	369156	380654	351842	376761	Eif2s2 (gene name)	0.972462	0.764919	1.00584	0.846778	10
Eif2s3x (gene name)	148883	174531	161092	159286	161608	143478	169486	191699	521706	485352	551185	537639	571157	575258	532586	540907	Eif2s3x (gene name)	1.03491	0.636501	1.05918	0.131915	10
Eif2s3y (gene name)	48673.5	51018	59930.4	53595	55146.4	46887.3	46541.4	60966.2	125016	104828	131587	141400	119566	134868	117936	159723	Eif2s3y (gene name)	0.982761	0.835816	1.05819	0.576457	2
Eif3a (gene name)	2.25774e+06	2.68427e+06	2.30373e+06	2.31533e+06	2.3015e+06	2.27761e+06	2.37286e+06	2.589e+06	6.38221e+06	6.36591e+06	6.46078e+06	6.731e+06	6.25645e+06	6.51308e+06	6.48828e+06	6.39542e+06	Eif3a (gene name)	0.997897	0.968361	0.988949	0.511058	42
Eif3b (gene name)	736517	853740	776306	756735	730519	705154	775675	786066	2.22726e+06	2.17461e+06	2.29954e+06	2.26294e+06	2.22832e+06	2.30068e+06	2.33886e+06	2.27604e+06	Eif3b (gene name)	0.959695	0.362292	1.02003	0.250442	24
Eif3c (gene name)	892415	972689	939309	928850	910168	847781	951034	982832	2.81511e+06	2.78593e+06	2.8739e+06	2.94203e+06	2.81518e+06	2.90556e+06	2.91397e+06	2.83452e+06	Eif3c (gene name)	0.988898	0.767545	1.00458	0.769165	22
Eif3d (gene name)	324689	399506	370352	354805	349558	339785	411948	429971	1.12075e+06	1.12997e+06	1.15684e+06	1.19587e+06	1.1668e+06	1.14074e+06	1.12759e+06	1.1296e+06	Eif3d (gene name)	1.05651	0.48172	0.991593	0.630622	15
Eif3e (gene name)	635501	652915	628965	599164	598827	551796	648705	643505	1.91944e+06	1.8359e+06	1.88191e+06	1.93523e+06	1.94589e+06	1.9298e+06	1.90379e+06	1.8261e+06	Eif3e (gene name)	0.970709	0.492588	1.00437	0.818658	14
Eif3f (gene name)	259714	302872	278742	296691	256046	250235	270974	288691	827173	786911	842478	902345	795672	889987	817187	822054	Eif3f (gene name)	0.936668	0.214256	0.989876	0.796008	5
Eif3g (gene name)	483428	503831	495171	447438	530717	446828	457904	431595	1.28366e+06	1.32768e+06	1.31794e+06	1.36491e+06	1.33067e+06	1.34287e+06	1.32339e+06	1.19068e+06	Eif3g (gene name)	0.967447	0.556758	0.979867	0.523601	15
Eif3h (gene name)	458023	493775	481453	466323	446877	406574	494475	453962	1.29744e+06	1.25239e+06	1.375e+06	1.4482e+06	1.39299e+06	1.38319e+06	1.38327e+06	1.36437e+06	Eif3h (gene name)	0.948574	0.260865	1.02807	0.420417	14
Eif3i (gene name)	474635	527186	533985	492714	486299	449224	501421	526716	1.32327e+06	1.28292e+06	1.41837e+06	1.48733e+06	1.44833e+06	1.50618e+06	1.49571e+06	1.4606e+06	Eif3i (gene name)	0.968026	0.478967	1.07238	0.0841198	15
Eif3j1 (gene name)	167208	153971	150574	156797	163374	135849	147562	163053	384766	380611	367707	363603	386891	373048	368566	346919	Eif3j1 (gene name)	0.970228	0.558789	0.985794	0.603824	7
Eif3k (gene name)	148716	161326	154775	140650	141380	138310	145510	133011	473947	448728	461203	510112	480153	501229	494251	496612	Eif3k (gene name)	0.92195	0.0608602	1.04132	0.211855	8
Eif3l (gene name)	827224	935129	846966	852430	837787	794695	825010	870721	2.60306e+06	2.47017e+06	2.67562e+06	2.71705e+06	2.57272e+06	2.64301e+06	2.63598e+06	2.69796e+06	Eif3l (gene name)	0.961425	0.287057	1.008	0.738644	14
Eif3m (gene name)	307203	359063	334685	328977	297425	279170	324779	308095	947344	1.00661e+06	1.12361e+06	1.15176e+06	1.0451e+06	1.11447e+06	1.07464e+06	1.0811e+06	Eif3m (gene name)	0.909424	0.0801266	1.02033	0.684231	9
Eif4a1 (gene name)	1.53068e+06	1.51542e+06	1.53038e+06	1.51224e+06	1.42939e+06	1.40324e+06	1.46208e+06	1.46855e+06	6.1524e+06	5.93239e+06	6.19611e+06	6.6283e+06	6.18324e+06	6.32604e+06	6.12315e+06	5.99807e+06	Eif4a1 (gene name)	0.946547	0.00220977	0.988812	0.679821	20
Eif4a2 (gene name)	439381	442249	401540	375974	386478	376270	412526	388509	226176	197151	220257	218579	196384	192640	219344	222848	Eif4a2 (gene name)	0.942524	0.226029	0.964106	0.468968	5
Eif4a3 (gene name)	1.48294e+06	1.5507e+06	1.53779e+06	1.566e+06	1.57551e+06	1.45132e+06	1.60418e+06	1.52731e+06	1.86874e+06	1.84595e+06	1.93339e+06	1.91235e+06	2.00537e+06	2.02557e+06	2.01953e+06	1.98042e+06	Eif4a3 (gene name)	1.0034	0.895185	1.06222	0.00188825	17
Eif4b (gene name)	265591	263231	267248	255865	282004	252275	255284	282338	528666	548406	536046	518687	539796	514567	498612	479848	Eif4b (gene name)	1.01898	0.582544	0.953569	0.131053	10
Eif4e (gene name)	247811	273218	263656	254246	236159	246007	238520	254382	555095	548854	597256	600747	567252	540527	571744	536448	Eif4e (gene name)	0.938532	0.0601677	0.962649	0.237228	5
Eif4ebp2 (gene name)	8629.77	8958.36	8232.52	8602.69	11008.4	8865.5	6795.73	8040.03	5773.58	6246.25	7908.64	9400.73	7586.63	7209.04	6936.97	7870.76	Eif4ebp2 (gene name)	1.00832	0.939064	1.00935	0.938545	2
Eif4enif1 (gene name)	26966.1	23860.7	25048.4	23140.3	23321.4	19914.9	21410.8	28538.4	37553.8	37764.9	36680.4	36614.4	37654.1	32554.3	35078.7	42067.3	Eif4enif1 (gene name)	0.94112	0.505489	0.991527	0.883077	4
Eif4g1 (gene name)	715070	761562	713757	717219	703253	689644	741475	742177	2.35168e+06	2.40837e+06	2.40143e+06	2.48876e+06	2.45218e+06	2.43042e+06	2.46151e+06	2.41476e+06	Eif4g1 (gene name)	0.989318	0.676253	1.01126	0.404112	40
Eif4g2 (gene name)	236017	245485	245894	237007	250006	219035	233529	218306	648479	680359	677427	693567	699260	739288	701317	648619	Eif4g2 (gene name)	0.954866	0.218994	1.03284	0.329478	17
Eif4g3 (gene name)	127851	121216	126259	118721	119225	109152	124704	135316	163624	149095	154344	160063	155234	155100	156384	152356	Eif4g3 (gene name)	0.988564	0.817523	0.98716	0.565217	10
Eif4h (gene name)	44142.5	47371.6	50814	49769.6	46986.2	44781.8	41815.9	44458.6	86135.7	84723	90069.7	88952	81208.7	84173.3	76892.1	72237	Eif4h (gene name)	0.926833	0.101888	0.898911	0.0219427	6
Eif5 (gene name)	491208	502997	492172	492672	483104	462577	497008	506914	1.04926e+06	988213	1.05648e+06	1.08511e+06	929474	916779	923942	871582	Eif5 (gene name)	0.985121	0.489292	0.871433	0.00147234	13
Eif5a (gene name)	795844	802746	865651	796232	862140	758027	777387	796793	1.70157e+06	1.80469e+06	1.81601e+06	1.7679e+06	1.79205e+06	1.82136e+06	1.75798e+06	1.58403e+06	Eif5a (gene name)	0.979719	0.57965	0.980994	0.589537	11
Eif5a2 (gene name)	6081.36	5454.12	5258.99	5051.52	5828.45	4907.39	3637.88	6244.1	5218.44	6226.77	6109	6838.98	4417.36	6017.36	5240.46	4454.2	Eif5a2 (gene name)	0.94378	0.637448	0.825205	0.079478	1
Eif5b (gene name)	308083	341085	316657	317487	308778	301503	320858	334086	639620	659606	642585	614822	633584	642363	644152	670313	Eif5b (gene name)	0.985907	0.668825	1.01321	0.51331	17
Eif6 (gene name)	233831	266863	300490	287277	266713	238759	247697	238090	560179	571862	601939	639754	600335	643668	606643	625241	Eif6 (gene name)	0.910697	0.179016	1.04303	0.254799	4
Eipr1 (gene name)	43128.9	48170.9	45281.1	43921.4	44699.3	44565.4	44860.5	42900.4	43610.9	45630.8	49374.1	44914.4	45598	50204.3	47191.4	48175.4	Eipr1 (gene name)	0.980738	0.495532	1.04162	0.268885	5
Elac2 (gene name)	262189	260538	247870	270953	253840	235056	264133	252842	445021	447147	436995	462545	438906	447676	438697	441187	Elac2 (gene name)	0.965744	0.289903	0.985912	0.313559	15
Elavl1 (gene name)	150048	151855	167699	169128	154229	149894	174109	160844	191006	208320	202832	210347	214055	221568	211035	203150	Elavl1 (gene name)	1.00054	0.990914	1.04591	0.157507	9
Elf1 (gene name)	51087.4	45243.5	48078.9	53007.9	55511.6	50463.1	56149.1	56107.8	57428.8	60933.1	38992.8	34368	37508.3	39017.9	39840.7	43523.5	Elf1 (gene name)	1.10543	0.0549665	0.833967	0.281429	3
Elf2 (gene name)	7532.34	5756.62	7229.35	9572.08	7174.38	8132.24	7590.69	8886.22	9142.71	10703.6	7332.13	7792.34	9182.63	10974.2	9372.03	10698.5	Elf2 (gene name)	1.05627	0.643179	1.15031	0.187822	1
Elf4 (gene name)	7093.81	6939.64	7776.21	7648.13	8128.91	9006.95	9438.88	8189.87	6914.96	5931.57	6861.77	7213.89	6647.97	4912.43	7891.69	8714.78	Elf4 (gene name)	1.18015	0.0129173	1.04623	0.733546	1
Elk4 (gene name)	23315.4	27615.8	27669	20781.2	24390.5	24530.9	26433.5	19567.3	15503.7	14407.5	17793.3	15416.5	18530.6	13078.4	13858	14042.9	Elk4 (gene name)	0.955131	0.636449	0.94279	0.550515	3
Ell (gene name)	9189.64	7453.27	11026.2	11726.9	10966.5	11262.2	13024.8	9675.23	17851.2	19386.8	16661.1	15834.3	21589.8	17323.8	20236.8	18070.8	Ell (gene name)	1.14044	0.286689	1.10738	0.184199	3
Elmo1 (gene name)	951531	1.00682e+06	959670	930996	923266	951774	1.00168e+06	978302	1.01175e+06	968372	952215	1.00717e+06	1.01499e+06	1.04445e+06	1.11747e+06	1.13866e+06	Elmo1 (gene name)	1.00156	0.950763	1.09546	0.0284794	23
Elmo2 (gene name)	36317.2	37516.7	37185.6	41791.1	37361.5	39503.2	41786.5	37706.7	20304.7	19091.4	20983.2	19354.3	17912.1	20011.8	18474.1	20264	Elmo2 (gene name)	1.02321	0.596859	0.961478	0.328495	4
Elmod2 (gene name)	20393	22701.1	20100.5	20670.6	18472.3	20979.2	21460.4	19392.3	19979.5	19653.1	20330	18450.5	18847.3	18185.2	14725.5	21576	Elmod2 (gene name)	0.957541	0.365943	0.935225	0.419923	2
Elmsan1 (gene name)	101207	106141	112469	109345	105358	105546	121287	123398	58175.1	57890.7	61843.7	59388.5	59652.3	64094.6	58234.5	67377.2	Elmsan1 (gene name)	1.06158	0.271255	1.05082	0.233787	8
Eloa (gene name)	262050	278526	264010	272017	280910	274161	296414	330075	519080	480364	518323	537406	566151	590186	584225	582822	Eloa (gene name)	1.09749	0.0906845	1.1305	0.00213582	14
Elob (gene name)	277714	291400	296093	264517	260615	262993	236933	251192	488498	454573	506181	498850	529200	510845	508915	465669	Elob (gene name)	0.895559	0.0189655	1.03415	0.382331	5
Eloc (gene name)	210886	251041	244162	219813	236881	207336	241401	231544	471080	472383	506666	556914	571525	508560	558084	583011	Eloc (gene name)	0.99056	0.864082	1.10669	0.0849015	4
Elof1 (gene name)	4370.99	4338.71	4938.48	4720.59	4063.6	3552.97	3866.1	5997.25	4533.73	4670.23	4600.74	6881.11	6675.87	5436.62	6932.07	6217.04	Elof1 (gene name)	0.951611	0.710604	1.2212	0.132878	1
Elp1 (gene name)	281553	278702	276928	294600	278208	267737	284381	291701	635772	656960	633131	668729	661014	674837	687984	713804	Elp1 (gene name)	0.991381	0.718754	1.05513	0.0445885	16
Elp2 (gene name)	133779	150851	147946	148844	147020	144465	154681	152629	382082	399108	373397	398750	382041	407483	404472	394393	Elp2 (gene name)	1.02988	0.378968	1.02257	0.346408	8
Elp3 (gene name)	92012.7	105359	100249	107207	97114.1	94152.4	110999	108045	225568	223710	233489	227549	214016	229565	228601	216141	Elp3 (gene name)	1.01354	0.805469	0.975841	0.276112	9
Elp4 (gene name)	78186.8	79966.8	94297	94803.4	84005.7	83287.1	87977.3	98819.8	154415	153812	138967	151564	139102	156206	143978	150302	Elp4 (gene name)	1.01969	0.775923	0.984687	0.67472	10
Emc1 (gene name)	42388.8	48977.5	46605.1	47930.3	42590.2	47258.8	54590.9	47836.7	63233.9	65551.2	58155.1	64479	72662.1	70637.7	64986.6	69096	Emc1 (gene name)	1.03429	0.597881	1.10327	0.0306176	6
Emc10 (gene name)	109226	110693	108155	113733	109619	104592	103838	117332	133316	128989	133754	144075	154733	144208	137577	152898	Emc10 (gene name)	0.985453	0.64694	1.09124	0.052549	3
Emc2 (gene name)	30508.7	30891.9	33956.6	35634.5	31258.2	34423.7	32577.1	38112.3	38774.1	40556.6	42226.4	39992.8	44917.1	46758.5	41467	43646.9	Emc2 (gene name)	1.04107	0.512651	1.09433	0.0280689	3
Emc3 (gene name)	66793.5	80972.8	82461.8	64619.9	65961.5	68853.7	67369.6	72246.4	93688.9	96242.5	109252	117633	110633	116664	99329.1	103848	Emc3 (gene name)	0.930754	0.332642	1.03277	0.633087	6
Emc4 (gene name)	42147.1	48514.9	44549.7	38700.2	45693.3	41658.9	48082	48397.2	67326.9	70672.8	70892	78249.2	71407.7	74800.5	69994.3	75503.1	Emc4 (gene name)	1.05704	0.374274	1.0159	0.682623	2
Emc7 (gene name)	27620.7	30098	26475	28681.9	31390.3	30750.9	33054.8	31747.2	47032.2	49146.5	38140.7	54114.3	58640.3	56548.9	52866	53671.9	Emc7 (gene name)	1.12463	0.0083856	1.17668	0.0597119	1
Emc8 (gene name)	98182.9	106790	106838	100122	101065	96394.5	102781	106792	197552	195477	194290	187632	203332	210665	195039	211156	Emc8 (gene name)	0.988104	0.707447	1.05838	0.0406747	6
Emd (gene name)	146432	139135	140907	139976	130699	128840	139295	140980	134602	134657	141218	143193	143568	132408	132214	133070	Emd (gene name)	0.952978	0.102162	0.977584	0.414742	6
Emg1 (gene name)	263335	258608	248507	251108	258734	236082	247935	259284	624526	592778	602274	609009	594274	605366	603609	612227	Emg1 (gene name)	0.980889	0.477605	0.994601	0.68274	9
Eml2 (gene name)	186577	191512	184215	172739	161470	174146	161913	160439	90545.2	91043.1	98777.7	101672	97363.6	92414.1	98371.7	96711.6	Eml2 (gene name)	0.895142	0.00939557	1.00739	0.826403	9
Eml3 (gene name)	136293	147212	149895	137715	129432	129835	140094	143747	77897.4	91922.5	82940.7	88559	76365.8	75633.2	82422.9	88349.4	Eml3 (gene name)	0.950959	0.208075	0.945657	0.321188	9
Eml4 (gene name)	821831	816418	833857	811658	847361	800148	854478	791965	562764	577331	570852	597308	637452	616669	648072	623936	Eml4 (gene name)	1.0031	0.883712	1.09439	0.0017316	28
Emsy (gene name)	18061.5	20558.7	20502	19915.7	23350.2	26474.7	26199.5	25895.3	17209.4	14333.3	19659.3	19244.4	20164.1	20977.5	22288.2	21633.8	Emsy (gene name)	1.2895	0.000832189	1.20749	0.0306181	1
Engase (gene name)	108628	121525	113675	119478	104695	113160	110835	105442	99606.7	101709	101859	104518	93892.3	96270.6	99427.9	110231	Engase (gene name)	0.937031	0.0873246	0.980695	0.618194	6
Eno1 (gene name)	5.79905e+06	5.84132e+06	5.80049e+06	5.70285e+06	5.47007e+06	5.44092e+06	5.36192e+06	5.6768e+06	1.09086e+07	1.13449e+07	1.11517e+07	1.20817e+07	1.2054e+07	9.08516e+06	1.22704e+07	1.243e+07	Eno1 (gene name)	0.948409	0.00654924	1.00775	0.919327	35
Eno2 (gene name)	1092.66	844.042	1378.66	1877.98	934.422	1298.57	1406.72	2397.34	1631.6	1294.05	1319.88	1684.61	0	1199.42	934.745	1627.11	Eno2 (gene name)	1.16246	0.6022	0.634264	0.181881	1
Eno3 (gene name)	90534.6	112783	120581	122403	115271	102292	126861	120044	61781.5	75317.8	68020.1	69100.1	68564	63001.1	76274.7	72414.8	Eno3 (gene name)	1.04071	0.630629	1.02201	0.716509	3
Enoph1 (gene name)	74091.5	82415.8	86106.4	77306.1	76685.3	67583.1	79939.6	72849.3	133031	129487	133926	133568	134700	148142	134511	133516	Enoph1 (gene name)	0.928537	0.179679	1.03935	0.201064	2
ENSMUSP00000025177 (protein)	383461	406815	406045	419785	396759	391661	402873	382814	381970	369071	390668	388279	398284	408426	400198	411351	ENSMUSP00000025177 (protein)	0.974012	0.27072	1.05769	0.00874825	12
ENSMUSP00000026900 (protein)	152588	159551	154821	154622	144796	130416	151284	155606	220452	219492	213178	218486	213272	177944	207735	199921	ENSMUSP00000026900 (protein)	0.936486	0.13399	0.91655	0.0615788	1
ENSMUSP00000034299 (protein)	143069	188687	170507	159611	159256	144996	142508	172124	172416	178035	216170	219487	234167	208377	193572	174826	ENSMUSP00000034299 (protein)	0.935048	0.397088	1.03159	0.736402	5
ENSMUSP00000052322 (protein)	5256.51	3403.81	4874.45	4288.6	4634.12	5630.76	5080.74	4656.01	3108.29	3139.3	2833.12	1476.98	1960.56	1265.76	1736.46	2740.4	ENSMUSP00000052322 (protein)	1.12221	0.287037	0.729627	0.203071	1
ENSMUSP00000064155 (protein)	70386.9	92579.7	77005.3	74234	83202	87655.1	83742.6	91659.9	292058	271206	274520	287611	290061	296286	284614	276978	ENSMUSP00000064155 (protein)	1.10201	0.177857	1.02003	0.418429	17
ENSMUSP00000071763 (protein)	1513.54	2711.31	2378.02	3629.37	2686.1	3305.15	3764.05	3266.56	5623.16	7297.8	5257.84	5527.97	6950.49	5293.06	5507.55	6872.45	ENSMUSP00000071763 (protein)	1.27263	0.204432	1.03867	0.731812	1
ENSMUSP00000082867 (protein)	115273	119992	104204	105658	102903	109002	98318.2	105061	325774	356145	325811	330424	316263	329747	318486	318460	ENSMUSP00000082867 (protein)	0.932959	0.141394	0.95875	0.131115	4
ENSMUSP00000100516 (protein)	516275	542160	528903	540971	527815	536493	530053	560958	2.00016e+06	1.91788e+06	1.95804e+06	2.07241e+06	2.00304e+06	2.04618e+06	2.07748e+06	2.24896e+06	ENSMUSP00000100516 (protein)	1.01269	0.51328	1.05374	0.142024	9
ENSMUSP00000107421 (protein)	189190	201846	190055	196875	209050	215379	219006	184036	513628	508544	524140	574682	532138	572407	563319	556182	ENSMUSP00000107421 (protein)	1.06363	0.192578	1.04859	0.190154	14
ENSMUSP00000107827 (protein)	599715	656323	672613	663199	641295	629227	659451	654558	591907	590383	635639	640610	709021	710709	705928	730321	ENSMUSP00000107827 (protein)	0.997177	0.921415	1.16166	0.000508918	15
ENSMUSP00000109878 (protein)	21033.7	21821.6	22951.2	24642.5	25337	29251.8	35246.6	33292.4	67150.4	63937	69904.8	82021.6	70622.9	80139.5	68452.7	79025.2	ENSMUSP00000109878 (protein)	1.36129	0.0129082	1.0538	0.468873	2
ENSMUSP00000111363 (protein)	1.40623e+06	1.47469e+06	1.39839e+06	1.25889e+06	1.16874e+06	1.06097e+06	1.21156e+06	1.17741e+06	1.61502e+06	1.76954e+06	1.89021e+06	1.85924e+06	1.89172e+06	1.76383e+06	1.80472e+06	1.40079e+06	ENSMUSP00000111363 (protein)	0.833967	0.00619694	0.961739	0.603489	4
ENSMUSP00000113197 (protein)	502168	528576	512157	512183	522269	504620	519674	562684	406286	408615	434925	435426	430902	416892	455759	444008	ENSMUSP00000113197 (protein)	1.02636	0.356785	1.03697	0.227789	12
ENSMUSP00000122742 (protein)	0	794.724	1524.78	981.479	0.177562	0.367958	3.90922	1.92593	1791.84	2223.95	3148.71	1863.38	1822.51	1757.27	2179.66	2738.66	ENSMUSP00000122742 (protein)	0.00193296	0.0401603	0.941317	0.742233	2
ENSMUSP00000123994 (protein)	29449.3	33187.1	29718.8	37068.5	29696.8	27101.9	32125.1	32395.6	38387.6	38526.4	37483.3	38850	35767.4	37901.1	38920.4	41671.4	ENSMUSP00000123994 (protein)	0.937382	0.386919	1.00661	0.84743	5
ENSMUSP00000124428 (protein)	24791.3	34446.9	30676.4	26149.6	32133.3	33606.5	36187.5	33261.9	31246.6	27245.7	31639.9	30795.7	35120.1	30736.8	32275.8	35011.5	ENSMUSP00000124428 (protein)	1.16478	0.089695	1.10102	0.0838243	1
ENSMUSP00000126334 (protein)	21995	17509.1	19343.6	22377.6	19711.4	23558.1	17428.6	12603.2	12207	7151.58	11395.6	12305	11513.8	15725.7	6751.37	8237.6	ENSMUSP00000126334 (protein)	0.902444	0.468688	0.980707	0.932006	1
ENSMUSP00000127808 (protein)	119685	135700	146570	140009	162994	165247	152633	144467	185963	174319	175292	171949	168291	159449	165490	159104	ENSMUSP00000127808 (protein)	1.15384	0.0317115	0.921998	0.0115893	5
ENSMUSP00000130867 (protein)	315121	340371	300213	301038	334090	278640	327045	334409	344193	327828	405335	378749	352055	388723	400734	393372	ENSMUSP00000130867 (protein)	1.01388	0.798781	1.0541	0.373541	5
ENSMUSP00000132401 (protein)	35713.2	34091.2	34116.9	33679.9	36293.5	37359.2	39927.6	41150.5	30758.2	32418.8	26940.3	29266.3	34679.7	30488.2	29566.8	32436.8	ENSMUSP00000132401 (protein)	1.12449	0.0121552	1.06523	0.275693	5
ENSMUSP00000132704 (protein)	11009.3	10521.9	10473.8	10118.3	9445.16	11332.3	11411.3	11288.4	15755.4	17195.6	18994.7	16517.7	21133.2	21792.2	19959.6	16973.4	ENSMUSP00000132704 (protein)	1.03214	0.531127	1.16644	0.0662903	2
ENSMUSP00000136544 (protein)	2.07453e+06	2.2306e+06	2.15555e+06	2.17837e+06	1.9388e+06	1.84081e+06	2.07804e+06	2.07087e+06	7.19108e+06	7.74551e+06	7.86848e+06	8.10332e+06	8.05315e+06	6.23384e+06	8.52894e+06	8.56515e+06	ENSMUSP00000136544 (protein)	0.917753	0.0351186	1.01529	0.846001	29
ENSMUSP00000136886 (protein)	1.21949e-06	0	0.0733445	0.240223	0.149126	0.321989	0.0287091	0	1281.58	1953.4	2084.33	870.24	2621.1	0	1057.45	952.062	ENSMUSP00000136886 (protein)	1.59399	0.632815	0.748134	0.548697	1
ENSMUSP00000136943 (protein)	7041.92	6480.01	5496.06	6144.17	5280.12	6586.63	3976.25	5024.33	5434.08	4532.5	6448.61	5646.77	4161.88	3116.05	4658.7	3879.97	ENSMUSP00000136943 (protein)	0.829314	0.137375	0.716917	0.0220042	1
ENSMUSP00000137366 (protein)	118307	134753	127145	125917	138744	130111	144584	131374	342944	304093	320890	336389	316436	367979	344577	348156	ENSMUSP00000137366 (protein)	1.07644	0.0889738	1.05584	0.232216	3
ENSMUSP00000139437 (protein)	6211.86	5990.15	7043.76	4623.21	5951.4	5795.97	5484.39	7283.67	6054.66	7155.22	4976.6	4486.93	5413.06	4192.24	6262.43	6119.11	ENSMUSP00000139437 (protein)	1.02708	0.809102	0.96972	0.828644	1
ENSMUSP00000140515 (protein)	512444	541550	534338	571585	517820	535685	519081	525971	1.05764e+06	1.06634e+06	1.1155e+06	1.13927e+06	1.15136e+06	1.14553e+06	1.16742e+06	1.18746e+06	ENSMUSP00000140515 (protein)	0.971591	0.278832	1.06235	0.019967	12
ENSMUSP00000148674 (protein)	9774.66	10617.6	11535.1	11716.3	9407.56	9834.36	12034.4	8254.62	14987.7	16491.4	18733.7	14874.9	19649.8	12627.3	17999.5	17435.2	ENSMUSP00000148674 (protein)	0.905765	0.301375	1.04032	0.721614	1
Entpd1 (gene name)	17153.9	19897.7	18398.8	20755.2	20699.7	20353.8	15652.5	18624	17511	24591.7	23044.9	20069.9	22189.1	23448.7	18753.2	20345.5	Entpd1 (gene name)	0.988508	0.88107	0.994356	0.951131	3
Entpd5 (gene name)	41619.4	44448.6	44337.8	49843.6	45462.2	45549.6	46120.9	46262.6	26561.8	30771.7	35121.4	28280.8	32037.4	37468.8	32026	30446.5	Entpd5 (gene name)	1.01745	0.666176	1.09312	0.288175	1
Eny2 (gene name)	45894.2	45533.3	47635.9	44575.9	47273.8	47835.6	38968.2	45861.7	92771.9	87121.9	99921.5	98830.2	91766.4	99149.4	87106.1	91954.8	Eny2 (gene name)	0.979852	0.681419	0.977106	0.595638	4
Ep300 (gene name)	122718	124263	116099	125318	122864	123438	125943	129811	140208	146543	155802	144501	152286	155963	152939	165957	Ep300 (gene name)	1.02796	0.237823	1.06829	0.0703651	11
Ep400 (gene name)	105476	109527	114472	114070	126864	123002	123196	130369	89829.7	87991.6	94022.1	92479.2	93871	88916.4	94708.8	100734	Ep400 (gene name)	1.13501	0.00159451	1.03817	0.256323	10
Epb41 (gene name)	529459	663362	537913	503358	563356	535827	646056	603405	442715	411643	415087	416052	444678	426877	490523	497691	Epb41 (gene name)	1.05127	0.530617	1.10339	0.058836	11
Epb41l1 (gene name)	13806.3	15769.1	16578.6	15863.6	12766.9	11188.5	15543.4	12631	10675.4	11292.2	11473.4	12362.7	9578.21	9722.37	11199.9	8738.23	Epb41l1 (gene name)	0.840564	0.063273	0.85667	0.0379881	1
Epb41l2 (gene name)	529873	578951	490028	530842	546998	501851	530788	513795	598588	638298	640217	640361	625456	677198	682144	691997	Epb41l2 (gene name)	0.982973	0.676679	1.06329	0.0700086	21
Epc1 (gene name)	82512.6	79281.6	82824	80532.8	91071	89349.6	89647.2	95593.3	70568.3	62333.4	63075.8	59622.8	67695.2	69094.6	66352.9	65991.6	Epc1 (gene name)	1.12459	0.00090874	1.05295	0.216079	2
Epc2 (gene name)	24361.2	25578	23829.8	21178.9	27340.4	24038.1	28612.3	30932.8	31634.4	25160.9	25250.1	26139.3	30571.8	29066.4	30407.5	30978.6	Epc2 (gene name)	1.16826	0.0583498	1.11868	0.091615	3
Epg5 (gene name)	26667.4	27845.4	31343.4	27555.4	27747.3	27418.2	29534.7	26892.5	35015.4	39074.5	39929.8	41093.5	33476.2	37369.9	37724.7	37403.5	Epg5 (gene name)	0.983961	0.712525	0.941082	0.218369	1
Epha8 (gene name)	25562.4	22296.6	25310.3	25717.7	29150	28077.8	25408.2	41842.4	8023.37	11095.6	10897.6	7448.08	8088	10887.1	9810.65	10191.4	Epha8 (gene name)	1.25879	0.138778	1.04037	0.747304	1
Ephx1 (gene name)	1.67264e+06	1.84252e+06	1.96008e+06	1.7296e+06	1.68882e+06	1.63363e+06	1.8612e+06	1.68041e+06	449303	396841	519689	454816	515406	517017	557142	531131	Ephx1 (gene name)	0.952702	0.33269	1.1648	0.0318775	12
Epm2aip1 (gene name)	23396.8	24273.9	24741.9	28083.4	28068.9	26666	28012	30800	60379.5	66912	51266.5	58040	55214.2	49888.6	51110	64706.2	Epm2aip1 (gene name)	1.12986	0.051172	0.933731	0.432386	2
Epn1 (gene name)	105501	117228	107076	120575	108872	101875	107600	99857.1	80733.1	83792.2	88307.5	82607	82301.8	76737.6	83961.7	79492.1	Epn1 (gene name)	0.928561	0.11136	0.961404	0.202651	4
Eprs (gene name)	1.19157e+06	1.35263e+06	1.30155e+06	1.21911e+06	1.23988e+06	1.25844e+06	1.31399e+06	1.35826e+06	3.57725e+06	3.68026e+06	3.78672e+06	3.86563e+06	3.60485e+06	3.63795e+06	3.72531e+06	3.73076e+06	Eprs (gene name)	1.02087	0.585279	0.985849	0.481534	58
Eps15 (gene name)	84638.5	99186.6	91588.1	101037	90032.5	86973.2	97602.3	96454.2	100468	98357.6	110359	108570	99320.5	102334	103028	93314.4	Eps15 (gene name)	0.985688	0.776927	0.952707	0.229514	6
Eps15l1 (gene name)	223245	239847	223585	218900	217154	232689	228376	228352	229548	227733	232180	212598	216931	240605	219754	225680	Eps15l1 (gene name)	1.0011	0.966487	1.00101	0.974642	10
Eps8 (gene name)	20239.5	22664.1	21554.6	29245	30548.9	30054.2	30131	44452.5	47264.8	41614	39348.7	44892.1	53880.4	55532.3	59051.1	76296.7	Eps8 (gene name)	1.44271	0.0439236	1.41382	0.0165477	2
Epsti1 (gene name)	21395.8	20977	25948.9	24705.6	22262.7	25214.6	25235.1	23240	13046.1	16042.4	15011.1	15374.3	13390.9	14132.4	15838.1	15204.3	Epsti1 (gene name)	1.03144	0.627795	0.984729	0.796909	2
Epx (gene name)	52139.7	194118	100053	86388.2	78879.6	79496.7	81860.6	262341	44301.3	63316.6	48777.1	48560.7	50836.5	52440.5	42143.3	76140.9	Epx (gene name)	1.1615	0.760528	1.08102	0.637953	6
Eral1 (gene name)	10967.8	8505	8114.65	11088.4	6767.1	5739.08	9006.03	7720.05	31562.3	34909.9	34243.6	34590.4	32022.7	34995.7	31688.2	27326.9	Eral1 (gene name)	0.755829	0.0659592	0.931469	0.234905	1
Erap1 (gene name)	110908	142839	118985	119786	127587	122176	130895	113079	194585	203766	204179	188875	222405	219644	210252	219884	Erap1 (gene name)	1.00248	0.970447	1.10207	0.00453193	10
Erbin (gene name)	15452.6	16399.9	16662.5	14351.9	17966.5	13611.7	16465.6	19376.4	20907.4	18038.6	20274.7	18030.5	23512.6	19766.9	19792.3	19992.4	Erbin (gene name)	1.07243	0.428303	1.07525	0.265666	2
Erc1 (gene name)	10667.5	9275.27	10485.8	10872.8	7744.23	10022.9	13305.1	10606.9	12452.4	11177.5	13079.6	11711.9	11135.7	11265.6	12066.7	13264.2	Erc1 (gene name)	1.00915	0.939725	0.98577	0.797654	1
Ercc2 (gene name)	42828.8	45638.9	46053.4	43466	44237.5	43431.6	44420.9	51622.9	50004.7	58254.2	53858.8	55978.3	57649.4	58891.9	53452.5	56525	Ercc2 (gene name)	1.03217	0.514871	1.03862	0.355714	3
Ercc3 (gene name)	24119	28869.7	28432.9	26204.3	28728.9	26986.2	29492.8	28397.5	40661.9	43966.3	45444.2	42514.4	45962.2	40178.5	42543.5	44939.1	Ercc3 (gene name)	1.05556	0.265003	1.00601	0.880184	6
Ercc4 (gene name)	79567	81470.1	86411.2	83437.7	85505.4	79065.1	85947.3	84640.8	99999.5	93699.2	93295.8	97793.2	92587.3	90184.3	99196.1	91936	Ercc4 (gene name)	1.01291	0.639407	0.971714	0.327971	5
Ercc5 (gene name)	20126.8	16998.8	21104.2	15783.5	20387.1	23243.4	21514.1	16511.7	7180.17	8806.86	7214.92	5948.71	6576.32	7620.58	7784.61	7974.64	Ercc5 (gene name)	1.10327	0.354355	1.02763	0.771927	3
Ercc6l (gene name)	15593.5	22164	19273.1	21019.9	17168.3	18480.2	22232.6	24677.2	70295.9	71910.7	62379.1	70891.9	67732.3	70166.4	69757.5	77220.4	Ercc6l (gene name)	1.05776	0.632985	1.03412	0.465062	6
Erg28 (gene name)	51341.5	68341.7	63643.6	42897.8	59922.4	60287.3	61744.5	66467.1	137305	139179	152718	146725	145731	140876	131554	125438	Erg28 (gene name)	1.09812	0.38974	0.943869	0.211705	1
Ergic2 (gene name)	29714.9	36103.1	29205.6	31765.2	27739.5	35845.7	32390.7	33488.1	36399.9	33648.8	38742.9	47915.1	41322.4	42261.6	38065	38035.1	Ergic2 (gene name)	1.0211	0.782403	1.019	0.828115	1
Ergic3 (gene name)	20702.1	18434.9	23499.4	23837	16954.9	20980.5	17699.3	20758.7	25274.6	23707.5	21036.1	25112.3	25911.6	20328.2	22515.2	24447	Ergic3 (gene name)	0.883432	0.175364	0.979728	0.76744	2
Eri1 (gene name)	30789.4	30906.4	30345.7	34838.5	30098.2	28382.4	32352.3	34047.7	64211.2	60052	69749.1	72159.4	60897	55678.9	60828.8	63137.7	Eri1 (gene name)	0.984242	0.768931	0.903711	0.0884335	3
Eri3 (gene name)	8574.93	8396.43	9140.98	9279.49	8591.75	8063.19	9486.62	6665.56	10975.3	8601.38	10495.4	11513.6	12416.5	11019.5	10995.2	13046.9	Eri3 (gene name)	0.926969	0.343185	1.14169	0.121018	1
Erlec1 (gene name)	966.078	2263.04	1882.25	2540.48	3345.76	2557.68	1943.12	2457.7	2783.01	2160.94	2622.3	2627.79	2596.26	2434.93	3557.4	3171.58	Erlec1 (gene name)	1.34663	0.190346	1.15363	0.228866	1
Erlin1 (gene name)	39428.1	44326.9	43472.9	40384.5	44975.3	44895.7	51646.2	45918	38799.9	38244.9	40009.1	39189	37831	44202.3	44263.9	44597.9	Erlin1 (gene name)	1.11827	0.047905	1.09378	0.071352	2
Erlin2 (gene name)	351091	390082	353884	338935	371044	375578	385092	378256	227858	228628	219630	210090	252031	246801	249735	234934	Erlin2 (gene name)	1.05298	0.146784	1.10979	0.00554764	10
Ermp1 (gene name)	66816.8	75415.6	62791.6	61295.2	74644.9	71034.2	67804.8	67346.6	57456.7	53438.1	51540.8	55529.8	58308.4	56096.1	59996.9	57304.3	Ermp1 (gene name)	1.05449	0.35136	1.06304	0.0650319	4
Ero1l (gene name)	234288	210834	236415	231088	247814	241248	207558	177664	468620	475664	473690	506615	510333	456782	491707	497786	Ero1l (gene name)	0.95799	0.598933	1.01664	0.596979	8
Ero1lb (gene name)	44857.6	45173.4	43213.3	44298.4	43119.3	46354.5	46088	41556.6	107058	100658	113403	115057	119384	131961	116601	100415	Ero1lb (gene name)	0.99761	0.934815	1.07379	0.310758	3
Erp29 (gene name)	514674	530163	527148	519789	523471	512470	535758	486673	403451	417426	443940	460878	450589	437643	459123	423465	Erp29 (gene name)	0.984032	0.477547	1.02615	0.482783	5
Erp44 (gene name)	545913	607365	522031	548929	536837	507913	658578	552870	884025	859156	861528	912259	918144	843003	874234	824745	Erp44 (gene name)	1.01437	0.838425	0.983838	0.573563	7
Esco1 (gene name)	111666	79978.7	92138.6	102742	88375.4	97830.1	86607.2	87695.9	68295.3	71723.3	69394.4	60081.8	65959.9	68866.4	63875.2	63166.2	Esco1 (gene name)	0.932688	0.40796	0.971699	0.526673	4
Esco2 (gene name)	7587.6	12098.6	5790.51	10268.3	6939.06	6802.97	6622.78	8680.6	44591.1	48530.2	46852.6	45773.8	53714	52695.6	61607.6	61674	Esco2 (gene name)	0.812573	0.300463	1.23658	0.00536563	3
Esd (gene name)	511487	555316	567964	530320	483287	465688	540639	509643	472434	474042	546878	556142	520001	511711	530615	508363	Esd (gene name)	0.923407	0.091474	1.01034	0.827032	7
Esf1 (gene name)	161163	161655	163366	154537	175557	160204	173277	154997	480683	460188	446408	467352	488343	500481	477466	490596	Esf1 (gene name)	1.03639	0.318171	1.05513	0.0245104	11
Espl1 (gene name)	9268.52	9495.37	9717.5	8226.49	7440.94	9809.45	11751.7	7491.86	18625.2	16758.6	18287.8	18251.1	17143.3	16726.1	16574.7	20747.8	Espl1 (gene name)	0.994172	0.962352	0.989843	0.870608	3
Ess2 (gene name)	8601.14	8617.5	9517.09	8425.21	9326.78	7813.97	9105.06	13891.6	16175.8	16072.6	14919.5	15341.9	13873.1	15979.5	15587.6	12531.8	Ess2 (gene name)	1.14153	0.392604	0.927405	0.231583	2
Esyt1 (gene name)	2.07224e+06	2.13694e+06	2.08617e+06	2.05834e+06	2.11876e+06	2.10491e+06	2.16094e+06	2.04605e+06	1.33922e+06	1.32141e+06	1.41852e+06	1.37136e+06	1.38276e+06	1.38989e+06	1.41085e+06	1.37028e+06	Esyt1 (gene name)	1.00921	0.535503	1.01895	0.303388	30
Esyt2 (gene name)	311746	332297	319662	297485	313704	326481	343651	316348	152344	158878	160637	153126	163827	173491	167363	165397	Esyt2 (gene name)	1.03092	0.365492	1.07215	0.00884956	11
Etf1 (gene name)	571942	611694	578574	528733	525253	503994	509061	543550	1.90392e+06	1.98189e+06	2.03387e+06	2.18635e+06	2.00413e+06	2.04431e+06	1.93623e+06	1.74307e+06	Etf1 (gene name)	0.908734	0.0348439	0.95333	0.331387	15
Etfa (gene name)	1.19111e+06	1.2164e+06	1.14368e+06	1.11388e+06	1.22359e+06	1.17589e+06	1.25414e+06	1.19834e+06	1.062e+06	1.084e+06	1.12193e+06	1.09012e+06	1.25148e+06	1.25647e+06	1.31697e+06	1.23623e+06	Etfa (gene name)	1.04006	0.15285	1.16133	0.000187318	10
Etfb (gene name)	580719	589953	568649	572399	632191	582575	650951	539722	545613	544273	536832	583049	609656	599249	616512	626732	Etfb (gene name)	1.04054	0.394423	1.10969	0.00222476	9
Etfdh (gene name)	362458	458626	397787	395986	394443	396801	421506	435929	224523	237751	249367	232169	269749	261501	266240	272245	Etfdh (gene name)	1.02095	0.718647	1.13342	0.00151595	11
Ethe1 (gene name)	21539.8	24986.8	22868	22424.1	20884.8	22823.3	22576.7	26965	9313.8	8132.82	10778.7	9988.89	9836.9	9683.01	10481.4	11805.7	Ethe1 (gene name)	1.01559	0.817537	1.09402	0.270384	3
Etnk1 (gene name)	51736.7	54444.2	55117.2	56588.5	49343.3	54388.3	57467.6	63785.5	120808	116693	117551	124062	113992	119270	121720	118413	Etnk1 (gene name)	1.03258	0.597694	0.988065	0.561848	5
Ets1 (gene name)	15328.6	17551	17124.5	14636	18302.9	17488.7	17882.8	16510.2	12796.8	13730.6	14168.6	12982.9	13097.7	9234.83	15355.7	15331.2	Ets1 (gene name)	1.08577	0.133055	0.987714	0.914704	3
Evl (gene name)	581422	684683	601861	593023	540540	515724	553837	590326	326056	356312	356189	337274	387304	386547	393360	394315	Evl (gene name)	0.894123	0.0602823	1.13497	0.000955762	12
Ewsr1 (gene name)	160764	156050	179328	183174	161662	146912	162514	165456	127110	123361	123007	128218	120051	137541	126782	117597	Ewsr1 (gene name)	0.937038	0.224265	1.00055	0.98868	5
Exoc1 (gene name)	157652	93534.3	47147.6	57320.9	56658.1	56943.7	48735.8	54692.7	65248.7	74335.8	74014	78813.8	74945.5	76056.1	75069.8	83586.4	Exoc1 (gene name)	0.610227	0.215857	1.05898	0.265822	6
Exoc2 (gene name)	62256	71658.5	73592.4	79127.7	63608.7	68880.8	72278.9	61575.5	92144.3	98630.5	105957	110290	111536	96737.8	108752	105904	Exoc2 (gene name)	0.92921	0.280506	1.03908	0.468022	5
Exoc3 (gene name)	125024	134093	128485	128191	126421	115804	122174	127820	200662	196773	195983	201441	199908	216263	218511	225656	Exoc3 (gene name)	0.954297	0.123617	1.08238	0.0267008	6
Exoc4 (gene name)	105659	126032	111065	110346	109038	102775	113440	107211	154919	158527	157968	160480	173242	172931	178640	183228	Exoc4 (gene name)	0.95445	0.336446	1.1205	0.000414727	9
Exoc5 (gene name)	58987.4	67565.4	64701.4	57210.7	54302.5	51103.9	61048.6	56605.5	67148.5	66498.8	72633.6	73102.2	72589.6	77406.4	71349.4	64218.2	Exoc5 (gene name)	0.897754	0.0942311	1.02212	0.650252	5
Exoc6 (gene name)	90388.5	95377.6	103253	92861.7	93790	79789.4	100648	97986	111033	120877	117156	117443	116247	112069	116416	114413	Exoc6 (gene name)	0.974685	0.670945	0.984214	0.450991	4
Exoc7 (gene name)	65944	74752.6	75594.1	66589.8	67277.8	67117.4	68865.5	66880.5	87374.5	82772.3	81690.7	90510.3	95587.8	95631.5	87166.7	87881.1	Exoc7 (gene name)	0.954966	0.269676	1.06987	0.102998	6
Exoc8 (gene name)	53954.3	61383.8	58123.9	58688.3	51009.2	51420.3	61704	52743.3	65135.1	72107.2	75319	71724.6	73159.4	73709.2	67765.2	73130.8	Exoc8 (gene name)	0.934209	0.243545	1.01224	0.745028	6
Exog (gene name)	48650.1	48096.6	45400.7	44486.8	52044.2	47524.7	52321.1	44053.3	46726	44200.1	50859.3	41552.4	51133.6	48692.8	44771.9	49327.2	Exog (gene name)	1.04988	0.335381	1.05775	0.310685	5
Exosc1 (gene name)	171253	177105	184797	159933	177360	183734	189720	191367	296720	301316	293126	270830	272743	275918	301117	290079	Exosc1 (gene name)	1.07083	0.0922126	0.980951	0.578836	5
Exosc10 (gene name)	479795	485706	485280	460815	490059	472213	513686	517136	734152	763980	758501	772240	736151	737741	736445	752105	Exosc10 (gene name)	1.04263	0.14262	0.978068	0.116141	20
Exosc2 (gene name)	68030.7	65859.6	69359.1	85307.1	68857.6	77822.4	80144.4	53946.9	100570	95782.4	86739.4	90614.1	89815.9	97645.3	104028	91745.3	Exosc2 (gene name)	0.97302	0.801814	1.0255	0.607908	5
Exosc3 (gene name)	90979	102459	103602	91061.4	102693	86433.3	107735	92271.4	132564	146397	151067	151189	144390	153742	158315	135152	Exosc3 (gene name)	1.00266	0.966896	1.01786	0.714376	7
Exosc4 (gene name)	130886	121599	121601	131995	119293	118409	123728	126112	175708	176396	171480	176575	169456	173681	178716	168365	Exosc4 (gene name)	0.963366	0.219974	0.985803	0.38304	4
Exosc5 (gene name)	264137	259792	267552	262470	267691	237755	280382	267987	385304	388583	364819	374737	353570	391719	390506	409421	Exosc5 (gene name)	0.99987	0.997146	1.02099	0.56118	4
Exosc6 (gene name)	60580.3	55926.4	52978.8	51544.4	54878.6	53464.4	49879.7	49654.9	50166.5	46566	46594.1	40739.6	50897.1	43884.6	47077.2	47159.7	Exosc6 (gene name)	0.940496	0.216973	1.02691	0.627424	5
Exosc7 (gene name)	283107	294476	283994	289483	273238	258859	296617	296348	413214	387919	432002	431353	420159	424435	415558	409487	Exosc7 (gene name)	0.977413	0.524981	1.0031	0.909325	6
Exosc8 (gene name)	82403.4	85359.5	84045.3	78512	82155	72532.6	92554.4	94796	130973	123356	124335	131286	131421	120965	134182	137261	Exosc8 (gene name)	1.03547	0.602979	1.02722	0.432073	6
Exosc9 (gene name)	167442	173547	167951	169270	166830	161810	175136	168549	234945	232896	249971	230751	238365	252251	241567	238956	Exosc9 (gene name)	0.991324	0.649961	1.0238	0.338552	5
Eya3 (gene name)	18790.4	17179.5	20848.7	24490	19338.4	20324	20011.4	19932	47594.9	50103.4	45797.3	45434.5	49654.8	51969.5	45286.3	49560.8	Eya3 (gene name)	0.979058	0.798005	1.03992	0.324012	3
Ezh2 (gene name)	24562.4	25692.7	22447.2	25859.9	29771.1	23841.1	28420.3	29524.7	94655.8	86700.7	85497.5	97472.5	94682.7	102087	96690.7	100462	Ezh2 (gene name)	1.13185	0.0868896	1.08123	0.0723116	5
Ezr (gene name)	1.76518e+06	1.67413e+06	1.72945e+06	1.71025e+06	1.78248e+06	1.71769e+06	1.84483e+06	1.78777e+06	1.29968e+06	1.28186e+06	1.41547e+06	1.36988e+06	1.35932e+06	1.33509e+06	1.5045e+06	1.46299e+06	Ezr (gene name)	1.03689	0.0963011	1.05497	0.199356	22
F13a1 (gene name)	90471.5	144152	121742	82553.8	100833	112783	90405.3	142698	31337.6	35836.7	31645.6	24954.9	26641.8	28948.6	27451	34394.8	F13a1 (gene name)	1.01777	0.918137	0.94879	0.597455	4
Faah (gene name)	2559.66	2600.19	2309.3	1694.82	2324.96	2186.6	1378.57	1695.36	0	0	1203.76	0	0	0.719568	692.386	0	Faah (gene name)	0.827753	0.240221	0.575786	0.72568	1
Fabp5 (gene name)	87201.3	118137	111564	114711	100403	95843.9	111048	114129	406976	413324	427881	470121	482008	428090	409426	425939	Fabp5 (gene name)	0.976392	0.768023	1.01581	0.75991	7
Faf1 (gene name)	233507	223993	235572	234581	233879	211134	222134	226442	398325	382920	397163	421604	380300	425933	431017	418523	Faf1 (gene name)	0.963278	0.169402	1.03485	0.358333	13
Faf2 (gene name)	65246.8	74621.5	74293.7	75753.9	75420.6	78912.1	77986	71336.5	65259.1	66249.5	74092.4	68982.1	77279.2	82787.3	72078.1	66503.3	Faf2 (gene name)	1.04739	0.290488	1.08764	0.184344	8
Fah (gene name)	0	1799.41	1069.92	2678.61	1453.5	2721.67	2169.88	1816.85	1669.86	1620.89	2798.08	1500.99	2549.26	3430.97	2500.64	2199.92	Fah (gene name)	1.47116	0.338421	1.40725	0.102992	1
Fahd1 (gene name)	33427.9	40058.1	33120.1	34816.5	37734.1	33128.8	42693	34695.9	21060	21669	23909.3	23103.4	21725.2	23946.2	24915.5	25894.4	Fahd1 (gene name)	1.04829	0.543407	1.0751	0.178053	2
Fahd2a (gene name)	73208.6	80488	75961.1	81166.7	74556.1	77480.3	75586	67977.2	48050.5	47541.6	45120.8	43890.9	46273	41810.7	49938.6	44612.9	Fahd2a (gene name)	0.951018	0.223069	0.989336	0.810539	3
Fam107b (gene name)	140570	133812	143268	129097	134952	120973	133192	141178	97792.7	107106	107243	107069	122004	113030	115370	134300	Fam107b (gene name)	0.969908	0.46832	1.15623	0.0215911	6
Fam111a (gene name)	132162	119532	120145	129054	151890	137237	139299	127606	129446	138707	133767	131980	157974	136591	151398	149098	Fam111a (gene name)	1.11008	0.0586703	1.11455	0.020268	8
Fam114a2 (gene name)	69896.8	66790.4	72784.8	64603.3	71046.2	69037.7	70840.8	73409.1	76507.4	72983.1	79117.2	79186.4	76125.4	79700.7	76485	76508.3	Fam114a2 (gene name)	1.03743	0.24735	1.00333	0.884011	5
Fam120a (gene name)	355337	382474	381779	375080	345784	337275	377058	369576	474075	501424	512760	499076	520288	520692	522374	510257	Fam120a (gene name)	0.956528	0.203612	1.04341	0.0461223	12
Fam129a (gene name)	79409.5	105138	95479.3	79371.2	81764.2	80784.8	96402.3	88423.9	141092	143045	135969	140152	151122	160055	148078	157725	Fam129a (gene name)	0.966548	0.695086	1.10124	0.00420435	5
Fam129c (gene name)	11552	10346	13145.5	18311.6	11568.8	12796.8	13437	11714.6	23475.8	20788	23229.6	30307.3	30048.5	31951.1	25333.8	34402.6	Fam129c (gene name)	0.928072	0.615074	1.24474	0.0768024	2
Fam133b (gene name)	4050	4150.25	2486.01	4612.41	3691.68	3210.29	4332.95	4206.99	0	2726.29	2316.02	2066	2817.76	3540.16	2433.16	2183.46	Fam133b (gene name)	1.00936	0.948276	1.5439	0.202686	1
Fam136a (gene name)	110650	117544	100405	106367	108336	115060	115369	99904.5	191576	192613	187444	199752	191739	198816	181747	185628	Fam136a (gene name)	1.00852	0.862518	0.982557	0.48511	6
Fam162a (gene name)	10235.8	9589.8	11445.6	9557.62	9633.06	10530.8	10199.2	10435.3	23512.9	29911	28710.1	33559.3	36012.5	28598.7	33000.5	39210.2	Fam162a (gene name)	0.999253	0.987963	1.18263	0.135956	2
Fam168a (gene name)	3105	3655.42	5057.02	4213.26	3146.6	2349.91	2885.15	3271.33	1910.18	3149.22	1526.25	3068.56	3360.42	2757.9	2612.24	2960.88	Fam168a (gene name)	0.726917	0.0563706	1.21102	0.291457	1
Fam172a (gene name)	116356	123379	121121	132200	120322	115736	129074	134936	127692	129448	140503	132216	135675	140094	145288	145850	Fam172a (gene name)	1.01422	0.758219	1.06992	0.0469122	4
Fam192a (gene name)	31875	28889	29561.8	32933.7	29831.4	28783	30782.1	36112.8	42658.9	42594.2	53695.7	49769.1	54710.1	53208.8	51950.1	50708.4	Fam192a (gene name)	1.01825	0.775869	1.11583	0.106411	4
Fam193a (gene name)	25096.1	26105.6	21972.5	27122.7	25069.1	26591.2	21829.1	24100.7	40334.6	36488.2	45707.5	49183.5	47234.5	50414.8	47595.1	53414.3	Fam193a (gene name)	0.973013	0.666772	1.15692	0.0770615	2
Fam193b (gene name)	1187.31	3097.98	1242.34	2545.08	2338.39	685.876	1865.75	3139.79	5123.99	5135.74	3840.18	4367.51	2905.5	7120.88	4685.75	3569.03	Fam193b (gene name)	0.994685	0.988286	0.989914	0.963581	2
Fam207a (gene name)	111276	107009	116324	115393	108565	99790	107451	112319	287032	288641	284610	296895	255331	257876	251417	235894	Fam207a (gene name)	0.951386	0.157373	0.864619	0.000426429	5
Fam20b (gene name)	8339.78	6849.84	8397.89	9514.5	10369.3	9153.9	7466.92	10319.2	5886.17	6883.08	7217.57	6597.16	8657.62	10900.2	9957.06	10179.8	Fam20b (gene name)	1.1271	0.273674	1.49318	0.000967965	2
Fam210a (gene name)	29737.1	34963.2	33623.5	27564.1	31471.1	33385.3	32419	26822.3	56453.9	59982.4	58563.5	65908.7	70919.5	66905.8	74462	69847.5	Fam210a (gene name)	0.985779	0.848561	1.17113	0.00689428	1
Fam32a (gene name)	24801.7	20522.7	23347.4	22759.3	20723	22139.1	20083.4	19968.7	19296.4	19731.6	21128.8	18071	20403.7	21900.8	18046.4	19689.5	Fam32a (gene name)	0.90685	0.0816917	1.02317	0.672184	2
Fam3c (gene name)	210182	221978	218820	204908	207284	209271	237327	225861	275810	266169	284453	287297	286569	316225	297881	297829	Fam3c (gene name)	1.02787	0.491484	1.07612	0.0342859	6
Fam49a (gene name)	94169.2	115755	116435	111042	91524.5	91345.1	95771.1	101651	45238.2	55141.9	45647.1	51591.9	44612	43599.7	49216.7	52478.7	Fam49a (gene name)	0.869435	0.0472151	0.960975	0.565154	4
Fam49b (gene name)	832145	837306	887174	847041	799468	792970	850111	860001	515354	511454	524159	542401	491318	513988	530457	538021	Fam49b (gene name)	0.970292	0.278352	0.990644	0.707142	13
Fam50a (gene name)	287040	310658	323085	319441	312319	301151	338717	357686	367950	353206	364330	383836	387996	371635	391504	403719	Fam50a (gene name)	1.05616	0.293799	1.05821	0.0582494	9
Fam76b (gene name)	189941	192462	182730	199222	191868	171428	196859	184685	207265	229487	207831	198225	227201	185413	217480	212617	Fam76b (gene name)	0.974468	0.480649	0.999884	0.998318	8
Fam98a (gene name)	41350.3	51027.7	36837.8	43207.1	35604.7	37879.4	50866.2	38199.5	163219	188941	149577	159461	148310	164690	166083	145574	Fam98a (gene name)	0.942739	0.607182	0.944738	0.394249	2
Fam98b (gene name)	358876	355254	365990	372309	381305	332896	394064	379661	374561	386391	378318	394714	412178	417333	423285	397234	Fam98b (gene name)	1.02444	0.548035	1.07565	0.00667377	10
Fam98c (gene name)	70822.3	59932.9	63475.9	59989.7	75303.1	68491.6	52142	60141.2	92410.1	94373.2	93085.1	84702.9	90950.7	87232.5	80908.5	83113.1	Fam98c (gene name)	1.00731	0.937101	0.93865	0.123218	5
Fancd2 (gene name)	1030.55	1743.84	1518.46	0.770179	2.66106	11.2474	0	0	18363	19874.5	22645.2	18112.9	21251.6	19966.1	21717.6	20595.7	Fancd2 (gene name)	0.00323934	0.0327446	1.05741	0.346008	2
Fancg (gene name)	899.038	0	1158.78	0	0	0	0	960.691	1814.09	2581.92	2322.52	1513.62	1540.98	1718.5	1737.88	2401.68	Fancg (gene name)	0.466849	0.503632	0.898798	0.522619	1
Fanci (gene name)	12905.7	17931.2	14544.6	17106.5	13163.7	13979.9	16593.5	14026.4	63986.4	63749.1	64307.8	74093	66670	67051.8	63312.4	65785.8	Fanci (gene name)	0.92439	0.423659	0.987539	0.765705	5
Far1 (gene name)	141568	175883	151825	160996	147355	153811	168917	183254	620299	596461	623132	639322	654132	680878	675458	765727	Far1 (gene name)	1.03659	0.6139	1.11979	0.0294738	10
Fars2 (gene name)	31093	28649.3	30032.8	30958.3	26044.5	25920.1	28814.3	31779.8	40347.5	41564.3	45831.2	50195.5	44268.8	46197.7	41194	43958.4	Fars2 (gene name)	0.93229	0.220654	0.986964	0.821718	2
Farsa (gene name)	192736	199696	199575	183859	177506	184796	191017	204721	317115	329471	322842	332705	340617	349515	326699	332436	Farsa (gene name)	0.977025	0.541109	1.0362	0.100011	8
Farsb (gene name)	366186	374051	352807	354372	352087	330892	356254	367904	706945	676549	723800	720783	742480	772193	727780	726184	Farsb (gene name)	0.972172	0.317025	1.0497	0.0598116	16
Fasn (gene name)	877689	893860	887801	937169	882629	866857	905588	915430	5.00268e+06	4.82635e+06	4.99949e+06	5.22405e+06	4.83492e+06	5.07225e+06	4.92712e+06	4.86294e+06	Fasn (gene name)	0.992767	0.717022	0.98228	0.395882	67
Fbl (gene name)	1.88274e+06	2.00837e+06	1.92718e+06	1.82045e+06	2.03712e+06	1.89257e+06	2.04125e+06	1.90333e+06	2.17068e+06	2.03665e+06	2.19496e+06	2.24826e+06	2.29456e+06	2.30451e+06	2.31273e+06	2.16464e+06	Fbl (gene name)	1.03084	0.340019	1.04923	0.111151	17
Fbxl20 (gene name)	20076.6	22008.3	21125.6	21943.3	20697.5	21151.8	22183.3	22449.6	20560.8	18412.6	15403.6	14136.7	16890.9	18903.8	19426.3	17804.3	Fbxl20 (gene name)	1.0156	0.607853	1.06585	0.496941	2
Fbxo22 (gene name)	129073	115664	126187	129393	119289	113635	125163	117309	80877.6	77987.7	68723	84120	69896.8	62413.6	80976.2	87885.1	Fbxo22 (gene name)	0.950188	0.172256	0.966197	0.702262	3
Fbxo28 (gene name)	23047.6	22491.3	23387.9	22698.3	24005.1	20754.4	25399.7	24215.6	30280.2	31452.2	27885.4	26675.5	29740.1	31625.5	32469.9	31494.3	Fbxo28 (gene name)	1.03001	0.523204	1.0777	0.116419	2
Fbxo3 (gene name)	15423.4	14440.9	15246.8	15357.8	14615.4	14108.3	16610.6	13998.1	20507.3	19097	25137.5	25514.7	21870.3	27173.4	28398	25638	Fbxo3 (gene name)	0.981206	0.676893	1.14208	0.187251	3
Fbxo38 (gene name)	44904.2	54675.6	44705.4	42354.1	46017.1	44749.4	45688.9	47157.6	61889.1	54545.2	57797.9	59138.8	67475.5	66969	60544.8	60209.8	Fbxo38 (gene name)	0.983786	0.794545	1.09353	0.0717357	4
Fbxo4 (gene name)	10611.8	13144.7	10075.3	11659.4	9253.75	7353.19	12632.8	13700.5	8960.3	9120.48	7580.52	9615.18	8702.65	8505.11	10715	12920	Fbxo4 (gene name)	0.943927	0.707531	1.15779	0.260473	4
Fbxo6 (gene name)	67772.2	63771.9	76618.4	65978.9	69791	68454	70955.7	59259.3	32089.6	30293.3	26874.9	26750	28714.2	27206.8	27752.6	27151.5	Fbxo6 (gene name)	0.979276	0.726808	0.955326	0.379315	3
Fbxo7 (gene name)	26663.1	34250.8	29814.6	26359.5	26336.9	27196.9	29059.6	32116	21275.8	20783.7	27020.5	25983	27273.3	24895.9	26935	29677.8	Fbxo7 (gene name)	0.979686	0.799212	1.14431	0.116902	3
Fbxw11 (gene name)	13313.1	13338.4	14573	15492.1	14444.6	12627.1	11704	15882.3	18864	18158.5	16377.2	13839.1	17149.5	17713.8	16838.9	17940.9	Fbxw11 (gene name)	0.963703	0.648071	1.03576	0.619387	4
Fcer2a (gene name)	440341	386698	383412	490496	384438	2.85047e+06	380638	380755	869720	735783	949804	897827	1.08722e+06	1.20031e+06	1.02561e+06	1.09191e+06	Fcer2a (gene name)	2.34945	0.388706	1.27567	0.00649087	11
Fcgr2b (gene name)	47539.2	45511.4	45066.3	40645.1	38284.3	37172.1	48436.7	35885.8	107161	111176	107840	100605	74097.5	80317.6	89621.1	81574.7	Fcgr2b (gene name)	0.893808	0.190818	0.762945	0.000622956	2
Fcgrt (gene name)	106056	142598	112366	112491	107649	115036	122820	129891	25472	20338.3	21549.1	21434.4	22552	23565	25358	23824.5	Fcgrt (gene name)	1.00398	0.962125	1.07327	0.246124	2
Fcho1 (gene name)	28202.1	30143.8	28102.5	29591.1	23535.8	25604.1	26824.7	31784	33029	36133.7	35102.8	37912.9	31273.1	27070	30867.2	33866.6	Fcho1 (gene name)	0.928552	0.299299	0.865651	0.033017	4
Fcho2 (gene name)	1873.52	1417.99	1569.77	3016.81	1993.57	1416.23	1793.16	2885.39	0	0	1589.78	1074.47	0	0	1144.52	0	Fcho2 (gene name)	1.02669	0.915926	0.429584	0.4682	1
Fchsd2 (gene name)	350105	347485	339788	333749	365106	339718	352712	368287	478882	463446	497304	500230	557601	559349	564856	557923	Fchsd2 (gene name)	1.03989	0.118161	1.15458	0.000139103	15
Fcmr (gene name)	0	1629.05	778.461	0	1290.16	1771.68	2569.58	1328.89	0	0	2.34191	1.2915	0.0930439	0	0	4.36534e-05	Fcmr (gene name)	2.89109	0.0588947	0.0256199	0.169582	1
Fcrl5 (gene name)	23399.7	21652.7	21728.9	25516.9	23494.5	27004.7	22004.5	20857.8	54616.3	53360.9	64984.4	65708.9	64124.2	67436.2	66093	58691.3	Fcrl5 (gene name)	1.01152	0.874679	1.07405	0.290494	6
Fcrla (gene name)	244163	248848	242604	251973	211396	203139	237895	217519	74625.4	72494.2	83301.6	80764.5	67571.9	63733.4	86175.6	76734.7	Fcrla (gene name)	0.880882	0.00886039	0.945466	0.478841	5
Fdft1 (gene name)	13551.3	14249.9	13969.8	14179.9	12217.7	13898.8	12206.4	18562.8	20399.8	17410.4	17921.9	20204.4	20459.7	27378.9	21625.1	22209.4	Fdft1 (gene name)	1.01671	0.882012	1.20723	0.0613905	2
Fdps (gene name)	289079	267153	269608	259422	217451	247641	251397	284111	2.37902e+06	2.47336e+06	2.65972e+06	2.63072e+06	2.27386e+06	2.17095e+06	2.25738e+06	2.26426e+06	Fdps (gene name)	0.921991	0.208489	0.88402	0.00586821	9
Fdx1 (gene name)	14638.8	18231.5	17110	16040	14891.9	13712.8	12553.2	15117.3	44509.6	42312.9	35675.6	40108.2	34567.2	37719.2	36325.6	39846.9	Fdx1 (gene name)	0.852393	0.0454959	0.912996	0.157712	2
Fdxr (gene name)	338189	345380	354828	332571	366084	342224	405150	359734	250127	244957	277708	269533	268207	259878	287035	263120	Fdxr (gene name)	1.07456	0.120345	1.03446	0.398069	9
Fech (gene name)	154637	259622	200855	185772	215338	164016	240400	206094	190737	190948	196944	197367	196762	190795	197148	193495	Fech (gene name)	1.03117	0.82586	1.00284	0.823162	7
Fem1al (gene name)	947.523	2351.79	1729.27	2744.06	1381.73	1590.85	1849.04	1098.21	4247.49	5764.29	5029.14	5911	3680.38	3155.2	4780.44	4303.17	Fem1al (gene name)	0.761624	0.315725	0.759796	0.0525523	2
Fem1b (gene name)	14314.8	13785.5	14545.3	14755	14671.7	13527.5	14265.3	15110.9	42809.7	45321.9	42815.3	45986.9	42841.8	46661.9	45739.8	43532.6	Fem1b (gene name)	1.00304	0.915791	1.01041	0.720141	3
Fen1 (gene name)	407508	387244	406570	450034	401242	385255	427381	417078	594173	576074	541450	588560	573133	534378	588383	653107	Fen1 (gene name)	0.987647	0.762761	1.02119	0.672136	12
Fermt3 (gene name)	1.7321e+06	1.87143e+06	1.74564e+06	1.78662e+06	1.74742e+06	1.649e+06	1.85257e+06	1.71639e+06	1.8723e+06	1.91952e+06	2.00794e+06	2.1207e+06	2.05822e+06	1.96739e+06	2.1148e+06	2.0875e+06	Fermt3 (gene name)	0.976121	0.450051	1.03882	0.270505	24
Fga (gene name)	246531	403814	262565	264778	345931	401354	484434	346843	54104.1	58787.9	47445.4	47974.7	55334.8	70275.6	61875	57756.1	Fga (gene name)	1.34039	0.087265	1.17728	0.0726821	7
Fgb (gene name)	251578	499911	314378	304013	407035	493398	551119	445173	32105.7	34562.5	31153.5	31990	54061.3	50392.4	56770.6	38418.1	Fgb (gene name)	1.38459	0.0798604	1.53794	0.00541716	10
Fgd2 (gene name)	169511	198516	178033	197687	168103	166031	173650	168586	130100	143744	134104	132442	144938	153363	141315	157175	Fgd2 (gene name)	0.909407	0.0635472	1.10437	0.0247055	8
Fgd3 (gene name)	365277	383902	384521	382651	361878	340408	398263	358268	321395	332420	342119	326547	337283	338825	360395	353742	Fgd3 (gene name)	0.962058	0.31027	1.05124	0.0568302	7
Fgfr1op (gene name)	16011.1	13876.6	18415.3	18121.6	17343.1	16905.5	17391.6	15838	17062.2	20973.9	24263.3	25793.7	21241.9	19533.5	19108.4	22801.8	Fgfr1op (gene name)	1.01586	0.821234	0.938614	0.545835	2
Fgfr1op2 (gene name)	37295.7	39960	44302.4	39269	33456.2	36857.9	40170.3	37302.8	36235.9	30959.7	32863.6	27694.3	31930.5	35728.3	31452.2	39423.1	Fgfr1op2 (gene name)	0.91892	0.157452	1.08439	0.33639	4
Fgg (gene name)	95798.6	176181	109950	110851	144329	170534	204703	142523	15762.7	19496	19289.9	20179.6	23772.6	25093.2	23770.5	18123.5	Fgg (gene name)	1.34358	0.117092	1.21453	0.0726089	4
Fgr (gene name)	39560.1	53888	45393.6	42274.7	41335.8	48875.4	41336	46331.3	15345.9	17039.5	18241.1	15136.5	14830	13677.9	16991.8	16201.2	Fgr (gene name)	0.982123	0.831074	0.93823	0.366262	3
Fh1 (gene name)	1.36585e+06	1.43488e+06	1.38955e+06	1.41357e+06	1.39966e+06	1.29599e+06	1.43785e+06	1.461e+06	1.13279e+06	1.11807e+06	1.14627e+06	1.16269e+06	1.27343e+06	1.20738e+06	1.28709e+06	1.22743e+06	Fh1 (gene name)	0.998329	0.954561	1.09551	0.00208432	19
Fhad1 (gene name)	61849.9	62018.5	65140.5	67131.9	67808	67257.7	61831.2	57381.9	243263	235060	233221	234832	212246	223881	219615	255906	Fhad1 (gene name)	0.992731	0.872383	0.963304	0.414118	1
Fhl3 (gene name)	17714.8	25253.7	24125.7	19110.5	23145.9	22552	24536.5	21337.3	34867.7	37792.7	42707.1	48429	53964.5	50051.5	51685.7	48788.5	Fhl3 (gene name)	1.06226	0.520098	1.24844	0.0185035	3
Fhod1 (gene name)	141226	190263	152937	166533	149805	168424	167651	161406	80958.7	86833.8	77818.2	83313	83745.9	79210.2	89463.9	83571.4	Fhod1 (gene name)	0.994357	0.938283	1.02149	0.556144	7
Fibp (gene name)	49172	47777.3	46646.4	52414.6	46091.3	45209.5	50887.5	48803.7	57617.7	59796.5	55313.1	53807.4	58133.1	58744.1	59335.4	54885.1	Fibp (gene name)	0.974398	0.511919	1.02014	0.514472	3
Fig4 (gene name)	39751.4	40712.1	42664.7	39115.7	45916.9	42754.8	45788.9	54028.4	30128.5	28433	25969.7	29726.8	28991.1	30007	29094.3	31492	Fig4 (gene name)	1.16176	0.0413799	1.04662	0.27232	3
Fignl1 (gene name)	0.107691	2017.14	1594	1471.56	724.13	1846.13	1181.5	1516.54	11229.5	10763.3	9631.52	10766.6	9010.67	10942.9	11743.9	11920.8	Fignl1 (gene name)	1.0365	0.929194	1.02895	0.695897	1
Filip1l (gene name)	138091	135217	136643	149388	137335	136588	142217	150241	59170.2	59865	61411.2	55181.1	61087.2	58476.8	66010.7	67659	Filip1l (gene name)	1.01259	0.709768	1.07472	0.130143	5
Fip1l1 (gene name)	165835	180666	211790	200882	186129	182414	184469	215204	263939	235121	239702	268778	263674	250842	265071	291450	Fip1l1 (gene name)	1.01191	0.866264	1.06302	0.234475	7
Fis1 (gene name)	134901	123559	139347	114883	144205	111301	134268	127272	91618.1	83478	88697.7	76674.4	91647.7	93731.5	102418	96921.5	Fis1 (gene name)	1.0085	0.906212	1.12997	0.0335591	3
Fiz1 (gene name)	0	1349.62	1273.49	1296.97	1212.56	1724.94	1564.58	1304.48	1394.36	1652	1740.49	803.856	1417.49	1693.79	0	1050.16	Fiz1 (gene name)	1.48123	0.22367	0.744348	0.434608	1
Fkbp11 (gene name)	65640.1	91650.4	69784.8	70523.9	52120.8	45080.5	52249.9	49191	54817.7	60596.7	64749.5	59772.4	40719.3	52638.4	37484.5	29485	Fkbp11 (gene name)	0.667482	0.00661747	0.668207	0.00883277	1
Fkbp15 (gene name)	222564	235957	224396	219307	217026	195121	212090	224672	209350	206896	223309	226588	205444	221161	216529	222443	Fkbp15 (gene name)	0.940908	0.115002	0.999346	0.982688	11
Fkbp1a (gene name)	15438.5	20142	21593.6	19987.7	18199.9	17612.1	17560.6	21439	32533.4	31333.3	32713.9	42316.8	35568.3	32759.8	36213.7	34246.6	Fkbp1a (gene name)	0.969541	0.729653	0.999215	0.992158	2
Fkbp2 (gene name)	50382.2	75235.3	55332	56955.3	60296.3	46042.1	51648.2	62537.8	70200.9	74837.4	71949.9	80073	83158.3	72146.1	76485.3	65634.2	Fkbp2 (gene name)	0.926944	0.537792	1.00122	0.983746	3
Fkbp3 (gene name)	747625	731666	761913	746790	748709	662921	736831	753187	1.26934e+06	1.2291e+06	1.26518e+06	1.29398e+06	1.26506e+06	1.19973e+06	1.36979e+06	1.37965e+06	Fkbp3 (gene name)	0.971102	0.364365	1.03097	0.420203	11
Fkbp4 (gene name)	446901	458948	446761	454108	497277	431249	465823	457858	1.1677e+06	1.15616e+06	1.19391e+06	1.21627e+06	1.1559e+06	1.25181e+06	1.2277e+06	1.19458e+06	Fkbp4 (gene name)	1.02518	0.444978	1.02027	0.370767	19
Fkbp5 (gene name)	310191	294345	293447	277118	285783	287153	287119	291486	257822	265509	245550	251211	264827	268971	267172	257524	Fkbp5 (gene name)	0.979951	0.424005	1.03765	0.102279	7
Fkbp8 (gene name)	144624	178549	157063	151583	158600	145011	176005	198178	350605	350003	396975	400937	401207	395647	400510	413830	Fkbp8 (gene name)	1.07277	0.431133	1.07519	0.101817	7
Fkbpl (gene name)	0	7.39862e-06	0.0736149	0	0.109079	0	0	0.215385	1311.87	0	0	0	1595.84	0	0	766.902	Fkbpl (gene name)	4.40715	0.296052	1.80105	0.619827	1
Flad1 (gene name)	141445	150570	155803	147185	142830	146789	152962	150952	125498	121523	111943	114040	124025	117165	124610	131705	Flad1 (gene name)	0.997529	0.925348	1.0518	0.208379	8
Fli1 (gene name)	167755	169057	176674	177572	168497	162304	180283	186165	131829	125490	134372	134354	140475	160397	142269	136028	Fli1 (gene name)	1.00896	0.804934	1.10099	0.0605847	9
Flii (gene name)	489864	555118	539963	509031	501343	472280	516447	531112	534856	560719	585165	586486	555315	574603	575400	576814	Flii (gene name)	0.965236	0.384002	1.00657	0.787321	15
Flna (gene name)	7.25134e+06	7.83839e+06	7.25528e+06	6.97303e+06	7.01411e+06	6.84621e+06	7.32613e+06	7.35601e+06	4.72129e+06	4.50648e+06	4.67071e+06	4.69048e+06	4.6234e+06	4.89724e+06	4.88626e+06	4.82127e+06	Flna (gene name)	0.973547	0.412151	1.03439	0.0914954	88
Flnb (gene name)	330044	368239	316251	325659	320993	314484	321314	310644	582492	645194	542187	563600	574700	603549	552101	558767	Flnb (gene name)	0.94571	0.17176	0.980991	0.67257	25
Flot1 (gene name)	45825.6	63398.1	56629.5	55336.7	45756	49134	46466.4	53578.3	33241.5	37161.5	35021	35097.9	34300.8	38583.5	39269.8	43965.9	Flot1 (gene name)	0.8813	0.154366	1.111	0.117543	3
Flot2 (gene name)	40191.5	50053.2	41761.5	46031.4	42692	41521.2	43135.8	48411.7	27726.9	30512.9	30257.4	27483.7	28423.5	26229.9	32214.2	33487.9	Flot2 (gene name)	0.987211	0.83983	1.03772	0.578034	4
Flt4 (gene name)	20735.9	25470.7	24445	25090.3	23228.9	24820.4	24701	26084	12618.9	11811.6	14113.2	10209	10694.5	13462.9	13268.4	14234.3	Flt4 (gene name)	1.0323	0.554134	1.05964	0.5403	1
Flywch1 (gene name)	10959.6	11119.6	10939.2	9650.26	11919.3	10930.3	10904.9	10689.5	7114.61	5712.1	4403.19	5092.97	5013.62	4563.99	4779	4808.82	Flywch1 (gene name)	1.04161	0.35026	0.858556	0.225392	2
Fmnl1 (gene name)	1.72603e+06	1.7536e+06	1.72382e+06	1.69863e+06	1.77713e+06	1.69188e+06	1.77115e+06	1.73999e+06	822373	789054	850539	831101	887361	906765	911996	880766	Fmnl1 (gene name)	1.01131	0.419087	1.08922	0.00260305	30
Fmnl3 (gene name)	2789.27	1722.59	1767.93	3369.05	2808.09	938.009	3171.07	2672.86	3066.12	3197.96	3437.25	2925.35	2375	3284.19	3227.12	2423.56	Fmnl3 (gene name)	0.993905	0.982427	0.895711	0.269358	1
Fmr1 (gene name)	83604.3	88913.7	87980.6	85067	86593.3	87438.4	98781.7	93483.9	187673	199919	176630	186932	187409	182453	189943	194904	Fmr1 (gene name)	1.05999	0.146442	1.00473	0.8752	7
Fnbp1 (gene name)	952821	1.05e+06	1.02268e+06	1.00061e+06	1.03269e+06	949898	1.04101e+06	906551	1.31618e+06	1.28719e+06	1.34809e+06	1.36444e+06	1.28305e+06	1.36924e+06	1.43158e+06	1.39858e+06	Fnbp1 (gene name)	0.976165	0.556739	1.03133	0.293536	16
Fnbp4 (gene name)	41788.8	44215.9	43601.4	42601.2	42942.1	44413.1	46164.7	46648	46375.4	44291.6	44771.4	50547.5	47958	51010.3	47600.2	46540.1	Fnbp4 (gene name)	1.04623	0.0947707	1.0383	0.339248	5
Fndc3a (gene name)	14305.5	13752.2	11940.9	17633.4	15217.4	15606.3	13650.2	12828.1	17802.4	21883.7	14804.8	13231.3	11563.4	11337.8	12849	13697.9	Fndc3a (gene name)	0.994272	0.953449	0.730161	0.060816	1
Fnta (gene name)	75816	86181.7	82502.1	83276.1	81987.8	75780.1	78972.9	80519.8	127729	125831	124357	129337	119105	139986	134492	127852	Fnta (gene name)	0.96792	0.344542	1.02795	0.472639	4
Focad (gene name)	7.44288e-06	0	0	0.114479	0.0176799	0.146107	0.583837	0	0	932.609	1225.04	0	1774.71	2062.63	909.475	999.941	Focad (gene name)	6.53024	0.298954	2.66343	0.0799777	1
Foxk1 (gene name)	159897	155815	156731	144490	153640	146411	153962	148350	141572	155118	144291	160087	166595	160197	160966	167314	Foxk1 (gene name)	0.976383	0.381911	1.08984	0.0298276	9
Foxk2 (gene name)	15534.2	15369.4	17582.7	16481	14169.1	15350.3	14199.5	17119.3	29069.7	29609.2	28462.9	31690.5	28026.3	31220.7	29604.1	28368.1	Foxk2 (gene name)	0.936445	0.275546	0.986425	0.702682	2
Foxn3 (gene name)	5236.61	6478.05	7566.4	6342.39	5717.94	5504.93	7204.45	7472.02	3032.85	3573.76	3504.96	4678.45	4859.62	3311.46	5077.97	4528.91	Foxn3 (gene name)	1.01077	0.923965	1.20202	0.205432	1
Foxo1 (gene name)	75418	70590.2	72268	74785.8	81837.3	66479.6	77230.9	84688.6	45523.5	42298.2	43235.3	46743.6	50187	51751.2	52432.1	53578.3	Foxo1 (gene name)	1.0586	0.341195	1.16956	0.000913165	6
Foxo3 (gene name)	9439.54	11607	11060.1	13522	11790.8	11443	10901.6	14022.6	4705.01	6961.41	6416.09	7478.6	10170.2	10441.2	9268.28	9672.49	Foxo3 (gene name)	1.05544	0.581542	1.54736	0.00177795	1
Foxp1 (gene name)	239694	244130	246014	237015	250542	246236	285142	249669	308368	317912	331806	333030	358824	339187	380682	393140	Foxp1 (gene name)	1.06696	0.134414	1.13997	0.0145867	6
Foxp4 (gene name)	9800.93	10477.2	8117.27	10092.7	11527.6	13683.1	11956.5	9922.98	15182.1	15453.3	15149.9	19336.9	14876.1	18960.7	18912.4	17358.3	Foxp4 (gene name)	1.2235	0.0603994	1.07655	0.407817	1
Foxred1 (gene name)	54320.8	54367	56575.8	59687.7	56880.1	55142.2	59828.5	58954.9	73790	80126.9	74163.3	82837.8	70467.4	75098.2	74930.2	79674.8	Foxred1 (gene name)	1.02603	0.408125	0.965433	0.393344	4
Fpgs (gene name)	4123.09	2228.35	3292.77	2571.24	3363.48	2474.01	3684.56	3381.79	12860.4	15852.6	11667.4	13966.4	12921	12070.6	13670.3	14385.4	Fpgs (gene name)	1.05635	0.739677	0.976087	0.760591	2
Frg1 (gene name)	325538	314090	331642	329033	330334	302702	336837	332334	230624	213982	226163	258637	253462	215120	267071	272009	Frg1 (gene name)	1.00146	0.957918	1.0842	0.266392	4
Frmd8 (gene name)	10844	11371.5	10938.6	9664.3	9895.43	10037.1	10279.6	11459.5	11164.1	10032.1	12838	10555.9	12667.9	11301.3	12419.5	11077.3	Frmd8 (gene name)	0.973219	0.594516	1.0645	0.360878	1
Fryl (gene name)	109565	116330	112942	108158	105117	108900	113983	117026	109143	116360	99887	101549	107496	102272	115286	117468	Fryl (gene name)	0.995594	0.883312	1.0365	0.479377	6
Fscn1 (gene name)	27824.1	38696.1	39522.6	34375.8	28420.1	26417.4	20417.9	29151.1	44548.7	55658.9	58307	58077	50531.2	48085.1	49418	65069.8	Fscn1 (gene name)	0.743537	0.035389	0.983898	0.870591	5
Fth1 (gene name)	299080	365901	342226	313123	330529	294385	298286	334138	147807	153409	180268	162844	186820	177607	192018	217986	Fth1 (gene name)	0.95229	0.420914	1.20192	0.0271877	7
Ftl1 (gene name)	1.08079e+06	1.8961e+06	1.27027e+06	1.00188e+06	1.27022e+06	1.38268e+06	1.22804e+06	1.70611e+06	435446	459569	564460	531379	570481	500915	572316	550163	Ftl1 (gene name)	1.0644	0.725536	1.10198	0.191053	8
Fto (gene name)	62049	69619.9	61644.7	64743.9	61981.5	55684.5	62405.4	68884.5	102959	110402	108813	111741	115580	109012	112482	108606	Fto (gene name)	0.964731	0.511517	1.02711	0.28988	4
Ftsj1 (gene name)	21355	24925.4	23874.8	26851.9	18821.2	19251.4	27302.8	24625.4	71108.8	72243.3	80423.8	75962.5	72778.5	81289.6	69468.8	62836	Ftsj1 (gene name)	0.927777	0.487826	0.95541	0.47398	1
Ftsj3 (gene name)	279444	313715	278660	280269	293585	269357	326114	328838	816975	783383	848108	834117	845965	835656	825793	767061	Ftsj3 (gene name)	1.05712	0.359151	0.99753	0.93122	18
Fubp1 (gene name)	797200	764998	793412	838694	823316	770783	835661	884659	1.11351e+06	1.07592e+06	1.08925e+06	1.14246e+06	1.12735e+06	1.09619e+06	1.11651e+06	1.1271e+06	Fubp1 (gene name)	1.0376	0.322862	1.0104	0.508399	22
Fubp3 (gene name)	69611.8	76994.3	79080.9	77421.1	72147	68446.3	67546.7	73677.3	138410	156299	136605	139003	147870	143274	141954	147177	Fubp3 (gene name)	0.929758	0.0831398	1.01746	0.6243	8
Fundc2 (gene name)	47224.8	54567	53651.6	54501.2	55723.6	51694.4	51613.8	51731.1	69276.6	70058.4	81744.6	81643.4	78457.3	81004.4	80367.4	76406.8	Fundc2 (gene name)	1.0039	0.923198	1.04464	0.387556	4
Fus (gene name)	617049	585338	603071	585581	577363	558502	577045	598679	607914	634278	632244	626824	589853	637188	599988	542382	Fus (gene name)	0.966772	0.127213	0.947287	0.15766	13
Fut8 (gene name)	6736.77	10907.8	9994.19	10894.6	10733.4	9525.94	12046.4	10193.4	12942.6	10635.5	10279.7	9897.4	12431	15303.4	9271.65	9770.86	Fut8 (gene name)	1.10292	0.411705	1.06906	0.642917	2
Fxn (gene name)	32342.3	35370.1	33959.2	26925.5	29862.8	26558.9	27155.5	31570.8	17975.7	19441.9	22597.4	22061.9	21020.5	17260.6	21176.4	18383.9	Fxn (gene name)	0.895417	0.175473	0.948396	0.496616	2
Fxr1 (gene name)	220179	226098	236164	216603	222655	215780	237788	224776	466347	463859	523906	513561	488334	521244	520895	509545	Fxr1 (gene name)	1.00217	0.940482	1.03677	0.339547	11
Fxr2 (gene name)	199496	221964	186368	193077	190546	166804	183570	184799	313218	329277	299342	322269	339489	313811	347463	325108	Fxr2 (gene name)	0.906125	0.0887101	1.04886	0.169392	7
Fxyd5 (gene name)	1490.8	934.597	871.052	0	1565.49	0	0	0	1741.02	1001.16	0	0	0	0	1102.93	784.093	Fxyd5 (gene name)	0.474902	0.418274	0.688149	0.688427	1
Fyco1 (gene name)	16205.5	13623.3	10577.8	15879.2	12822.7	11866.9	12238.9	13026.9	15600.5	18414.8	14633.5	13401	15142.4	17791.9	18139.6	16288.1	Fyco1 (gene name)	0.887534	0.277515	1.08561	0.337006	2
Fyn (gene name)	0.0129964	959.834	1460.06	854.55	987.391	1095.04	2.05972	0	1530.75	2967.5	832.915	852.345	0	1.40021	7.93718e-05	1827.93	Fyn (gene name)	0.63659	0.512306	0.29584	0.159471	2
Fyttd1 (gene name)	23925.3	23275.6	20723.7	25530.2	22588.4	23092.8	24491.8	31279.5	35020.7	37821	38562.5	39510.9	42253	37669.6	40265.7	40403.5	Fyttd1 (gene name)	1.08558	0.407869	1.06412	0.123281	3
G3bp1 (gene name)	103468	110939	118895	119009	104029	101711	111825	112501	526554	525325	522433	558931	483794	534730	500088	501382	G3bp1 (gene name)	0.95082	0.273249	0.946912	0.084427	8
G3bp2 (gene name)	196050	185544	212976	203290	194225	193433	198892	196752	469963	490999	463815	507660	466571	461681	453244	468703	G3bp2 (gene name)	0.981753	0.561526	0.957444	0.100818	10
G6pdx (gene name)	806925	963491	900028	828270	775487	777570	838589	868786	1.00773e+06	1.03903e+06	1.05071e+06	1.03092e+06	1.04854e+06	1.03263e+06	1.05061e+06	1.06226e+06	G6pdx (gene name)	0.931894	0.210671	1.0159	0.184162	12
Gaa (gene name)	19678	25025.8	18071.5	21858.7	17190.3	18907.6	22942.3	19636.2	26787.1	25441.9	25308.2	24654.9	24212.1	24687.6	21400.8	24476.6	Gaa (gene name)	0.929606	0.469131	0.927442	0.0827041	4
Gabarap (gene name)	39076.7	36292.6	37877.8	32841.2	31630	31926.7	30091.7	26994.9	36558.3	35373.3	42126.2	35293.5	40247.7	37644.3	38092.2	37231.9	Gabarap (gene name)	0.825825	0.0112371	1.02588	0.60193	2
Gabarapl2 (gene name)	129745	109701	118839	109174	101681	101682	96871.3	104365	185430	181880	187562	181595	182139	190540	181229	164182	Gabarapl2 (gene name)	0.865529	0.0212643	0.975047	0.451844	5
Gabpa (gene name)	380674	335708	383827	354583	350967	338956	365634	369078	311242	315065	330703	327376	327308	338397	331239	297936	Gabpa (gene name)	0.979271	0.592798	1.00817	0.802983	11
Gabpb2 (gene name)	72897	67409.5	73135.6	75273.6	65680.2	67696.6	75796.4	71583.9	80508.5	75370.7	79561.4	85321.8	85446.5	76978.8	84836.4	79197.9	Gabpb2 (gene name)	0.972434	0.503143	1.01776	0.643233	4
Gadd45gip1 (gene name)	10780.8	9817.92	11341.7	9601.39	9383.22	7156.12	12431.7	10700.4	18962.2	18377.3	18340.9	19723.5	20334.7	20174.6	20013	19945.4	Gadd45gip1 (gene name)	0.954976	0.706803	1.06716	0.00922926	2
Gak (gene name)	238009	237438	230705	245614	219765	224219	235797	231994	260318	264035	271510	268668	283122	251078	273827	287686	Gak (gene name)	0.957982	0.079778	1.02929	0.395067	12
Gale (gene name)	83501.6	88112.5	87500.9	83769.8	74791.9	77654.3	80325.5	80831.5	119687	133225	140740	136347	130929	136327	126816	119223	Gale (gene name)	0.914602	0.00737233	0.968482	0.498411	4
Galk1 (gene name)	185645	201937	199911	192299	175420	171487	187441	167435	458066	511325	512642	521403	523717	464316	545563	522703	Galk1 (gene name)	0.89996	0.0141856	1.02639	0.580249	9
Galk2 (gene name)	133658	139822	140632	141162	136576	130728	145341	120648	83782.5	80333.1	83455.9	82284.9	89829	76662.8	90978.3	83568.6	Galk2 (gene name)	0.960416	0.353748	1.0339	0.440703	4
Galnt1 (gene name)	101826	114937	111872	111534	101229	96925.2	105895	96631.7	95187.9	82367	88684.2	90603.5	91861.7	92407.7	94375.7	101811	Galnt1 (gene name)	0.910288	0.0330364	1.06617	0.143852	4
Galnt12 (gene name)	14142.5	16062.9	12522.5	13799.6	12419	14548.5	11751.1	11545.5	19551.5	20890.1	19458.9	20787.6	21592.3	20721.7	18833.6	20312.3	Galnt12 (gene name)	0.889196	0.169725	1.00956	0.790162	1
Galnt13 (gene name)	21821.3	24198	25113.2	23141.9	23829.5	21875.3	22366.4	24793.7	15721.8	18715.8	16962.1	16892.9	18576.1	18736	16621.9	18824.5	Galnt13 (gene name)	0.985049	0.730123	1.06539	0.217414	1
Galnt2l (gene name)	18817.5	20552.8	17637.5	18654.2	17467.2	16649.8	18788.6	20069.6	19028.8	18466.5	20142.6	23387.4	21839.9	19033.2	20018.7	22705	Galnt2l (gene name)	0.96449	0.512292	1.03174	0.658277	2
Galnt7 (gene name)	9238.02	9601.13	10304.3	7773.15	9321.93	10880.6	10974.4	8175.5	13539.3	13450.9	14457.1	12953.3	17193.4	15685.3	15117.3	11716.8	Galnt7 (gene name)	1.06598	0.504258	1.09765	0.310183	2
Ganab (gene name)	754440	861586	803076	808239	829397	814390	892359	851698	939386	967987	943561	937600	964964	1.04135e+06	1.03697e+06	1.02181e+06	Ganab (gene name)	1.04973	0.197716	1.073	0.0107786	20
Ganc (gene name)	272862	271279	297023	296433	216929	231606	235593	237434	81477.8	89914	86880.1	89208.8	72913.5	84033.1	81051.7	83689	Ganc (gene name)	0.810095	0.000716479	0.92577	0.0919702	7
Gapdh (gene name)	8.9221e+06	9.26657e+06	9.56823e+06	9.05992e+06	8.648e+06	8.36987e+06	9.22576e+06	8.67848e+06	1.53743e+07	1.62354e+07	1.64178e+07	1.66938e+07	1.71461e+07	1.45128e+07	1.75357e+07	1.66986e+07	Gapdh (gene name)	0.948537	0.0826049	1.01811	0.703235	38
Gapdhs (gene name)	35312.9	40556.4	42553.6	36220.4	38047.3	36025.6	31758.8	43515.2	90542.5	66576.6	63737	67978.6	77237.1	70171.3	79148.8	76671	Gapdhs (gene name)	0.96575	0.673587	1.04983	0.598535	1
Gapvd1 (gene name)	172316	196727	169342	193633	182097	171462	210246	203168	317136	334517	330989	359844	341618	361124	344375	357922	Gapvd1 (gene name)	1.04775	0.475113	1.04659	0.173864	11
Gar1 (gene name)	197310	222068	201889	200500	206777	205484	219720	204463	258211	249422	275753	255397	254804	278548	269047	255751	Gar1 (gene name)	1.01786	0.601587	1.01865	0.568309	6
Gars (gene name)	488701	517741	489832	515821	513582	491322	527516	471773	1.48018e+06	1.46477e+06	1.49104e+06	1.52806e+06	1.32314e+06	1.37179e+06	1.44335e+06	1.3611e+06	Gars (gene name)	0.996074	0.89703	0.922087	0.00652458	19
Gart (gene name)	930785	1.02346e+06	999549	972619	947583	904610	1.00873e+06	978624	3.57795e+06	3.61835e+06	3.54609e+06	3.80809e+06	3.57408e+06	3.71011e+06	3.75586e+06	3.73237e+06	Gart (gene name)	0.977876	0.494065	1.01525	0.467052	28
Gatad1 (gene name)	23369.3	22832.8	24175.3	21018.9	25376	22732.6	23032.5	24361.5	15550.9	13192.5	13773.3	15898.8	15916	14192.1	16091.7	16219.2	Gatad1 (gene name)	1.04493	0.30118	1.06853	0.265192	2
Gatad2a (gene name)	117104	107779	113514	119905	117259	105860	119528	127597	149303	160470	157123	147755	163191	156762	151915	163181	Gatad2a (gene name)	1.02606	0.586325	1.03319	0.260531	7
Gatad2b (gene name)	238801	249570	254523	286948	270605	238915	327269	384084	363368	329137	342888	352889	339116	332228	369026	365724	Gatad2b (gene name)	1.18549	0.205642	1.01283	0.719061	15
Gatb (gene name)	33262	35751.4	36896.6	35816.1	33746.9	33220.8	40440.6	39141.4	37356.6	39618.6	33194.8	36013.7	35001.6	34707.8	35746.4	36348.9	Gatb (gene name)	1.03403	0.568095	0.970043	0.461579	5
Gatc (gene name)	18598.7	17331.8	16948.9	15122.5	17173	16796.7	18718.3	18308.3	16749.4	16615.7	16074.1	14687	18834.1	18005.6	17770.2	13714.2	Gatc (gene name)	1.04404	0.412724	1.06546	0.429256	1
Gatd1 (gene name)	52347.6	60132	59589.7	55900.7	54953.4	60744.5	48269.3	52275	36393.6	34819.9	41497.8	39687.7	38507.2	43240.3	40010.8	43057.4	Gatd1 (gene name)	0.948555	0.392492	1.08148	0.156179	3
Gatd3a (gene name)	258022	288780	280264	262432	260820	243232	259265	244203	113112	110254	128344	129051	126808	118430	121365	122787	Gatd3a (gene name)	0.924758	0.0562328	1.01795	0.695179	5
Gatm (gene name)	38541.1	60414.1	42687.4	43315.1	42863.2	42815.8	43284.9	40031.2	34787	37190.3	31895.6	35267.7	40340.9	39266.2	33337.7	39049.5	Gatm (gene name)	0.913696	0.446459	1.09238	0.145417	3
Gba (gene name)	49192.6	60142.8	48407.7	42871.4	40976.4	42560.5	45276	47026	60360.9	58829.1	62997.3	53948.6	52491.7	57048	52615.4	50876.6	Gba (gene name)	0.876501	0.159679	0.902157	0.0469592	1
Gba2 (gene name)	17665.2	21981.3	21070.2	23069.2	19961.2	21505.3	20646.7	19117.2	27596.1	34229.2	32669.9	31869.4	31892.1	32403.2	32333.9	31464.3	Gba2 (gene name)	0.969499	0.633636	1.01368	0.77352	2
Gbe1 (gene name)	43481.4	41502.7	49142.2	50738.6	42398.2	39908.2	48325.9	45610.4	28026.1	30399.4	35768	30769.4	27357.4	22687.4	34111.9	35019.2	Gbe1 (gene name)	0.953359	0.48201	0.95369	0.68035	4
Gbf1 (gene name)	233208	252231	255337	254238	241363	241140	260515	230915	377130	386543	391289	408066	397338	392705	385678	406647	Gbf1 (gene name)	0.978813	0.538851	1.01237	0.559451	13
Gbp11 (gene name)	24124.8	21566.4	27756.5	30799.8	23308.8	24845	25933.8	26184.1	51289	60094.8	60395.7	58744.5	60231.9	53062.1	55949.9	55297.2	Gbp11 (gene name)	0.961861	0.657147	0.974047	0.588287	1
Gbp2 (gene name)	248472	298251	248175	221940	229279	231584	229327	268394	870425	1.16184e+06	1.00351e+06	1.00877e+06	1.33552e+06	1.30039e+06	1.3463e+06	1.60283e+06	Gbp2 (gene name)	0.94271	0.463619	1.38088	0.00564961	12
Gbp3 (gene name)	265939	337077	259868	282497	276436	275428	290842	273412	733716	785627	734676	762819	834467	849069	874866	857610	Gbp3 (gene name)	0.974452	0.698846	1.13232	0.000566775	15
Gbp5 (gene name)	139714	164784	152243	163175	134608	133809	132546	146397	471637	526676	503134	521839	547661	549165	608829	654660	Gbp5 (gene name)	0.882957	0.0339497	1.16657	0.0259819	8
Gbp7 (gene name)	111297	154309	126923	116781	127194	382873	142444	170725	368769	452750	414720	401140	496443	483601	496550	558910	Gbp7 (gene name)	1.61637	0.241971	1.24315	0.0063646	10
Gbp9 (gene name)	922947	975931	992976	999582	1.0244e+06	994854	1.05979e+06	1.06539e+06	550195	563333	606386	560843	600621	577899	690729	680806	Gbp9 (gene name)	1.06501	0.0384275	1.11807	0.072256	16
Gcat (gene name)	17158.7	29221.7	23742.9	21464.4	24505.5	16939	20509.9	18526	122104	120828	117740	125721	122186	127291	122277	115285	Gcat (gene name)	0.878725	0.389831	1.00133	0.958455	2
Gcc2 (gene name)	43079.8	39551.3	40416.1	41526.3	39424.2	43768.2	37465.1	40158.6	69292.9	73946.5	67959.9	74366.5	63153	70023.8	66235.4	73746.9	Gcc2 (gene name)	0.977169	0.559636	0.956554	0.312436	5
Gcfc2 (gene name)	24635.9	30593.1	23216.4	28886.2	26178.2	25368.5	25962.7	25008.8	35129.1	42566	36248.5	36198.9	39191.4	45534	39055.1	41177.5	Gcfc2 (gene name)	0.955155	0.519434	1.09868	0.154201	3
Gclc (gene name)	128560	130063	133307	127401	127058	121970	126719	141538	179678	186094	183801	200816	181176	181016	185341	180673	Gclc (gene name)	0.996057	0.911642	0.970435	0.28556	6
Gclm (gene name)	21831	33142	29357	28553.6	28515.7	25195.2	29970.6	35377.5	68809.1	64940.6	74759.5	80361.7	60325.2	78370.9	78483.6	67946.2	Gclm (gene name)	1.05471	0.643318	0.987036	0.871758	2
Gcn1 (gene name)	635941	705162	663483	653729	664611	638359	687258	723468	1.6036e+06	1.62044e+06	1.60133e+06	1.64929e+06	1.61887e+06	1.73706e+06	1.68326e+06	1.75554e+06	Gcn1 (gene name)	1.02083	0.573324	1.04943	0.0496721	42
Gdap2 (gene name)	8145.01	12835.5	11963.8	12650.5	13096.1	12484.9	12387.4	12727.6	14811.2	16002.8	14005.4	14786.8	13353.9	15094.8	15199	13926.3	Gdap2 (gene name)	1.11188	0.295076	0.965905	0.437362	2
Gde1 (gene name)	10305	12945.1	12749.7	12958.6	12215.9	13238.3	11653.2	13283.4	19603.9	18649.1	20728.4	21322.4	21901.2	15231.6	21863.2	22067.6	Gde1 (gene name)	1.02926	0.65428	1.00946	0.918532	1
Gdi1 (gene name)	205205	228013	224482	216685	197734	197091	219046	202789	100821	109121	110893	112504	102439	104709	110697	114973	Gdi1 (gene name)	0.933981	0.0916477	0.998799	0.97418	9
Gdi2 (gene name)	1.60275e+06	1.72181e+06	1.76661e+06	1.70868e+06	1.65353e+06	1.58648e+06	1.63334e+06	1.71682e+06	1.69051e+06	1.64832e+06	1.70487e+06	1.76886e+06	1.76501e+06	1.64862e+06	1.78685e+06	1.85632e+06	Gdi2 (gene name)	0.969165	0.278306	1.03585	0.266719	28
Gdpgp1 (gene name)	41425.3	41383.5	38811.9	39810.3	36044.4	34412.1	40890.1	43687.7	39899.4	37165.8	35801.4	34102.8	35304.3	36657.3	30976.8	31299.5	Gdpgp1 (gene name)	0.960376	0.501307	0.913373	0.141415	3
Gemin2 (gene name)	5956.88	7660.81	7869.16	10397.7	6823.08	5066.97	9111.53	7188.25	15411.3	19108.1	17817.3	19209.5	16700.6	16167.5	18216.2	17991	Gemin2 (gene name)	0.884123	0.482811	0.965465	0.564592	2
Gemin4 (gene name)	13444.8	13499.2	13429.2	11916.8	13260.4	14526.6	13416.1	11689.6	33551.3	36856.2	35226.8	35818.1	33091.3	33232.3	37675.2	41188.5	Gemin4 (gene name)	1.01153	0.836578	1.0264	0.667223	2
Gemin5 (gene name)	181456	201059	169841	176321	183125	239672	189596	198851	748859	745538	739571	729766	777660	776125	742337	787624	Gemin5 (gene name)	1.11331	0.201072	1.04049	0.0312186	17
Get4 (gene name)	13664.5	17139.4	15519.8	16381.7	13783.1	14454.7	12846.8	12904.3	33323.4	35058	35519.5	39499	36632.2	28158.3	34431.7	34073.8	Get4 (gene name)	0.860991	0.0411138	0.929539	0.301205	2
Gfm1 (gene name)	227219	262288	240352	224741	236458	226407	255277	248549	889006	897785	920401	955871	949331	976427	936367	916068	Gfm1 (gene name)	1.01267	0.78739	1.03143	0.191374	13
Gfm2 (gene name)	45776.2	48025.4	41544.6	41826.3	43610.2	41339.2	43670.5	48768.4	55192.2	56203	69729.2	65519.2	56967.7	55942.3	70472.2	75113.3	Gfm2 (gene name)	1.00122	0.98143	1.04805	0.638154	7
Gfpt1 (gene name)	215971	262262	241274	241458	225861	222329	234085	214103	632479	644077	670620	699143	709727	717923	712962	724538	Gfpt1 (gene name)	0.932789	0.16932	1.08269	0.0113618	15
Gfpt2 (gene name)	3342.31	3244.96	2022.34	3586.16	4047.4	3064.35	2938.53	3378.85	2841.93	1671.36	1361.09	994.708	1840.51	1681.31	1809.57	1596.62	Gfpt2 (gene name)	1.10113	0.498986	1.00858	0.972069	1
Gga1 (gene name)	238198	281984	258386	267662	237377	242637	243354	265297	208813	206786	240815	224674	211930	228195	228208	219172	Gga1 (gene name)	0.944978	0.241194	1.00728	0.862205	4
Gga2 (gene name)	287217	297856	325729	318221	281869	279740	324492	326952	243035	247175	263040	263453	258630	273445	259174	284294	Gga2 (gene name)	0.987006	0.808267	1.05788	0.120808	11
Gga3 (gene name)	16120.2	17427.8	18594.9	14963.3	14521.6	14853.6	17027.1	17718.6	18284.1	20788.7	20891.1	21569.4	21894.1	18410.4	20066.3	20988.8	Gga3 (gene name)	0.955513	0.528637	0.997869	0.967906	3
Ggct (gene name)	55158.2	54887.2	58977.3	59586.7	43674	49584.4	46636.4	43719.4	34297.2	32694.3	40394.4	36199.3	32388.9	38665.7	29608.4	31911.3	Ggct (gene name)	0.803178	0.000965274	0.923314	0.322358	4
Ggps1 (gene name)	139882	141124	140036	134988	123923	127178	123802	117653	76045	90848.3	88317.2	92574.4	87143.5	90700.3	86586.5	86949.6	Ggps1 (gene name)	0.885844	0.000594217	1.01034	0.823553	3
Ghitm (gene name)	31673.2	31361.5	30346.4	35938.3	35747.9	34820.5	50448.3	33797.1	48887.9	53021.7	39061.1	49950.1	42628.9	47570.8	58667.6	48851.3	Ghitm (gene name)	1.19714	0.17324	1.0356	0.71967	1
Gid8 (gene name)	15153.9	16455.4	16755.1	16284.3	13586.9	14904	15392.8	14514	21911.1	26164	24522.7	27471.8	23050.7	28019.6	23502.7	24410.6	Gid8 (gene name)	0.903307	0.0235467	0.989147	0.874337	1
Gigyf1 (gene name)	11816.6	11100.1	11552.3	17666.6	12205.2	11660.5	12429.1	11700	9464.72	9917.63	9284.64	12479.4	9103.27	7341.56	9161.31	10185.4	Gigyf1 (gene name)	0.920577	0.532335	0.869859	0.207991	1
Gigyf2 (gene name)	60584	62513.3	51563.7	58661.9	60484.7	54640.7	64001.8	59103.9	199101	189926	192850	192202	181314	193143	201141	198419	Gigyf2 (gene name)	1.02104	0.703675	0.999918	0.997469	8
Gimap1 (gene name)	289274	309267	299859	288235	315727	322273	345277	296471	158023	157259	152641	161528	174127	181502	181330	163117	Gimap1 (gene name)	1.07847	0.0833422	1.1122	0.0093835	3
Gimap3 (gene name)	5123.63	5007.26	5518.8	4265.32	3705.69	5936.46	5092.32	5609.68	6888.53	8311.94	9110.98	9105.86	6932.05	7810.46	6191.52	6981.28	Gimap3 (gene name)	1.02155	0.853664	0.835355	0.0680751	1
Gimap4 (gene name)	1.04742e+06	1.25445e+06	1.09974e+06	990492	956228	882949	997325	936831	1.2408e+06	1.21161e+06	1.25147e+06	1.2801e+06	1.41036e+06	1.33235e+06	1.33051e+06	1.32801e+06	Gimap4 (gene name)	0.859117	0.0455383	1.08372	0.00536409	13
Gimap5 (gene name)	128983	140212	122839	121995	118567	117736	126437	121782	124053	127914	133813	120254	139823	132241	139605	127678	Gimap5 (gene name)	0.942595	0.163039	1.06583	0.0911731	4
Gimap6 (gene name)	10877.6	9083.65	11228.1	9750.54	9312.15	6647.13	9738.53	13416.5	13598	12744.1	12323.5	13017.9	19249.1	18163.2	17940.5	15486.2	Gimap6 (gene name)	0.955409	0.767947	1.37063	0.00124418	3
Gimap7 (gene name)	559902	633405	554631	568235	449312	468466	485473	458193	355626	411221	363529	374246	357573	334332	382800	375277	Gimap7 (gene name)	0.803672	0.00124935	0.963685	0.435407	8
Gimap8 (gene name)	374521	384987	367395	371105	349198	327753	356858	356339	267184	259590	302162	280870	309655	293577	311660	318735	Gimap8 (gene name)	0.927998	0.013534	1.11157	0.0280257	15
Gimap9 (gene name)	214211	221429	214521	217444	190749	200485	202904	193607	130891	133845	141316	140731	126105	134624	142874	153672	Gimap9 (gene name)	0.907953	0.000934483	1.01919	0.697098	8
Gins1 (gene name)	22210.2	24042.3	23286	22922.9	25827.9	25672.2	21216.8	24835.2	87068.5	84230.3	77949.9	85583.3	81332.1	82179.9	78052.4	83565.5	Gins1 (gene name)	1.05506	0.308762	0.971024	0.336432	2
Gins4 (gene name)	18892.1	19457.9	15962.3	20318.9	17988.4	15128	19086.2	16765.3	84378	84802.1	82511.3	81482.9	81750.8	84570.5	75386.6	73385.9	Gins4 (gene name)	0.924117	0.307811	0.945732	0.150512	2
Git1 (gene name)	40935.7	43490	43376.6	48441.8	44991.4	46809.8	47624.9	44732	42146.6	43247.6	38442.2	34691.9	35413.2	36531.8	34817.5	40085.2	Git1 (gene name)	1.0449	0.294835	0.926318	0.245937	2
Git2 (gene name)	400487	408182	390003	397557	377763	360562	373831	400394	270764	291428	292819	303189	294744	304560	301656	313327	Git2 (gene name)	0.947577	0.0610758	1.04843	0.12252	10
Gk (gene name)	39618	41415.9	43512.5	40008.4	38422.4	38259	36812.7	32734.7	40855.4	38198.2	41077	37156.9	36573.5	41151.8	40499.6	38220.7	Gk (gene name)	0.888633	0.0280334	0.994647	0.888177	3
Glb1 (gene name)	105922	176950	132163	123440	115573	133254	125442	142011	59239.8	67667.8	71002.7	67320.6	62560.7	68375.9	64426.9	62376.5	Glb1 (gene name)	0.958786	0.742786	0.971757	0.536876	3
Glcci1 (gene name)	9673.59	11128.3	8201.41	10881.4	10706.2	9807.82	9816.69	11061.4	14737.3	15166	16469.8	14678.4	14753.3	14499.6	15080.8	15076.8	Glcci1 (gene name)	1.03779	0.629466	0.97312	0.386865	1
Gle1 (gene name)	50030.4	51434.6	50520	58366.3	50179.3	50716.5	56725.2	52018.3	83840.4	78952.8	90304	88566.4	82730	84616.5	84652.9	82294.9	Gle1 (gene name)	0.996615	0.94449	0.978431	0.509037	2
Glg1 (gene name)	187394	217537	188601	187026	203057	191668	203405	205322	194547	191007	203676	208774	223630	209385	210142	201971	Glg1 (gene name)	1.02933	0.505937	1.05905	0.100945	12
Glipr2 (gene name)	8384.75	10775.5	6522.57	9557.45	8876.97	7551.94	8008.61	9778.98	18507.6	18443.5	20763.2	19968.4	23475.3	24969.9	24583.9	21811	Glipr2 (gene name)	0.970949	0.812122	1.22087	0.00325218	3
Glmn (gene name)	85840.1	78979.7	85569.5	88733.1	83246.9	80818.5	82841.5	91828.3	174660	185118	174026	180781	171864	185702	170600	173728	Glmn (gene name)	0.998858	0.976811	0.98224	0.494212	4
Glo1 (gene name)	276843	285553	298387	272091	294518	254983	292296	291805	281647	300572	283291	302005	314417	280808	304619	339333	Glo1 (gene name)	1.00064	0.987455	1.06138	0.226114	4
Glod4 (gene name)	744027	775662	816868	787555	762335	736723	793576	803345	651202	672297	681774	685468	698381	716875	739718	734461	Glod4 (gene name)	0.990995	0.753573	1.07384	0.00634922	13
Glrx (gene name)	87286.7	99716.5	100934	99500.9	92376.1	79994.4	85299	91621.3	44635.8	49740.5	47740.9	48238.2	44543.6	42782.6	41477.5	43208.9	Glrx (gene name)	0.901539	0.0699582	0.903639	0.0102737	2
Glrx3 (gene name)	432534	484553	474687	490444	451782	440858	507213	480974	1.0417e+06	1.00851e+06	990016	1.03455e+06	1.10499e+06	1.11206e+06	1.11816e+06	1.1767e+06	Glrx3 (gene name)	0.999261	0.986599	1.10728	0.00170284	6
Glrx5 (gene name)	80129.9	109855	97113.5	94131.3	99149.8	79943.6	101833	96526.4	133720	125765	131528	136346	139937	129174	136607	153199	Glrx5 (gene name)	0.990093	0.908096	1.05984	0.201681	2
Gls (gene name)	509990	594174	555983	563269	549479	527213	575427	500581	761547	714583	797306	831603	865885	858968	904696	857373	Gls (gene name)	0.968196	0.481884	1.12299	0.0130953	13
Gltp (gene name)	54790.8	62973.4	57717.8	59635.6	56059.6	49822.8	63088.2	51367.8	31807.1	32132.6	37622.1	35658.9	39652.2	35161.2	38800.5	36532	Gltp (gene name)	0.937141	0.323866	1.09419	0.113435	4
Glud1 (gene name)	2.14503e+06	2.45386e+06	2.27523e+06	2.2251e+06	2.20122e+06	2.14872e+06	2.21083e+06	2.10999e+06	1.1116e+06	1.1186e+06	1.23069e+06	1.2028e+06	1.2692e+06	1.36812e+06	1.29192e+06	1.22493e+06	Glud1 (gene name)	0.952914	0.174483	1.10517	0.0274708	18
Glul (gene name)	3895.37	7541.65	5421.1	5596.58	3979.15	5987.02	6530.86	3866.64	4610.17	4351.93	4402.06	5364.24	5035.69	4755.15	4043.87	5030.54	Glul (gene name)	0.906878	0.624341	1.00731	0.920976	1
Glyctk (gene name)	8376.75	10869.8	9135.44	8804.46	10195.9	8249.44	10176.4	10281.6	6498.64	6138.29	5301.82	4669.08	5124.77	4560.02	4727.82	7520.83	Glyctk (gene name)	1.04617	0.581037	0.97017	0.840722	2
Glyr1 (gene name)	290405	273996	259044	275661	303494	297073	341035	319311	123800	127983	140142	143539	175922	155967	184920	172448	Glyr1 (gene name)	1.14722	0.0135178	1.28721	0.00243932	7
Gm10131 (gene name)	615438	618357	607332	554889	565104	542172	561712	559810	620683	609392	687189	703646	749175	681467	703481	671045	Gm10131 (gene name)	0.93021	0.0377856	1.0703	0.166339	4
Gm11808 (gene name)	115151	97379	106873	92463.5	101152	92539.6	109094	92942.1	332381	310055	307450	313805	327212	351473	306382	280709	Gm11808 (gene name)	0.960815	0.551131	1.00165	0.975196	1
Gm12185 (gene name)	2699.92	2931.58	1965.46	2053.29	3858.99	2938.88	3191.03	4470.21	4466.06	3531.02	5379.13	4670.04	3613.05	4045.71	3178.46	4080.48	Gm12185 (gene name)	1.49831	0.0285064	0.826637	0.123025	1
Gm16286 (gene name)	9681.62	10272.6	9808.54	8526.72	8943.98	8912.02	10200.3	10868.4	16922.7	16364.3	15910.2	20502.8	14552.9	19017.7	20273	18310.2	Gm16286 (gene name)	1.01659	0.803104	1.03521	0.717219	2
Gm2000 (gene name)	52320.5	59589.2	55348.8	53247.7	52935	50559.3	65778.2	54136.9	172416	185648	169407	178387	169551	161720	161025	157458	Gm2000 (gene name)	1.01317	0.85318	0.920518	0.0188637	3
Gm20390 (gene name)	700286	702570	729370	642575	643145	578088	594857	607594	1.82673e+06	1.85752e+06	1.9407e+06	1.9306e+06	1.90929e+06	1.86521e+06	1.90538e+06	1.75023e+06	Gm20390 (gene name)	0.873462	0.00862966	0.983397	0.524127	9
Gm20498 (gene name)	27647.2	29866.2	25808	22975.9	29460.8	27012.5	22252.6	23760	42043.8	47829.9	48252.1	46930.6	48809.6	48327.7	45913	52530.3	Gm20498 (gene name)	0.964144	0.677299	1.05687	0.232434	1
Gm20521 (gene name)	7340.28	8851.13	7887.68	7817.96	9029.49	5926.74	7017.38	8306.62	7635.75	7803.08	8885.37	7223.59	5816.46	7116.84	7482.18	6049.23	Gm20521 (gene name)	0.949312	0.612682	0.838877	0.0560057	1
Gm20716 (gene name)	131665	148342	145410	123306	140904	157552	143905	158148	95337.5	97791.5	100995	117721	113321	121016	119313	125294	Gm20716 (gene name)	1.09437	0.131106	1.16292	0.024662	4
Gm21985 (gene name)	52807.5	63792.5	51612.9	56008.6	62950.6	60008.5	60994.6	47506.3	35176.1	33905.2	37118.7	30738.9	34984.7	42080.8	36183.5	40357.4	Gm21985 (gene name)	1.03228	0.698417	1.12171	0.10076	4
Gm21992 (gene name)	113484	122574	121930	123717	123679	108260	121004	131567	159893	172985	172079	191028	172371	186663	183082	173429	Gm21992 (gene name)	1.00582	0.900567	1.02811	0.529238	9
Gm2a (gene name)	20425.1	32060.9	24928.8	24532.5	20332.1	19130.4	29437.5	22062.7	24171.3	23608.3	21572.7	23405.9	20650.2	18452.1	23590.1	25034	Gm2a (gene name)	0.892252	0.442946	0.945754	0.45604	1
Gm3550 (gene name)	45736.8	48425.2	46583.4	53823.4	49641.6	48982.6	50577.2	59127.5	166966	161888	142595	142027	146781	181211	153483	144771	Gm3550 (gene name)	1.07072	0.293212	1.02082	0.773893	1
Gm3839 (gene name)	11948	17741.6	12215.2	13480.7	15249.1	13704.7	15347.8	10531.2	32862.8	27441.9	31177.3	32927	33584	30853.6	32589.8	32636.5	Gm3839 (gene name)	0.990021	0.939617	1.04224	0.386127	1
Gm4070 (gene name)	591204	755792	630041	624234	559237	586549	586975	657826	941276	1.17179e+06	1.07506e+06	1.03169e+06	948710	892808	1.08095e+06	1.18425e+06	Gm4070 (gene name)	0.919007	0.255219	0.973198	0.739843	37
Gm42715 (gene name)	101270	95941.4	101879	106118	102849	106335	107462	105955	122776	130292	123608	121199	117067	122180	124897	130860	Gm42715 (gene name)	1.04292	0.108616	0.994233	0.844401	7
Gm42957 (gene name)	31006	35836.5	35924.7	30503.1	27148.5	34536.8	31786.1	31844.5	37637.5	35399.5	39757.6	38197.1	42811.2	39158.3	38312	35271.9	Gm42957 (gene name)	0.940314	0.387367	1.03021	0.548539	3
Gm43951 (gene name)	10915.6	9519.89	7315.67	8402.71	9399.96	7485.48	8659.18	7128.25	26006.6	26005.3	26579	27790.9	27610.5	29531.9	26822.2	25220.2	Gm43951 (gene name)	0.903718	0.386687	1.02635	0.505505	1
Gm45208 (gene name)	6459.97	8007.27	7906.33	7514.93	6690.9	6584.99	6256.49	11371.4	12592.2	12212.2	15361.3	12897.6	14930	13560.8	14437.7	15988.2	Gm45208 (gene name)	1.03397	0.848071	1.11031	0.145075	1
Gm45692 (gene name)	8767.68	10980.1	8260.24	7029.1	7832.61	6872.07	9017.32	8411.2	6100.42	5958.79	7636.24	6488.88	4845.48	6936.53	6411.51	5769.68	Gm45692 (gene name)	0.917119	0.470668	0.915173	0.382429	1
Gm45808 (gene name)	44183.6	50224.5	41585.5	45636.3	42419.3	38608.5	41222.6	42647.5	36793.8	33099.4	30562.6	33823	35317.3	33798.1	32911.8	32189.7	Gm45808 (gene name)	0.907879	0.0854939	0.999539	0.991818	1
Gm49336 (gene name)	121019	140715	136725	141431	130582	129261	127996	147871	218268	204119	221515	223924	219622	229691	201781	209833	Gm49336 (gene name)	0.992258	0.88077	0.992051	0.825674	8
Gm49368 (gene name)	5358.76	3884.17	4972.73	5043.27	5074.3	5740.87	4366.3	4292.05	6147.69	5731.08	7318.34	6350.83	6407.31	4843.35	5719.65	5740.19	Gm49368 (gene name)	1.01114	0.912461	0.888936	0.177666	1
Gm4985 (gene name)	0	7.28099e-07	3.1515e-06	0	1.34725e-05	0	0	0.0337554	0	0	0.421799	0	0	1422.87	0.151469	0	Gm4985 (gene name)	8704.22	0.355732	3373.69	0.355987	1
Gm50241 (gene name)	24311.4	17863.2	18281.3	19510.6	17625.2	19972.1	17894.9	18830.1	17505.7	16768.8	13839.5	13800.3	12334.9	14208.8	13582	11909.3	Gm50241 (gene name)	0.929418	0.404527	0.840436	0.0671863	1
Gm50387 (gene name)	30696.5	34397.6	34954.3	31515.1	31857.6	27404.6	37715.7	41003.1	134587	140716	153666	160762	141165	154653	141225	149458	Gm50387 (gene name)	1.04878	0.634405	0.994524	0.909626	3
Gm9803 (gene name)	20719.7	28115.7	21651.3	26564.2	29131.4	31569.2	27703.7	33653	85059.8	84419.6	86664	102394	93378.4	96642.6	93414	90252.1	Gm9803 (gene name)	1.25766	0.0316168	1.04226	0.429667	3
Gmds (gene name)	113199	126113	102114	102578	102605	94174.6	117264	110669	189296	190660	193851	204546	206457	221412	199118	212209	Gmds (gene name)	0.956552	0.546288	1.07817	0.0403715	5
Gmeb2 (gene name)	52350.4	52110.5	52125.3	45281.5	48892.2	47770.3	52524.6	53716.2	72418.6	77022.7	74406.8	73763	70956.5	74704.7	67952.8	75887.6	Gmeb2 (gene name)	1.00513	0.911711	0.972752	0.361382	2
Gmfb (gene name)	184397	168968	195833	186232	161037	159749	167417	160907	189202	187062	179165	188976	196814	207164	195014	198156	Gmfb (gene name)	0.882627	0.0100388	1.07085	0.0104126	1
Gmfg (gene name)	821780	858042	870985	802500	804701	730234	817827	909839	281411	257268	335058	324351	354652	307325	365427	353521	Gmfg (gene name)	0.97295	0.592313	1.15261	0.0868342	4
Gmip (gene name)	306604	307988	299803	307769	325190	299104	317921	316181	310279	320339	328550	336930	351053	370234	363331	356487	Gmip (gene name)	1.02965	0.172552	1.11188	0.0021409	14
Gmppa (gene name)	6682.47	7267.28	7055.6	6874.11	8457.13	9366.51	8906.08	6168.46	9458.97	9997.01	6934.44	9584.59	9862.43	9756.25	8214.59	9207.79	Gmppa (gene name)	1.18002	0.132466	1.02963	0.747795	1
Gmppb (gene name)	38611.8	40019.6	36766.3	36958.3	37741.3	33537	35747	37351.8	51233.8	53743.8	59525.5	57203	47152.2	44237	57450.6	52287.6	Gmppb (gene name)	0.947631	0.15434	0.907181	0.185555	4
Gmpr2 (gene name)	30907.2	31877.2	34407.6	35939.4	31170.7	30385.3	29171.3	32663.2	32466.5	30668.7	34412.1	36704.6	37784.5	31612.5	38157.1	35534.7	Gmpr2 (gene name)	0.926833	0.124733	1.06582	0.30824	4
Gmps (gene name)	385162	410861	415044	417189	389459	360165	405298	410391	986930	987073	997065	1.02444e+06	1.01285e+06	1.00628e+06	1.03378e+06	986559	Gmps (gene name)	0.961344	0.288664	1.011	0.435372	21
Gna13 (gene name)	384104	421725	405879	374749	387129	388743	410695	403229	411172	425151	432973	437573	436206	443712	445216	469770	Gna13 (gene name)	1.0021	0.947044	1.05158	0.055807	10
Gnai2 (gene name)	940949	953389	949026	962835	946088	914904	948418	956061	758125	744795	818248	815798	797122	787485	861776	845359	Gnai2 (gene name)	0.989299	0.354767	1.04934	0.192196	11
Gnai3 (gene name)	123625	128124	118569	130315	125506	138878	121954	137016	204240	200752	184655	209628	194286	209665	214580	217232	Gnai3 (gene name)	1.04538	0.292813	1.04565	0.265516	7
Gnaq (gene name)	15892.4	22565.6	18430.4	18687.2	19033.7	22743.7	25946.3	22337.2	13999.7	17485.9	15628.4	14569.9	17955.5	18204.1	15645.7	16034.7	Gnaq (gene name)	1.19167	0.116151	1.0998	0.17737	1
Gnas (gene name)	71402.5	74888.5	68932.5	77773.4	74115.3	69474.2	72069.3	72778.9	106367	109005	99508.1	114376	110723	106857	117652	118525	Gnas (gene name)	0.98444	0.618588	1.05707	0.192466	8
Gnb1 (gene name)	81943.9	96323	90090.7	97317.7	92670.9	83474.4	98419.8	105088	146367	153492	165136	170538	161211	169900	166560	186870	Gnb1 (gene name)	1.03822	0.568157	1.07711	0.167069	5
Gnb2 (gene name)	508495	540613	537908	526194	520599	507154	555348	550268	504590	517113	564415	550575	574772	574364	571781	605891	Gnb2 (gene name)	1.00954	0.726017	1.08898	0.0259325	10
Gne (gene name)	105957	109539	106546	104005	97390	94949.5	101184	112923	102769	105827	108698	104521	107956	112754	107027	111828	Gne (gene name)	0.953997	0.281786	1.04208	0.056727	6
Gng12 (gene name)	0	640.69	0.768748	0	0.278059	0	0	1252.8	0	2063.62	1482.36	1218.49	1203.95	0	1811.89	1881.84	Gng12 (gene name)	1.95348	0.678965	1.02796	0.958591	1
Gng2 (gene name)	14324.4	13373.1	12810.9	10688.1	12628.1	12637.7	11490.5	11221.1	8308.5	9158.33	13041.4	14732.3	10073.5	12733.1	13549	11560.3	Gng2 (gene name)	0.937124	0.383115	1.05914	0.709599	1
Gnl1 (gene name)	96382.6	106298	100653	97156.5	96904.5	83760.5	104704	98785.6	159828	167700	166158	188868	190019	193432	203853	201009	Gnl1 (gene name)	0.959212	0.441888	1.15495	0.00971614	7
Gnl2 (gene name)	232287	225969	232333	236982	247156	244984	245568	252575	566047	557131	525737	572670	552715	550558	583724	570523	Gnl2 (gene name)	1.06761	0.00150473	1.01618	0.51592	14
Gnl3 (gene name)	227886	247216	232422	224423	234866	233627	251154	238787	757634	767479	819117	832920	795564	803422	797410	757177	Gnl3 (gene name)	1.02842	0.341992	0.992579	0.792381	15
Gnl3l (gene name)	47174.1	47607.8	45424.1	46178.5	44197.4	49732.9	45664.8	43999.5	79510.8	81538.5	76129.2	80858.4	75601.3	81606.4	77409.5	76934.7	Gnl3l (gene name)	0.985032	0.640526	0.979609	0.394786	6
Gnpat (gene name)	85736.8	81308.7	86207.7	89738	87758.8	85749	93589.6	89784.6	179086	159161	167649	165851	164476	169373	164317	159414	Gnpat (gene name)	1.0405	0.198932	0.978911	0.47175	6
Gnpda1 (gene name)	162412	198945	182727	191298	180776	184370	186590	194776	136163	144733	141959	151407	152356	164041	148906	157907	Gnpda1 (gene name)	1.01513	0.752181	1.08524	0.0369987	8
Gnpnat1 (gene name)	37654.6	32524	34842.6	33282.2	31142.1	26412.2	29865.2	32620.3	61888.1	59942.4	65328.6	59241.4	60908.6	56520.5	61018.9	69830.8	Gnpnat1 (gene name)	0.867946	0.0396821	1.00762	0.88479	1
Gnptg (gene name)	1684.61	1788.9	2693.19	2542.83	3174.9	2829.02	4088.44	2845.32	5805.19	2731.89	3866.94	3559.65	3780.01	4324.31	3732.72	3595.24	Gnptg (gene name)	1.48546	0.0356728	0.966713	0.849368	1
Gns (gene name)	242486	290932	228679	234680	247003	219283	259894	250039	212066	218137	225219	226073	229324	225446	231760	221868	Gns (gene name)	0.979375	0.768029	1.03052	0.139098	5
Golga1 (gene name)	42036.9	43433.4	41872	54863	44742.5	39937.3	47861.2	51445.5	58372.8	64584.9	57660.5	58496	53510.4	54943.8	55561.6	60454.9	Golga1 (gene name)	1.00978	0.91421	0.938759	0.148396	3
Golga2 (gene name)	160602	177380	169196	187556	177302	166528	178241	189729	228826	223747	235738	241801	217516	233797	235939	221895	Golga2 (gene name)	1.02456	0.587948	0.977458	0.414338	11
Golga3 (gene name)	108461	106501	106472	101780	101324	101037	97914.4	93830.3	98741.1	107531	101158	107279	102073	107844	103117	105686	Golga3 (gene name)	0.931222	0.0178101	1.00967	0.709127	8
Golga4 (gene name)	65286.1	61159.9	61449	68127.2	72707.9	65388.9	71254.2	72719.1	86627.4	78152.4	74001	75230.2	72345.9	67128.3	78557.5	72686.1	Golga4 (gene name)	1.10174	0.0355275	0.92582	0.164727	7
Golga5 (gene name)	152932	158104	153138	142139	154995	152744	157097	152175	174599	176542	160063	170385	173429	166296	169406	169680	Golga5 (gene name)	1.01765	0.47965	0.995924	0.866421	11
Golga7 (gene name)	76764.4	73909.6	77066.8	77539.5	80323.1	72790.5	73384.7	66381.5	91326	95733.9	85614	88670.7	85180.5	89651.3	99413.2	98112.4	Golga7 (gene name)	0.95938	0.336018	1.03048	0.519871	3
Golgb1 (gene name)	57388	59663.8	58819.4	62923.7	62055.7	67259.9	64212.6	73542.5	80708.4	74255.3	75592	80733	84208.2	79553.3	77330.2	82301.4	Golgb1 (gene name)	1.11841	0.0428195	1.03889	0.231281	7
Golph3 (gene name)	55463.2	59096	61023	56034.3	62039.4	51701.9	51861.3	53139.9	78533	79610.4	78870.5	85660.4	80472.5	86600.5	77555.3	81052.7	Golph3 (gene name)	0.944417	0.293809	1.00932	0.776161	4
Gon4l (gene name)	13189.9	10475.9	9492.66	13692.8	12447.1	13773.2	13264.4	10319.1	18597.1	17962.2	12744.8	17781.6	17641.4	19004.3	17084.8	18754.4	Gon4l (gene name)	1.06302	0.583797	1.08048	0.38104	4
Gopc (gene name)	135849	134559	139298	136447	135631	122326	132229	156220	187963	194053	206095	183892	191643	195790	197401	192086	Gopc (gene name)	1.00046	0.993289	1.00637	0.815356	5
Gorasp2 (gene name)	5450.9	3880.38	4861.36	2241.98	3723.02	3294.54	4943.44	1917.13	6200.69	2914.62	6419.77	4799.1	5483.96	8424.41	5721.87	5382.94	Gorasp2 (gene name)	0.844445	0.52151	1.2301	0.322998	3
Gosr1 (gene name)	33668.3	39651.3	38359.6	32886.8	37538.6	37616.2	37770.9	35176.7	52854.8	49891.4	50901.9	50285.4	46571.3	62277.1	51396.5	50543.6	Gosr1 (gene name)	1.02446	0.639287	1.03361	0.634694	5
Got1 (gene name)	283087	294083	291327	282967	267195	252800	271602	286850	496308	496920	508053	532871	470516	507614	479654	483563	Got1 (gene name)	0.936587	0.0523979	0.954377	0.0934879	13
Got2 (gene name)	729832	827082	784783	767735	771658	708128	734811	719176	933095	923654	985240	976918	1.08574e+06	1.06826e+06	1.01621e+06	898488	Got2 (gene name)	0.943507	0.122863	1.06541	0.214186	15
Gp1bb (gene name)	7255.86	14166	9283.04	9011.39	10129.7	13329	13604.1	9558.12	2848.9	3656.42	938.571	999.556	1147.83	1724.87	2094.18	2415.15	Gp1bb (gene name)	1.17385	0.379145	0.874291	0.72941	2
Gpalpp1 (gene name)	34098.6	38326	28374.6	33697.2	32806.3	39288.3	32175.4	32377.7	65501.9	68644.7	64482	59461.7	68193.9	66026.3	54733.7	54782.9	Gpalpp1 (gene name)	1.01599	0.846665	0.944386	0.411553	2
Gpat3 (gene name)	56786.1	54987.1	58584.2	57691.2	65519.1	62470.4	59057.7	63603.6	53892.4	51830.6	48858.3	51382.4	53321	58556.5	61072.9	59851.4	Gpat3 (gene name)	1.09911	0.0110346	1.1303	0.0151549	2
Gpatch1 (gene name)	29796.3	28053.1	29269.3	31298.9	31654.4	32031.2	35971.2	33669.7	26547.1	29244.2	27560.5	29815.1	28044.7	28351.4	30056.5	27277.4	Gpatch1 (gene name)	1.1259	0.0203168	1.00498	0.887601	3
Gpatch11 (gene name)	55328.7	56931.7	59159.2	64883.6	47577.4	48744.7	57929.9	63061	60235.5	59802.8	67760.9	61821.2	61944	70601.3	64670	62671.3	Gpatch11 (gene name)	0.919636	0.308321	1.04113	0.376653	1
Gpatch4 (gene name)	6121.43	6880.38	8644.29	6872.76	7089.97	8616.3	9274.64	9661.65	35662.3	33797.1	38646	39155.4	36643.4	32900.5	33751	33346.1	Gpatch4 (gene name)	1.21472	0.0970721	0.927885	0.13201	1
Gpatch8 (gene name)	129786	136793	129094	135238	132796	145496	148208	146129	151832	144442	152135	141028	150857	151626	162284	152239	Gpatch8 (gene name)	1.07858	0.0402099	1.04677	0.124068	8
Gpcpd1 (gene name)	51132	50602.3	51909	58047.4	49454.9	45455.2	55209.7	57131.8	103388	107906	110847	115138	96489.8	98535.6	110523	114497	Gpcpd1 (gene name)	0.97903	0.739363	0.96059	0.427931	8
Gpd1l (gene name)	528775	516307	553314	558403	557882	512974	542380	560486	183222	172308	196062	187037	209170	226918	213771	223674	Gpd1l (gene name)	1.00785	0.784612	1.18264	0.00194003	13
Gpd2 (gene name)	999259	986346	994947	966119	974512	1.01004e+06	1.04655e+06	989590	529329	530062	554780	574277	604246	641740	637642	638907	Gpd2 (gene name)	1.01875	0.324465	1.15266	0.000981604	23
Gphn (gene name)	72959.4	76604.2	72949.5	70094.5	71179.2	66079.5	65754.6	79315	169914	178483	162119	168935	196560	183980	174717	191301	Gphn (gene name)	0.96487	0.482593	1.09877	0.0277117	6
Gpi1 (gene name)	1.32064e+06	1.38507e+06	1.34068e+06	1.309e+06	1.31533e+06	1.17996e+06	1.32289e+06	1.32409e+06	2.54771e+06	2.57276e+06	2.62031e+06	2.72492e+06	2.70156e+06	2.34802e+06	2.87174e+06	2.83706e+06	Gpi1 (gene name)	0.960205	0.221181	1.02797	0.582232	21
Gpkow (gene name)	56223	62299.9	59410.4	62249.7	64961.8	63104.2	60984.4	69960.3	71301.5	74005.1	78801	73338.2	68984.4	75891.2	82618.7	79289.6	Gpkow (gene name)	1.07839	0.097369	1.03139	0.508152	5
Gpn1 (gene name)	24839.5	24000.1	25424.8	24150	25957	21998.6	25555.7	24926.8	68977.3	71696.5	69992.2	69832.1	69627.5	79069.4	75552.7	75730.4	Gpn1 (gene name)	1.00024	0.995246	1.06945	0.0545899	2
Gpr107 (gene name)	53942	63171.7	57842	57162.1	56327.4	63356.5	72129.6	48957	66925.5	62486.8	68207.8	68877.9	67405.7	71014.6	71046.4	73720	Gpr107 (gene name)	1.03728	0.697553	1.06262	0.0745186	3
Gpr108 (gene name)	18585.4	18295.4	17110.9	17942.2	19278.9	16682.1	18028.6	15265.8	19794.5	20514.9	17316.6	19463.9	18540.5	20344.1	18231.9	18077.8	Gpr108 (gene name)	0.962763	0.49475	0.975411	0.603463	2
Gpr89 (gene name)	811.592	1392.15	1207.61	1307.82	1460.88	1209.86	953.185	786.937	1954.76	885.48	1788.26	1079.42	1942.92	0	1989.6	1577.53	Gpr89 (gene name)	0.93467	0.707337	0.965333	0.929546	1
Gps1 (gene name)	335657	364839	300175	326353	338284	293326	267190	309759	330366	314246	455892	375693	388451	425400	373577	366138	Gps1 (gene name)	0.910728	0.18915	1.05241	0.593908	9
Gps2 (gene name)	32007.4	25092.8	27419.5	29285.3	24488.9	26023.6	30730	24769.5	28806.9	24013.6	25127.3	28227.5	24817.9	27325.5	21406.6	22775.8	Gps2 (gene name)	0.931524	0.380451	0.907232	0.20654	2
Gpsm1 (gene name)	2154.69	1886.54	2456.5	1038.38	1907.24	2556.67	2282.96	2205.6	2689.88	2274.24	1864.36	2176.69	1585.34	2654.53	2253.98	2100.74	Gpsm1 (gene name)	1.18794	0.328452	0.954407	0.72568	1
Gpsm3 (gene name)	20537.5	20618	17631	18193.1	20442.4	18396.2	21160.5	16809	9906.02	9216.68	11027.3	10319.3	9347.16	6911.81	8842.82	10334.2	Gpsm3 (gene name)	0.997772	0.973933	0.875628	0.172634	2
Gpx1 (gene name)	591612	691277	589939	593705	540001	535612	576611	576864	349207	323072	348008	348728	352396	368675	367605	365978	Gpx1 (gene name)	0.903733	0.072837	1.06256	0.0281457	8
Gpx4 (gene name)	311960	377463	362666	308482	290960	270948	311638	319301	280157	288647	310711	302404	307868	304714	333877	322500	Gpx4 (gene name)	0.876725	0.0886099	1.07364	0.0643851	7
Gramd3 (gene name)	6312.13	4729.51	3372.17	3577.57	5853.94	6272.87	2254.66	4474.08	4571.37	4679.65	5671.72	7257.1	5701.48	5848.84	5388.68	7332.36	Gramd3 (gene name)	1.04803	0.854552	1.0943	0.515848	2
Gramd4 (gene name)	42016.9	57191.9	55458.5	52192.3	49692.5	49518.2	47776.3	53986.4	64029.1	64528.6	65460.6	73173.1	72371.9	68820	71104	70284.2	Gramd4 (gene name)	0.971545	0.700228	1.05759	0.14123	2
Grap (gene name)	247312	217706	250080	243901	251039	224363	292589	281572	459829	425156	444484	489866	522770	560933	540842	514819	Grap (gene name)	1.09444	0.234453	1.1759	0.00338755	10
Grap2 (gene name)	106168	111063	102864	101193	95592.5	95261.3	104213	109282	57720.8	57437.4	52683	56918.6	52009	57081.7	56569.1	56095.4	Grap2 (gene name)	0.959793	0.33716	0.986632	0.666034	4
Grb2 (gene name)	1.88105e+06	1.9352e+06	1.92907e+06	1.8211e+06	1.86307e+06	1.68788e+06	1.84494e+06	1.67747e+06	2.01256e+06	1.89542e+06	2.13311e+06	2.2319e+06	2.18881e+06	2.16336e+06	2.30335e+06	2.32519e+06	Grb2 (gene name)	0.934835	0.0709061	1.08555	0.0783353	15
Grhpr (gene name)	177125	217957	206743	209000	203763	194491	210206	201035	253734	235379	260990	250656	250365	230642	268828	280698	Grhpr (gene name)	0.99836	0.973067	1.02975	0.564311	7
Gripap1 (gene name)	286145	294682	290124	290099	304013	268026	283561	307029	199635	202754	195089	195806	208092	195588	203126	217882	Gripap1 (gene name)	1.00136	0.967627	1.03959	0.167591	14
Grk2 (gene name)	685743	708356	739884	761917	686002	649624	700425	704330	604742	656126	686584	675068	694218	724653	706890	711105	Grk2 (gene name)	0.946297	0.112749	1.08173	0.0312	17
Grk6 (gene name)	320148	315223	332402	326152	312187	293854	320754	310258	189823	189017	203986	190882	205087	195106	203058	195421	Grk6 (gene name)	0.956046	0.0793987	1.03226	0.203983	12
Grn (gene name)	6278.25	25178.7	12498.8	9553.62	12353.6	13312.9	17849.1	16618	8141.93	11771	12759.1	15672.3	15097.3	12958.2	15287.6	15183.8	Grn (gene name)	1.1238	0.715689	1.21062	0.174118	2
Grpel1 (gene name)	385933	387361	373530	352982	386322	353060	352613	348251	794383	782275	812789	818458	797986	825614	803627	750196	Grpel1 (gene name)	0.960288	0.256611	0.990498	0.685754	7
Grpel2 (gene name)	17273.8	13735.6	14833.4	17054.6	13478.9	14644	14495.7	15526.9	38192	43614.4	39592.9	38899.3	38821.7	44343.4	37397.2	33041.9	Grpel2 (gene name)	0.924449	0.261599	0.958237	0.547805	3
Grsf1 (gene name)	0	859.654	1371.5	1072.58	1462.45	0	0.101478	0.0488392	4173.12	3943.94	4474.37	3975.34	3741.93	5422.49	3789.05	3732.83	Grsf1 (gene name)	0.44271	0.364812	1.00722	0.947416	2
Grwd1 (gene name)	48074.1	48248.8	47410.2	49664.8	51904	42463.1	48742	62424.4	153918	136742	141562	145587	136809	149062	147778	148639	Grwd1 (gene name)	1.06275	0.496997	1.00775	0.818595	7
Gsdmd (gene name)	418066	489080	477717	450496	446372	409889	440563	350500	265231	275044	283408	293749	279990	324687	317295	309276	Gsdmd (gene name)	0.897548	0.133021	1.10185	0.0484622	7
Gse1 (gene name)	12206.2	11714.7	12295.7	14175.6	13970.7	10552.7	15833.6	12163.4	11122	11203.3	11894.2	10218.6	7828.99	12400.7	13370.9	10939.7	Gse1 (gene name)	1.04223	0.687963	1.0023	0.984456	2
Gsk3a (gene name)	73842.4	80151.7	87931.8	79523.6	80994	70514.1	78565.4	94379.6	112763	108123	109701	118389	109733	111362	110277	100843	Gsk3a (gene name)	1.00934	0.900204	0.962668	0.253586	8
Gsk3b (gene name)	82399.3	87737.8	86478	86423.8	80122.8	83208.2	81925.9	84523	127191	125824	125730	131081	129108	125319	129980	135054	Gsk3b (gene name)	0.961348	0.0680837	1.0189	0.347469	8
Gsn (gene name)	2.86582e+06	3.00872e+06	3.0474e+06	2.99624e+06	2.84558e+06	2.55467e+06	2.84346e+06	2.56452e+06	721385	709425	806786	763738	782480	751639	846656	850344	Gsn (gene name)	0.906868	0.0227662	1.07656	0.131451	22
Gspt1 (gene name)	874702	942522	878876	902560	899853	867413	921306	984069	2.557e+06	2.36654e+06	2.53537e+06	2.65755e+06	2.58701e+06	2.56433e+06	2.5524e+06	2.4799e+06	Gspt1 (gene name)	1.02056	0.548565	1.00664	0.803794	19
Gsr (gene name)	10425.2	14944.1	12248.5	12713	8226.45	10773.3	12179.5	10090.1	5791.07	7285.65	7708.61	8178.87	7731.58	8776.03	6396.23	4329.93	Gsr (gene name)	0.819963	0.117553	0.940256	0.705007	2
Gss (gene name)	20213.2	25337	22735.9	27672.9	21318.1	22043.7	23757.2	23666.8	23497.8	24056.1	21423.1	20573.9	22192.1	27399.8	22062.5	25963.7	Gss (gene name)	0.946091	0.481187	1.09008	0.249416	2
Gsto1 (gene name)	187096	300534	276445	239639	200359	210809	217365	165414	314776	311245	329111	325012	298368	317412	277565	256696	Gsto1 (gene name)	0.79101	0.102763	0.898368	0.0560113	6
Gstp1 (gene name)	311874	322316	300983	288170	249190	234066	247818	215882	263341	254638	296546	290261	267254	264021	277185	256284	Gstp1 (gene name)	0.774073	0.000640668	0.963757	0.400135	5
Gstt2 (gene name)	210888	216898	218045	220099	179096	179499	173095	164946	510770	612615	587933	583728	510918	450807	462461	479192	Gstt2 (gene name)	0.804493	3.82248e-05	0.829342	0.00861395	3
Gstz1 (gene name)	60472	62437.7	56804.3	61118.5	61225.3	55439.2	63759.4	60253	71613.8	71239.6	71016	70378.5	63661	67160.3	69089	74090.3	Gstz1 (gene name)	0.999354	0.985953	0.963949	0.28668	2
Gtf2b (gene name)	287981	268859	295452	264306	271457	255741	256686	260134	322447	307115	314306	322732	316509	322690	314138	289778	Gtf2b (gene name)	0.934999	0.0714128	0.981457	0.497574	11
Gtf2e1 (gene name)	22277.1	22810.8	19962.5	26498.4	20982.4	21554	21379.1	21314.4	59168.8	63792.7	59676.1	63090.7	59291.3	59690.4	62704.9	57280.5	Gtf2e1 (gene name)	0.930976	0.289017	0.972485	0.337539	2
Gtf2e2 (gene name)	71821.3	73026.5	76328.7	75009.2	79413.2	73273.9	83778	74318.2	175291	186305	173796	194036	185998	175183	194359	194623	Gtf2e2 (gene name)	1.04929	0.21466	1.02843	0.463792	5
Gtf2f1 (gene name)	133213	147534	152547	164574	145960	137576	169898	158428	204775	203259	229928	201459	217116	217666	217087	222738	Gtf2f1 (gene name)	1.02341	0.728304	1.04192	0.247234	8
Gtf2f2 (gene name)	176956	182456	188940	181325	172138	164163	199657	175857	282798	284039	291997	297006	272212	265002	283882	276344	Gtf2f2 (gene name)	0.975519	0.598046	0.949474	0.0305815	7
Gtf2h1 (gene name)	34123.8	37701.8	35136.2	40643.5	36158.2	38816.5	38363.2	39439.2	62890.9	55364.4	51545	54910.5	51755.4	52716.6	51999.9	53635.1	Gtf2h1 (gene name)	1.03504	0.455852	0.935011	0.183866	3
Gtf2h2 (gene name)	37957.9	38520.8	39597.2	40451.2	33864.1	33185.3	37195	39308.8	64155.6	58073.5	61426.5	67340.1	55411.9	66311	59397.9	57383.9	Gtf2h2 (gene name)	0.917114	0.0800434	0.950234	0.350464	3
Gtf2i (gene name)	136574	154425	149473	160736	142113	143167	161030	150106	250155	250849	263332	266013	279485	276880	274804	279181	Gtf2i (gene name)	0.992031	0.864459	1.07764	0.00339077	11
Gtf3c1 (gene name)	106477	117072	113423	112140	110207	105898	118058	116356	106572	108958	106154	107499	107006	116349	125555	119074	Gtf3c1 (gene name)	1.00313	0.924601	1.09041	0.0472965	8
Gtf3c2 (gene name)	73570.2	79974.1	82145.3	83498.5	73737.1	78885.4	77916.7	89372.2	86719	102837	98971.9	93361.8	90339.5	96003.1	94920.7	98920.8	Gtf3c2 (gene name)	1.00227	0.965291	0.995535	0.91723	3
Gtf3c3 (gene name)	11589.5	8047.31	10892.8	8014.65	13166.5	12277.3	12359	11107.7	10946.7	6799.19	6632.57	7748.53	9300.81	6928.05	8513.93	7876.2	Gtf3c3 (gene name)	1.26894	0.0453649	1.01532	0.916197	4
Gtf3c4 (gene name)	133690	141112	158621	143936	153570	142400	156742	118696	130046	131422	140421	132583	137466	143153	139197	140745	Gtf3c4 (gene name)	0.989696	0.887537	1.04881	0.0472395	6
Gtf3c5 (gene name)	33833.1	33855.2	33328.7	36126.6	33692	38052.2	30467.8	35713.6	70436.2	69154.3	77038.4	77130.6	70481.2	77313	64645.1	65633.1	Gtf3c5 (gene name)	1.0057	0.913446	0.946599	0.316315	4
Gtpbp1 (gene name)	335219	488612	356015	358295	341125	315436	363674	361483	471037	458307	469366	467340	519340	492074	522403	528413	Gtpbp1 (gene name)	0.898304	0.329149	1.10513	0.00120982	12
Gtpbp10 (gene name)	54241.7	62949.9	51416.1	45391	56427.5	52221.8	56514	52732	32228	39636.6	33166.2	32519	24652.8	20858.5	33856.8	37431	Gtpbp10 (gene name)	1.01821	0.807728	0.84914	0.268156	2
Gtpbp3 (gene name)	0	1230.4	883.281	0	1026.71	2036.82	1204.14	1990.12	1226.48	0	1738.54	0	0	0.497338	0.527804	0.00241533	Gtpbp3 (gene name)	2.96061	0.0442336	0.00034656	0.14356	1
Gtpbp4 (gene name)	349559	361610	352766	373179	357445	341888	388655	378121	659125	638813	645228	640416	650380	668616	666887	653099	Gtpbp4 (gene name)	1.02018	0.559092	1.02144	0.0794082	15
Gtpbp8 (gene name)	4058.9	4654.85	4095.4	5172.79	3969.01	5102.89	3974.16	5074.56	7572.28	4758.69	6190.67	4622.42	4220.22	6638.16	4051.75	4570.25	Gtpbp8 (gene name)	1.00771	0.936391	0.841701	0.356025	1
Gtse1 (gene name)	47734	52289.6	56806.3	52866.6	56031.9	52306.1	58662.4	61024	177850	173491	177787	198590	262703	265847	276229	292813	Gtse1 (gene name)	1.0874	0.132753	1.50827	4.44024e-05	12
Guf1 (gene name)	3633.73	4067.57	3138.92	3242.37	2853.61	2760.55	2524.83	3071.34	4309.79	3079.65	4844.55	2369.33	3383.08	2875.94	1702.54	5173.51	Guf1 (gene name)	0.796042	0.024098	0.899458	0.702594	2
Guk1 (gene name)	59374.1	58609.3	49541.7	55844.6	51221.9	46552.9	55997.3	52796.7	64488.6	63308	70927.7	69668.3	72635.4	73578.2	80589.5	76243.9	Guk1 (gene name)	0.924785	0.207693	1.12912	0.0155271	4
Gusb (gene name)	75464.7	131362	86587.5	78758.2	93842.4	91053.5	82163.3	86897.5	88234.2	89492.5	88149.6	86252.4	88189.7	80512.3	84508.4	83289.7	Gusb (gene name)	0.951055	0.742454	0.955617	0.0642864	7
Gyg (gene name)	10673.7	7592.84	8162.78	5221.41	5878.65	5800.95	7497.12	8198.75	4487.63	6365.51	4823.89	5540.4	5635.83	5655.16	7642.76	7553.55	Gyg (gene name)	0.864924	0.431802	1.24837	0.109242	2
Gypc (gene name)	42470	57589.8	42386.3	39421.2	49842.5	38583.5	45950.9	47606.7	98107.9	115113	138517	140596	116994	132120	123371	134482	Gypc (gene name)	1.00064	0.995332	1.02972	0.748714	1
Gys1 (gene name)	73128.6	73190.3	72111.8	71721.3	63947.7	63166.5	70490.7	69182	68029.3	74537.9	79318.5	85425.5	83215.4	70872.1	85700.5	87648.6	Gys1 (gene name)	0.919473	0.0207328	1.06549	0.376809	3
H13 (gene name)	131456	158619	126140	111534	123024	124181	138792	129842	187318	171265	202546	193825	186065	195136	181913	169406	H13 (gene name)	0.977434	0.785854	0.970285	0.533741	3
H1f0 (gene name)	443918	782762	530684	495730	599221	599411	640780	616928	162563	201004	168030	159398	181413	179916	217817	227467	H1f0 (gene name)	1.09021	0.528322	1.16732	0.112946	4
H1f1 (gene name)	4.11562e+06	4.39205e+06	4.36639e+06	4.41881e+06	4.5771e+06	4.79845e+06	5.25691e+06	5.45559e+06	1.35991e+06	1.38073e+06	1.58249e+06	1.72917e+06	1.78301e+06	1.65652e+06	1.65882e+06	1.65115e+06	H1f1 (gene name)	1.16164	0.0171564	1.11519	0.111315	13
H1f10 (gene name)	50239.4	45598.3	55763.9	64883.1	52054.1	52449	55279.9	56759.6	14299.5	13856.2	12881.2	15335.2	21979.3	24907.5	22887	26373.6	H1f10 (gene name)	1.00027	0.997423	1.70558	0.000110112	2
H1f2 (gene name)	973892	803911	801531	886059	854657	904728	877072	1.04642e+06	257782	253727	265082	235203	251503	264390	294453	263736	H1f2 (gene name)	1.06276	0.395517	1.06156	0.211511	4
H1f3 (gene name)	4.94492e+07	4.73436e+07	4.76449e+07	4.53863e+07	4.786e+07	4.81952e+07	4.96971e+07	4.97116e+07	1.37373e+07	1.26541e+07	1.33107e+07	1.25758e+07	1.51367e+07	1.28839e+07	1.56331e+07	1.41502e+07	H1f3 (gene name)	1.02971	0.194247	1.10571	0.0836388	24
H1f4 (gene name)	6.18198e+06	6.17672e+06	6.24331e+06	6.22343e+06	6.55467e+06	6.56366e+06	6.74718e+06	7.09108e+06	1.8263e+06	1.78263e+06	2.09635e+06	1.90173e+06	2.33268e+06	2.25524e+06	2.63505e+06	2.11085e+06	H1f4 (gene name)	1.08585	0.00560206	1.227	0.0162468	5
H1f5 (gene name)	1.08555e+07	9.7636e+06	1.03754e+07	1.10739e+07	1.27143e+07	1.13343e+07	1.207e+07	1.16473e+07	3.55224e+06	3.22749e+06	4.5095e+06	3.64162e+06	3.50466e+06	3.23816e+06	4.33839e+06	3.58755e+06	H1f5 (gene name)	1.13543	0.0141424	0.982446	0.862079	8
H2-Aa (gene name)	543857	634774	616522	542652	533332	542041	607162	546582	1.35317e+06	1.31183e+06	1.45538e+06	1.41992e+06	1.26888e+06	1.45229e+06	1.31616e+06	1.2203e+06	H2-Aa (gene name)	0.953508	0.390857	0.948979	0.279836	8
H2-Ab1 (gene name)	615995	722195	669037	643640	682072	658865	697273	755035	1.78421e+06	1.79902e+06	1.80375e+06	1.82805e+06	1.60146e+06	1.96267e+06	1.75053e+06	1.76843e+06	H2-Ab1 (gene name)	1.05371	0.287471	0.981713	0.67413	12
H2ac20 (gene name)	176232	149725	182242	142265	143614	134792	120642	101751	33090.5	46816	51897.1	48933.9	46420.4	41866.4	48317.5	34186.8	H2ac20 (gene name)	0.769909	0.0314275	0.944967	0.650483	2
H2aj (gene name)	544487	645875	593628	792729	1.06505e+06	1.12948e+06	1.44294e+06	1.45724e+06	634939	414412	484032	500106	625501	545758	715090	1.21107e+06	H2aj (gene name)	1.97721	0.00161628	1.5232	0.140261	1
H2ax (gene name)	7.08874e+06	6.54296e+06	6.70988e+06	6.42099e+06	6.56373e+06	6.66308e+06	6.48215e+06	5.61064e+06	3.2505e+06	3.59553e+06	3.77655e+06	3.7602e+06	4.67611e+06	4.12889e+06	4.18428e+06	4.26487e+06	H2ax (gene name)	0.946082	0.24922	1.19964	0.00618758	3
H2az1 (gene name)	129572	151339	150313	170360	180895	187474	196225	128669	91566.9	96804.4	92015.8	112252	105318	111558	111753	131361	H2az1 (gene name)	1.1524	0.23446	1.17153	0.0644544	1
H2bc7 (gene name)	9.70088e+07	9.312e+07	9.51182e+07	9.3739e+07	1.00049e+08	9.7758e+07	9.73638e+07	9.81392e+07	3.69679e+07	3.52091e+07	3.62099e+07	3.54366e+07	3.82262e+07	3.85122e+07	3.82921e+07	3.8646e+07	H2bc7 (gene name)	1.0378	0.0141726	1.06851	0.00097326	20
H2bu2 (gene name)	53403.9	53938.2	51024.1	57782.7	60205.9	61386.5	59983.2	62993.2	10930.7	11736.5	14632.4	12018.6	16740.7	16936.1	22873.6	23875.2	H2bu2 (gene name)	1.13148	0.00388013	1.63075	0.00924245	1
H2-D1 (gene name)	1.16387e+06	1.49429e+06	1.28779e+06	1.19373e+06	1.21248e+06	1.19269e+06	1.29183e+06	1.28289e+06	2.0257e+06	2.30832e+06	2.27826e+06	2.23985e+06	2.124e+06	2.11585e+06	2.32944e+06	2.29489e+06	H2-D1 (gene name)	0.968914	0.629682	1.00136	0.972892	14
H2-DMa (gene name)	65050.1	74240.6	63807.4	60506.5	63211.6	56150.7	64149.6	69322.3	61586.1	61372.3	64070.8	62256.2	64608.6	69945.1	58541.1	65598.4	H2-DMa (gene name)	0.959142	0.525742	1.03774	0.370181	4
H2-DMb2 (gene name)	348191	423938	371956	369518	359749	304689	332925	339628	300541	306750	333610	340596	325087	351410	311939	280746	H2-DMb2 (gene name)	0.883316	0.0663258	0.99039	0.867505	5
H2-Eb1 (gene name)	724391	805123	768569	716228	693337	652702	893051	712676	676514	616003	748622	737477	813045	957571	769584	640253	H2-Eb1 (gene name)	0.979251	0.793283	1.14462	0.213677	9
H2-K1 (gene name)	368338	529001	450668	425688	467715	445120	445380	466797	1.02672e+06	1.10196e+06	1.18005e+06	1.13326e+06	1.02932e+06	1.15604e+06	1.12517e+06	1.21593e+06	H2-K1 (gene name)	1.02893	0.718347	1.01902	0.690652	8
H2-M3 (gene name)	54961.3	70601.7	67183.2	70300.1	59398.2	61555.7	54782.7	63904.1	44062.3	44546.6	53629.2	48784.4	51203.8	49094.5	43212.3	51802.1	H2-M3 (gene name)	0.911021	0.2094	1.02246	0.730065	5
H2-Oa (gene name)	52066.4	64205.3	55422.9	52729.6	54411.7	56017.6	58474.4	50408.5	27425.3	26429.4	27517.2	30742	31205.1	34070.5	30698.1	29313.3	H2-Oa (gene name)	0.977222	0.709304	1.1175	0.0530739	1
H2-Ob (gene name)	433808	534700	513294	472886	443883	469953	515952	462273	557407	569838	559209	613582	584131	639906	664224	598510	H2-Ob (gene name)	0.96796	0.584206	1.08119	0.0850615	5
H2-Q4 (gene name)	2255.21	5012.88	4700.42	4790.03	4477.54	5459.26	5258.49	4376.06	9077.71	14418.1	8416.21	11336	9030.52	11336.4	10844	13599.3	H2-Q4 (gene name)	1.16784	0.355965	1.03612	0.820666	2
H2-Q6 (gene name)	3137.97	3758.84	4026.39	3597.29	3782.73	3619.46	4089.77	3468.57	9398.63	8449.5	8450.91	7092.85	8559.56	8907.75	8667.68	9997.4	H2-Q6 (gene name)	1.0303	0.647954	1.08207	0.280399	1
H2-Q7 (gene name)	106836	125877	92877	89547.1	113526	107392	120460	128314	84307.3	107628	90009.8	88384.8	86765.4	77207.1	84298.5	81266.9	H2-Q7 (gene name)	1.13141	0.197432	0.88985	0.115927	4
H2-T23 (gene name)	1.12944e-05	0	0	0.148748	0.0176628	0.191033	0.640815	0	0	1209.84	1172.26	0	0	0	0	729.122	H2-T23 (gene name)	5.71065	0.297926	0.306084	0.329229	1
H3c15 (gene name)	1.03581e+08	1.06591e+08	1.0635e+08	1.03489e+08	1.10333e+08	1.06807e+08	1.04801e+08	1.05169e+08	4.23261e+07	3.95702e+07	4.42167e+07	4.34406e+07	4.42834e+07	4.79385e+07	4.53458e+07	4.54747e+07	H3c15 (gene name)	1.0169	0.287774	1.07955	0.038527	15
H3c8 (gene name)	1796.79	3137.62	2342.15	2297.37	1197.99	2547.27	1782.4	0	0	892.778	0	1017.05	1214.59	0	866.873	809.247	H3c8 (gene name)	0.577366	0.145221	1.5136	0.540246	1
H3f3a (gene name)	35394.4	32244.4	31588.9	28728.5	31492	34225	40119.8	32379.4	12469	14841	14829.5	14093.2	17994.4	18139.1	18672.1	19147.8	H3f3a (gene name)	1.08018	0.321487	1.31513	0.000368976	2
H4c14 (gene name)	8.67647e+07	9.01799e+07	9.08631e+07	8.38947e+07	9.39563e+07	8.84872e+07	9.18471e+07	8.557e+07	3.7486e+07	3.28601e+07	3.74295e+07	3.43147e+07	3.84192e+07	3.66022e+07	3.84101e+07	3.68716e+07	H4c14 (gene name)	1.0232	0.437761	1.0578	0.152861	17
H6pd (gene name)	26707.4	38206	32183.2	32367.8	29486.9	32508.4	33236.8	29144.6	17145.4	22520.2	23403.6	18542.4	19143	15982.8	17824.4	19677.8	H6pd (gene name)	0.960701	0.637993	0.889922	0.240527	3
Haao (gene name)	319878	326781	325032	313918	345388	316084	342551	313755	126248	132849	136325	132334	131178	143691	149666	142747	Haao (gene name)	1.02502	0.401129	1.07489	0.0655897	11
Hacd2 (gene name)	104406	104110	98491.4	85007.3	104679	104346	104519	98399.4	88176.2	79510.5	92313.6	87453.2	90582.9	84771.7	81168	81934.1	Hacd2 (gene name)	1.05084	0.3385	0.974106	0.535426	2
Hacd3 (gene name)	6649.83	6530.47	6611.11	6969.9	6197.28	5947.88	6777.63	6512.44	6899.83	6619.39	7741.84	7829.79	8492.85	7346.45	8674.46	6893.52	Hacd3 (gene name)	0.950448	0.157419	1.07963	0.3156	3
Hadh (gene name)	119797	123265	122814	117254	118826	113092	113821	110636	60189.8	61101.6	59375.4	66839.5	65539.9	64874.1	65567.7	65740.3	Hadh (gene name)	0.944621	0.0236137	1.05744	0.0818378	9
Hadha (gene name)	2.0872e+06	2.31338e+06	2.20032e+06	2.19006e+06	2.33361e+06	2.18533e+06	2.40718e+06	2.40021e+06	1.73436e+06	1.64052e+06	1.74488e+06	1.75044e+06	1.97787e+06	1.90549e+06	2.03517e+06	2.00073e+06	Hadha (gene name)	1.0609	0.101287	1.1527	0.000439228	22
Hadhb (gene name)	1.40526e+06	1.55374e+06	1.49276e+06	1.47812e+06	1.402e+06	1.37623e+06	1.58055e+06	1.5098e+06	975140	988737	1.07745e+06	1.02072e+06	1.12285e+06	1.15071e+06	1.12092e+06	1.0532e+06	Hadhb (gene name)	0.989665	0.795469	1.09494	0.0202475	16
Hagh (gene name)	39164.5	42167.2	38615.5	34417.5	34094.7	31274.9	32994.8	33583.4	25564.9	25228.2	29584.1	27483.1	23803.6	25108.8	26725	26400.9	Hagh (gene name)	0.854779	0.0168405	0.946022	0.272818	2
Hars (gene name)	976608	1.05586e+06	996074	985973	954654	933451	1.03585e+06	1.03199e+06	2.06896e+06	2.01632e+06	2.03229e+06	2.11062e+06	2.03565e+06	2.0427e+06	2.08906e+06	2.04038e+06	Hars (gene name)	0.98541	0.661415	0.99752	0.841345	16
Hars2 (gene name)	99326.7	109555	106322	101361	98641.3	126010	105924	108001	138988	142931	145179	137945	143748	142825	155894	154299	Hars2 (gene name)	1.05284	0.413255	1.05614	0.083449	9
Hat1 (gene name)	116594	116978	114903	121079	108458	103736	115401	116080	511298	495545	488743	511786	501569	540375	548939	520721	Hat1 (gene name)	0.944887	0.0918301	1.05192	0.0738371	8
Haus1 (gene name)	18015.1	23071.8	20578.3	21200.9	16123.7	17772	17419.8	15826.6	23622	19666.9	18660.1	20994.7	18090.7	16225.2	21930.2	17911.4	Haus1 (gene name)	0.810247	0.0141014	0.894071	0.222673	2
Haus3 (gene name)	31822.5	32068.9	27544.6	28756.1	33075.2	32818.6	37480.2	33429.5	54948.1	50618.2	53502.6	54499.4	53117.2	57606.1	52817.5	51098.9	Haus3 (gene name)	1.13821	0.0385451	1.00502	0.879645	2
Haus4 (gene name)	24255.2	29942.3	30453.6	25278.2	28096.4	27219.6	28521	27150.7	73062.6	66704.5	70650.9	74002.6	74205.4	82135.4	74478.3	68390.5	Haus4 (gene name)	1.00963	0.875648	1.052	0.299349	3
Haus5 (gene name)	71404.6	67897.5	68764.4	73204.5	74777	76749.5	74915	81629.9	124087	128479	120203	125666	128400	134378	128071	132094	Haus5 (gene name)	1.09528	0.0158016	1.04917	0.0372955	4
Haus6 (gene name)	40517.1	44549.1	44556.5	46392	45933.5	42414.6	49590.8	53122.7	82302	73196.5	83156.6	77819	82916.4	85715.9	83621.8	82908.8	Haus6 (gene name)	1.08549	0.201342	1.05905	0.0982558	4
Haus7 (gene name)	0	1262.56	957.755	0	931.243	1532.75	0	0	2384.75	0	1699.63	967.684	2084.64	0	810.768	802.239	Haus7 (gene name)	1.10975	0.906659	0.731907	0.630476	1
Hax1 (gene name)	16834.4	16371.8	13707.5	16633	17276.2	13178.2	19824.3	18528.1	42602.3	41425.4	37970.9	35727.8	37589	41264.2	35040.8	34707.3	Hax1 (gene name)	1.08278	0.446398	0.942146	0.337166	4
Hba-a1 (gene name)	2.78568e+06	4.78936e+06	1.58331e+06	1.1604e+06	2.34358e+06	3.40951e+06	3.36286e+06	4.81193e+06	169833	189826	199121	179194	225996	308464	251150	294334	Hba-a1 (gene name)	1.34977	0.382696	1.46339	0.00536158	7
Hbb-bt (gene name)	2.10733e+06	3.53647e+06	1.29401e+06	941129	1.90439e+06	2.48939e+06	2.5091e+06	3.64677e+06	177840	163186	144668	140293	147610	173277	228790	239211	Hbb-bt (gene name)	1.33897	0.365436	1.26023	0.135496	9
Hbs1l (gene name)	39165.2	41622.9	43106.3	39545.1	38862.3	39605.7	40486.8	43101.9	90679.3	88567.7	92385.1	92166.5	95347	95956.8	96057.7	92627.7	Hbs1l (gene name)	0.991539	0.800161	1.0445	0.0146093	7
Hccs (gene name)	78122	90635.1	86883.8	80318.5	86942.7	86723.5	96448.5	88349	153085	160297	168350	172852	171027	172270	170046	153833	Hccs (gene name)	1.06699	0.179145	1.01924	0.627846	10
Hcfc1 (gene name)	759706	795394	795709	761461	750436	712011	786737	801816	680582	637756	705995	692213	704432	650678	687576	730909	Hcfc1 (gene name)	0.980313	0.52063	1.021	0.54697	25
Hcfc2 (gene name)	17614.9	21754.4	18305.4	14827.2	16344.9	17540.5	16183.3	22846.8	18901.2	19735.3	17277.3	19707.9	18794.8	18988.6	21811.5	19427.6	Hcfc2 (gene name)	1.0057	0.962666	1.04497	0.383797	1
Hck (gene name)	99051.2	101074	105496	113457	102193	94104.1	105357	111249	57711.5	58581.1	60530.7	61783.3	55425.6	51891.8	59986.8	66926.9	Hck (gene name)	0.985266	0.758276	0.981663	0.756751	9
Hcls1 (gene name)	1.57151e+06	1.6738e+06	1.5688e+06	1.60035e+06	1.59138e+06	1.62031e+06	1.50502e+06	1.70484e+06	1.23773e+06	1.20631e+06	1.29967e+06	1.28336e+06	1.29451e+06	1.24056e+06	1.27179e+06	1.34282e+06	Hcls1 (gene name)	1.0011	0.971744	1.02439	0.35067	21
Hdac1 (gene name)	1.42143e+06	1.67741e+06	1.60114e+06	1.6213e+06	1.42668e+06	1.4384e+06	1.67983e+06	1.74099e+06	1.74191e+06	1.65369e+06	2.0163e+06	2.02263e+06	2.03807e+06	2.28557e+06	2.00257e+06	2.27262e+06	Hdac1 (gene name)	0.994403	0.931224	1.15661	0.0525762	10
Hdac10 (gene name)	58950.3	61567.3	64695.9	69441	60704.1	64977.2	74682.6	74694.5	38184.8	39565.1	39946.7	40968.1	44026.9	41454.8	43856.5	49225.9	Hdac10 (gene name)	1.08012	0.26903	1.12542	0.0285579	3
Hdac2 (gene name)	445358	540718	531626	492077	475885	499384	556186	548444	714837	694847	772367	813030	811145	816656	776977	858685	Hdac2 (gene name)	1.03489	0.569153	1.08961	0.0791824	7
Hdac3 (gene name)	35755.3	38683.6	32988.9	42543.6	34942.3	38792.4	37010.3	39119.4	39732.5	38615.3	35511.2	39196.1	39024.8	37435.9	40761.7	38227.9	Hdac3 (gene name)	0.999286	0.990938	1.01565	0.630852	3
Hdac6 (gene name)	34471.2	35703.6	39518.3	33193.3	36746.7	34715.8	39102.2	42700.1	71251.1	70010.2	67943	66672.4	78337.9	80942.8	74111.6	86303.4	Hdac6 (gene name)	1.07263	0.281214	1.15884	0.00723619	2
Hdac7 (gene name)	30466.5	31073.8	30233	32618.5	31215.9	29757.1	32668.9	31380.6	31960.6	29546.6	31406	28213.5	29568.3	27337.1	31220	33351.5	Hdac7 (gene name)	1.00507	0.850669	1.00289	0.956432	2
Hddc2 (gene name)	35821	32843	77004.7	39778	31474.9	31576.1	33599.4	33025.3	40852.1	43342.4	41601.2	43122.8	41419.2	39543.5	41590.3	45066.3	Hddc2 (gene name)	0.699262	0.225647	0.992309	0.810846	3
Hdgf (gene name)	915302	875312	905209	908639	848154	806624	887543	825933	559318	571524	633404	615459	586553	592043	613888	610312	Hdgf (gene name)	0.934468	0.023139	1.0097	0.769627	10
Hdgfl2 (gene name)	166346	177995	163424	167120	174845	169952	178718	179775	146869	154858	153862	145636	150351	158117	152195	158246	Hdgfl2 (gene name)	1.04209	0.117821	1.02942	0.205562	8
Hdhd2 (gene name)	6850.21	6560	5628.67	7781.28	7648.41	6652.4	4513.7	6590.49	5181.08	5165.56	4361.92	6599.28	5553.17	4361.51	5624.36	5502.34	Hdhd2 (gene name)	0.947235	0.671546	0.987495	0.908205	2
Hdhd5 (gene name)	91084.9	105839	94940.9	91127.7	93024.6	103127	95950.9	89353	56539.2	56124.9	54442.4	56304.2	55622.8	66772.5	63109.9	50964.2	Hdhd5 (gene name)	0.995987	0.935364	1.05845	0.400067	4
Hdlbp (gene name)	560471	695158	616608	645991	581301	570312	582730	631773	2.17885e+06	2.15668e+06	2.24013e+06	2.35328e+06	2.10902e+06	2.13142e+06	2.18022e+06	2.12764e+06	Hdlbp (gene name)	0.939595	0.270193	0.95737	0.087108	33
Heatr1 (gene name)	432834	467314	440571	423505	462319	450686	456838	458152	1.2945e+06	1.30658e+06	1.30856e+06	1.38057e+06	1.32746e+06	1.37178e+06	1.33209e+06	1.34811e+06	Heatr1 (gene name)	1.03615	0.152249	1.01687	0.349554	24
Heatr3 (gene name)	42015.6	45598.3	49501.8	45524.3	43633	43628	44435.5	34247.2	221566	213839	238175	241859	231469	250250	240985	228906	Heatr3 (gene name)	0.908584	0.19513	1.03951	0.31564	7
Heatr5b (gene name)	111609	122190	113751	122297	122220	116749	124235	126463	166468	148587	166451	170636	173384	172731	159767	169930	Heatr5b (gene name)	1.04219	0.204697	1.0363	0.350012	9
Heatr6 (gene name)	18442.9	18593.4	20669.4	16447.2	18106.9	14472.1	17147.6	23714.1	22445.9	23685.1	23130.7	23567.3	25238.1	24558.4	27615.9	25409.1	Heatr6 (gene name)	0.990394	0.935974	1.10764	0.0132853	2
Hectd1 (gene name)	142313	147990	143472	143723	140216	138245	149346	150154	268841	259894	285180	276153	290503	290551	293359	289535	Hectd1 (gene name)	1.0008	0.97327	1.06777	0.0145373	16
Hectd3 (gene name)	85283.5	86122.7	81179.2	91882.5	80671.2	83397.9	90691.3	85196.1	68414	73578.2	78685	75633.3	79299.9	70997.9	79835.2	87117.2	Hectd3 (gene name)	0.986904	0.724742	1.07067	0.232266	5
Helb (gene name)	85889.4	84853.2	89995.5	92905.5	92382	88964.6	101134	88790.7	80376.7	86787.6	81459.8	87270.5	91151.1	82708.9	88548.9	90474.3	Helb (gene name)	1.04984	0.247655	1.05058	0.155766	10
Hells (gene name)	202983	213756	198574	195840	203963	183448	203228	195474	1.06908e+06	1.08567e+06	1.08417e+06	1.12575e+06	1.05555e+06	1.06479e+06	1.11093e+06	1.04322e+06	Hells (gene name)	0.96913	0.350384	0.979338	0.282796	22
Helz2 (gene name)	521050	542249	535564	532357	529291	527228	574828	578577	1.06298e+06	1.07249e+06	1.09425e+06	1.08922e+06	1.08862e+06	1.05439e+06	1.14759e+06	1.15591e+06	Helz2 (gene name)	1.03693	0.229057	1.02954	0.254553	40
Herc1 (gene name)	18516.7	20336.9	17807.9	18781.5	20646	20548.5	18609.1	22048.9	20281.9	22818.4	26092.9	22862.9	20105.6	21195.1	21368.1	22056.5	Herc1 (gene name)	1.08496	0.120283	0.920367	0.195143	3
Herc2 (gene name)	31755.6	35285.9	33360.1	35454.6	33980.7	34913.9	31191.9	33933.4	38018.2	39086.7	36595.5	39244	34233.9	39093.6	35872.3	38057.3	Herc2 (gene name)	0.986484	0.712683	0.962815	0.298895	3
Herc4 (gene name)	93031.9	98274.6	92336.1	101135	88287.3	84160.8	100538	99113.3	67614.3	81901.9	78862.1	80604.6	81498.2	74595.5	81050.1	79149.9	Herc4 (gene name)	0.96705	0.511885	1.02366	0.63263	10
Herc6 (gene name)	35819.2	34196.6	38081.2	35727.2	37230	38462.6	41438.1	39486.7	120206	138332	128296	135331	113297	123563	124804	132231	Herc6 (gene name)	1.08895	0.0369186	0.945862	0.254453	6
Herpud1 (gene name)	12227.1	11924.8	8901.92	7323.81	9657.04	11498.8	10102.8	11223.2	18660.4	19690.4	19077.4	17517.5	15412.7	21158.1	16611	16074.1	Herpud1 (gene name)	1.05212	0.692907	0.924081	0.343258	1
Hexa (gene name)	173448	280204	206573	174661	197042	205188	202015	207350	121327	110313	116535	111153	104181	111892	112662	113219	Hexa (gene name)	0.972104	0.824485	0.962175	0.23977	5
Hexb (gene name)	577046	823873	670132	647660	607658	654515	687995	701326	311281	360293	349122	334914	318191	328119	359775	384691	Hexb (gene name)	0.975276	0.774353	1.02594	0.651517	8
Hexim1 (gene name)	45175.1	42677.2	40843.5	48920.4	46758.5	41486.3	41461.9	48102.6	63366.9	62467.6	62276.4	66265.2	58083.5	55184.6	55513.1	62744	Hexim1 (gene name)	1.00109	0.985021	0.910169	0.0275487	4
Hgh1 (gene name)	33559	31823.9	32239.3	35433.9	34632	34128.2	33280.2	34105	92920.9	92658.4	86886.8	91251.7	106041	112807	90982.3	102984	Hgh1 (gene name)	1.02322	0.403365	1.13499	0.0421669	4
Hibadh (gene name)	116927	176215	152251	137325	148098	134747	155670	151305	171783	180050	168147	185030	201986	188641	207006	215627	Hibadh (gene name)	1.01219	0.898013	1.15354	0.00742226	7
Hibch (gene name)	257555	257699	261028	241463	239949	249215	264154	238861	164647	159928	164578	187962	186330	188833	186335	178864	Hibch (gene name)	0.97488	0.416115	1.0934	0.0558284	10
[truncated: 3,367 more rows]
