# Supplementary material for: RNF4 sustains Myc-driven tumorigenesis by facilitating DNA replication
Source: J Clin Invest. 2024 Mar 26;134(10):e167419. doi: 10.1172/JCI167419 (PMC11093604; doi:10.1172/JCI167419)
Supplement: Supplemental table 3 [file jci-134-167419-s137.xlsx]

## Sheet: Sheet1
Supplemental Table 3
broadID	RNF4 day2 / WT day 2	T test RNF4 day 2 vs WT day 2
Wdr41	3016.35	0.0302284
Vamp4	1425.57	0.0361065
Cox7a2l	3.39192	0.0100323
Serpine2	2.22069	0.00311283
Mgmt	1.87507	0.0187058
Car2	1.81282	7.27106e-05
Dglucy	1.77848	3.14311e-05
H1f10	1.70558	0.000110112
Ide	1.69684	1.68034e-08
Rrn3	1.69557	0.0149342
H2bu2	1.63075	0.00924245
Rnf10	1.62141	0.000331577
S100a10	1.59916	0.00417421
Ppbp	1.59362	0.0095645
Cox7c	1.57423	0.0167924
Foxo3	1.54736	0.00177795
Nab2	1.54272	0.0425349
Fgb	1.53794	0.00541716
Aicda	1.53551	0.000595144
Gtse1	1.50827	4.44024e-05
Klhl14	1.50328	0.000196524
Fam20b	1.49318	0.000967965
Hpcal1	1.49039	0.000729919
Pot1a	1.4901	0.0309391
Hist1h2bp	1.46994	0.00273604
Hba-a1	1.46339	0.00536158
Sp140	1.44682	4.68279e-05
Kansl3	1.44538	0.0230081
Calm3	1.44404	4.28046e-05
Tmem168	1.436	0.00138147
Pan3	1.4305	0.0403776
Lad1	1.42896	0.0287081
Eps8	1.41382	0.0165477
Slc25a24	1.40849	0.0134705
Mysm1	1.39737	0.00447022
Gbp2	1.38088	0.00564961
Prkce	1.37218	0.0423102
Gimap6	1.37063	0.00124418
Crip2	1.36137	0.00060661
Ndst1	1.36022	0.0359981
Zcchc7	1.34178	0.0113171
Kctd14	1.33008	0.0106769
Bax	1.31891	0.000245268
Pi4kb	1.31777	0.0158676
H3f3a	1.31513	0.000368976
Mtch1	1.31076	0.0106346
Bckdha	1.3031	0.000296368
Tmem63a	1.29767	0.0213591
Glyr1	1.28721	0.00243932
Tab2	1.28167	0.00961662
Rtn4ip1	1.27941	0.0150053
Kif23	1.27763	0.00195591
Zcrb1	1.27749	0.00383378
Fcer2a	1.27567	0.00649087
Prkaca	1.27019	0.00232585
Atp1a4	1.26566	0.0431608
Trip12	1.26263	0.000559586
Riok3	1.25714	0.00116543
Sord	1.25349	0.00390182
Prkca	1.25245	0.000723826
Ap1s3	1.25214	0.00721001
Cpt1a	1.24988	0.0110076
Hint2	1.24974	0.012424
Fhl3	1.24844	0.0185035
Slc25a17	1.24646	0.000255236
Gbp7	1.24315	0.0063646
Nr3c1	1.24136	0.00874291
Zfp553	1.23949	0.0300279
Sumo1	1.23718	0.00723533
Esco2	1.23658	0.00536563
Srbd1	1.23616	6.42713e-05
Bola3	1.23517	0.0277396
Pde2a	1.23509	0.00693177
Mafk	1.23396	0.00196599
Tle4	1.23368	0.00411509
Tubb1	1.23267	0.00058111
S100a11	1.22882	0.00332415
Tubb6	1.22845	0.00491238
H1f4	1.227	0.0162468
Rp2	1.223	0.0053116
Nedd4	1.2218	0.00256751
Atad2b	1.22144	0.00194213
Glipr2	1.22087	0.00325218
Mcee	1.21835	0.0103526
Itgb3	1.21753	0.00289459
Cd44	1.21747	0.00127325
Pclaf	1.215	0.0473261
Uqcr10	1.21419	0.00346866
Cd81	1.21374	0.0365098
Rab43	1.21295	0.0303894
Uqcrb	1.21188	0.000514983
Cep131	1.20993	0.00755837
Kif20a	1.20762	0.000103301
Emsy	1.20749	0.0306181
Mndal	1.20647	0.00528797
Ccnb1	1.20621	0.0112138
Pold4	1.20492	0.0260051
Slc2a6	1.20348	0.00274724
Iba57	1.20263	0.0126742
Tmem19	1.20263	0.0255761
Fth1	1.20192	0.0271877
H2ax	1.19964	0.00618758
Acyp1	1.19957	0.0441552
Ccdc97	1.19883	0.035177
Rab35	1.19835	0.0121677
L3mbtl3	1.19814	0.00974534
Ndufab1	1.1979	0.040118
Cox6c	1.19768	0.00968939
Sqstm1	1.19436	0.0248578
Prxl2a	1.19097	0.00938184
Mcu	1.18799	0.0361882
Dhx40	1.18791	0.00208142
Selenbp1	1.18747	0.0296632
Ndufs6	1.18696	9.75213e-06
Tacc1	1.18692	0.0050966
Racgap1	1.18636	0.00571647
Rubcn	1.18479	0.0048546
Cd37	1.18403	0.0185976
Hsdl2	1.18284	0.000662618
Gpd1l	1.18264	0.00194003
Zmym2	1.18208	0.00951469
Abcb7	1.17974	0.0026348
Map4k4	1.17943	0.0452781
Pdcd6ip	1.17927	0.000329262
Slc25a11	1.17889	0.000195637
Aldh2	1.17676	0.0312732
Aldh4a1	1.17664	0.000433443
Grap	1.1759	0.00338755
Ifi203	1.17547	0.00641362
Ndufa12	1.17406	0.00413112
Prc1	1.17403	0.0267928
Hsd17b11	1.17378	0.00686949
Syk	1.17285	0.0167257
Atf7ip	1.17265	7.35466e-05
Cox7a2	1.17256	0.0294616
Rras2	1.1721	0.00478248
Ndufb3	1.17177	0.000955089
Plgrkt	1.17134	0.00880937
Cox5a	1.1712	1.13574e-05
Fam210a	1.17113	0.00689428
Mrpl11	1.17048	0.00685746
Pgap1	1.16996	0.0334173
Foxo1	1.16956	0.000913165
Hspa4l	1.16877	0.0252408
Inf2	1.16858	0.00883495
Myl6	1.16813	0.000300997
Hsd17b10	1.1673	0.0273123
Dpp4	1.16659	0.0152168
Gbp5	1.16657	0.0259819
Trim24	1.16611	0.0128741
Pofut1	1.16554	0.0186021
Ptk2b	1.16529	0.0121155
Ephx1	1.1648	0.0318775
Cybc1	1.16473	0.0495279
Clic1	1.16462	0.00908578
Thyn1	1.16422	0.0095567
Gm20716	1.16292	0.024662
Abitram	1.16253	0.0434441
Ivd	1.16228	0.00227805
Rragc	1.16215	0.0462258
Prkcb	1.16191	0.0373855
ENSMUSP00000107827 (protein)	1.16166	0.000508918
Mapk8	1.16157	0.0050858
Acsf2	1.16152	0.000230357
Etfa	1.16133	0.000187318
Ndufa7	1.16098	0.000774672
Pole3	1.16049	0.0261634
Tbc1d5	1.16048	0.0436332
Hsd17b12	1.16039	0.0082813
Kif11	1.16036	0.000896388
Nadk2	1.16016	0.0223724
Snx20	1.1598	0.00774221
Stk17b	1.15957	0.00276878
Dnajc11	1.1594	0.00142798
Dnaja3	1.15884	0.000815131
Hdac6	1.15884	0.00723619
Diablo	1.15864	0.00822323
Runx1	1.15716	0.00118351
Fam107b	1.15623	0.0215911
Cnot4	1.15611	0.0390632
Slc15a4	1.1561	0.00155015
Arpc1a	1.15608	0.0211436
Acat1	1.15606	0.000685459
Ndufs7	1.15598	0.0104295
Decr1	1.15509	0.00228657
Gnl1	1.15495	0.00971614
Stat5b	1.1546	0.000162276
Fchsd2	1.15458	0.000139103
Cnpy3	1.15438	0.0232099
Wdfy4	1.15363	0.00558359
Hibadh	1.15354	0.00742226
Tpx2	1.15353	0.00487692
Cobll1	1.15272	0.0212691
Hadha	1.1527	0.000439228
Gpd2	1.15266	0.000981604
Mff	1.15236	0.0125067
Meaf6	1.15213	0.00111502
Vdac1	1.15207	0.000944675
N4bp2	1.15175	0.00123082
Isoc2a	1.15135	0.000300154
Stat5a	1.15041	0.0165367
Taf8	1.1502	0.019899
Eci2	1.15018	0.000206896
Atad2	1.14989	0.00182792
Ndufa9	1.14978	0.00104251
Echs1	1.1494	0.00822858
Aak1	1.14887	0.00221277
Bcap29	1.1487	0.0184928
Cdkn2aip	1.14833	0.0202475
Parp1	1.1482	0.00647162
Ppfia1	1.14809	0.00106566
Idh2	1.14753	0.00038703
Hspa2	1.14746	0.0395656
Tmem43	1.14669	0.00476023
Aaas	1.14663	0.00787234
Nfkb1	1.14614	0.00676184
Prkd2	1.14609	0.0176005
Sumo2	1.14604	4.82216e-05
Optn	1.14529	0.0480696
Nfkb2	1.14505	7.60887e-06
Cd72	1.14503	0.018386
Nat2	1.14501	0.0269307
Akna	1.14453	0.0215707
Irak4	1.14443	0.0275427
Kifc1	1.14419	0.0381337
Acap2	1.14345	0.000579274
Pdf	1.14301	0.0370461
Lancl1	1.14283	0.0104599
Apool	1.14249	0.00105505
2310022A10Rik	1.14206	4.75407e-05
Mtch2	1.1419	0.0153813
Aebp2	1.14157	0.025524
Ak3	1.14122	0.0231498
Phf1	1.14066	0.00897886
Mpst	1.14059	0.0177536
Foxp1	1.13997	0.0145867
Aurka	1.13987	0.00998316
Me2	1.13964	0.0094112
Uqcrc1	1.1392	0.000121678
Dlgap5	1.13901	0.00078124
Sgpl1	1.13874	0.00274006
Senp6	1.13863	0.0347939
Atp1b3	1.13856	0.0388685
Vdac3	1.13851	0.000125799
Prps2	1.1384	0.000840821
Tcf25	1.1376	0.0157429
Rab8b	1.13726	5.2265e-05
Mrps11	1.13655	0.00655058
Ly9	1.13596	0.00354432
Prkaa1	1.13578	0.0170103
Cdc23	1.1356	0.000418831
Cnn2	1.13558	0.0209937
Ndufb4	1.13527	0.0480684
Hgh1	1.13499	0.0421669
Evl	1.13497	0.000955762
Anxa4	1.13487	0.0436901
Def6	1.13476	0.0126293
Ndufv1	1.13443	0.00663016
Stxbp2	1.13441	0.00811546
Zbtb33	1.13366	0.00955082
Rab1b	1.13342	0.0070764
Etfdh	1.13342	0.00151595
Atp5d	1.13297	0.0159765
Slu7	1.13267	0.00171566
Ptbp3	1.13233	0.00285704
Gbp3	1.13232	0.000566775
Dbt	1.13198	0.0256085
Atp5l	1.13125	0.00247713
Bckdk	1.13102	0.00669569
Commd3	1.13072	0.00458928
Cnp	1.13063	0.019006
Bcap31	1.1306	0.000585968
Eloa	1.1305	0.00213582
Gpat3	1.1303	0.0151549
Cbx3	1.13027	0.00460919
Cdipt	1.13019	0.0423379
Dnajc9	1.13014	0.00657358
Fis1	1.12997	0.0335591
Myh9	1.12987	2.24064e-05
Guk1	1.12912	0.0155271
Irf8	1.12912	0.00439916
Snx3	1.12906	0.0224997
Pax5	1.12904	0.026615
Adk	1.1289	0.0155618
Slc25a12	1.12887	0.00676401
Rel	1.1287	0.00127195
Ppp1r12a	1.12848	0.008557
Mrps27	1.12832	0.000249543
Zw10	1.1278	0.0328533
Acadm	1.1278	0.00912961
Ddost	1.12677	0.0115714
Coro1c	1.1267	0.00766448
Cox20	1.12648	0.0445937
Cox5b	1.1264	9.07311e-05
Dstn	1.12625	0.0173759
Ikzf1	1.12587	0.0221995
Smad2	1.12573	0.00970777
Mrps17	1.12559	0.0142205
Sdr39u1	1.1255	0.0290858
Nudcd2	1.12543	0.000416197
Hdac10	1.12542	0.0285579
Ube2c	1.12496	0.0354998
Bcl11a	1.12467	0.0200666
Tomm20	1.12456	0.0330367
Hook3	1.12449	0.0300019
Cpt2	1.12394	0.00947243
Zmynd8	1.12358	0.00352897
Vapb	1.12346	0.000337819
Hspe1	1.12321	0.0146991
Ppp1r18	1.12318	0.0205562
Gls	1.12299	0.0130953
Armc10	1.12288	0.00439275
Nfatc1	1.12276	0.0121476
Ikbkb	1.12251	0.00458226
Pef1	1.1221	0.0198393
Bub1b	1.12177	0.010826
Ndufc2	1.12164	0.0360501
Pdzd8	1.12095	0.0123385
Ppat	1.12065	0.0152717
Rab5c	1.12059	0.00486056
Exoc4	1.1205	0.000414727
Nfyb	1.12047	0.0301005
Rac2	1.12017	0.0391531
Pnkp	1.12012	0.0219906
Tmx1	1.11994	0.0421501
Stim1	1.11989	0.00989802
Far1	1.11979	0.0294738
Lancl2	1.11979	0.0222582
Inpp5d	1.11978	0.000966801
Cd3eap	1.11976	0.0356292
Mecr	1.11965	2.66191e-05
Wnk1	1.11948	0.000120181
Aurkb	1.11937	0.0112163
Idh3g	1.11932	0.0102873
Atxn2	1.11929	0.000756745
Npepps	1.11873	0.00200564
Atp5c1	1.11841	0.0397611
Bcs1l	1.11824	0.00260557
Cdk2	1.11776	0.0202435
Rab11a	1.11775	0.0107992
Mpc1	1.11761	0.00953819
mt-Co2	1.11755	0.0019564
Map2k4	1.11747	0.0379124
Cbx1	1.11725	0.00858762
Mycbp2	1.117	0.0248095
Mark2	1.11698	0.0109385
Hmgcl	1.11693	0.00329201
Zc3h18	1.11685	0.0262419
Apaf1	1.11662	0.0252583
Qk	1.11657	0.0124063
Stat6	1.11618	0.035377
Tlk1	1.11586	0.0328831
Clasp2	1.11581	0.0148932
Vamp8	1.11579	4.19437e-06
Arhgap11a	1.11557	0.0280986
Cdk17	1.11547	0.0399048
Mrpl27	1.1153	0.00926015
Uqcrfs1	1.11468	0.0437856
Cd36	1.11464	0.0256764
Pfdn4	1.11457	0.0186476
Fam111a	1.11455	0.020268
Sh3glb1	1.11449	0.023846
Mpp1	1.11431	0.00737933
Ddx50	1.11413	0.0262571
Iscu	1.11404	0.0354146
Sfxn3	1.11379	0.026123
Letm1	1.11369	0.000295703
Carmil2	1.11334	0.00911681
Agpat5	1.11331	0.021946
Zmiz1	1.11313	0.0162366
Agps	1.11299	0.00294056
Rad23a	1.11299	0.0482287
Mrpl22	1.11295	0.00393093
Thoc1	1.11288	0.00081949
Setx	1.11284	0.0191053
Mettl26	1.11275	0.0431231
Camk2d	1.11239	0.0131753
Dnmt3a	1.11235	0.044593
Gimap1	1.1122	0.0093835
Mrpl28	1.11199	0.00100273
Gmip	1.11188	0.0021409
Mrpl15	1.11188	0.00713622
Naxe	1.1117	0.0339934
Mrps26	1.11164	0.00425291
Gimap8	1.11157	0.0280257
Rprd1b	1.11117	0.000207582
Dnajc7	1.11106	0.00308857
Sun2	1.11085	0.00418783
Tut4	1.11081	0.0370572
Pcx	1.11076	0.0451087
Slc25a20	1.1107	0.00311381
Hnrnpr	1.11036	0.0281308
Smg7	1.11035	0.0202205
Rsu1	1.11031	0.00358412
Sucla2	1.11031	0.00247385
Mrps15	1.11012	0.032009
Suclg1	1.11002	0.037132
Smarcd1	1.10993	0.00104867
Mrpl43	1.10992	0.0309251
Wbp4	1.1099	0.0303347
Erlin2	1.10979	0.00554764
Ndufb5	1.10971	0.0166352
Etfb	1.10969	0.00222476
Cltc	1.10945	0.00215247
Ndufa5	1.10923	0.0377328
Tmed10	1.10911	0.034195
Ctbp1	1.10906	0.0306418
Mtx1	1.10889	0.00418886
Akt1	1.10799	0.0261626
Rprd2	1.10797	0.0248498
Heatr6	1.10764	0.0132853
Glrx3	1.10728	0.00170284
Arrb2	1.10707	0.0129725
Il4i1	1.10688	0.00446393
1110004F10Rik	1.10648	0.00317955
Srsf10	1.10646	0.0351691
Trim32	1.1063	0.0195101
Cdkn2aipnl	1.10623	0.0487496
Aprt	1.10622	0.00910065
Ccdc137	1.10593	0.0262254
Nedd1	1.10579	0.0242977
Cdk4	1.10543	0.0245391
Glud1	1.10517	0.0274708
Gtpbp1	1.10513	0.00120982
Fgd2	1.10437	0.0247055
Zc3h11a	1.10421	0.000798255
Mef2c	1.1042	0.0385441
Atp5a1	1.10385	0.000103351
Phb	1.10349	0.000671205
Memo1	1.10343	8.90318e-06
Emc1	1.10327	0.0306176
Csnk2a2	1.10296	0.00578056
Nop56	1.10293	0.00533011
Hsdl1	1.10277	0.00379277
Agfg1	1.1027	0.0146373
Acaa2	1.1025	0.0197838
Ube2e1	1.10234	0.00667332
Mrps7	1.10208	0.015422
Erap1	1.10207	0.00453193
Myo1g	1.102	0.00238755
Gsdmd	1.10185	0.0484622
Aifm1	1.10182	0.00211495
Nsmce1	1.10149	0.0229582
Vps45	1.10146	0.0353198
Ppp5c	1.10131	0.0337168
Fam129a	1.10124	0.00420435
Dek	1.10119	0.0241496
Dock2	1.10094	0.00287676
Atp2a3	1.10086	0.0214409
Zfp217	1.10085	0.00912659
Dock11	1.10061	0.0203774
Atp5b	1.10058	0.00289933
Ppp6r3	1.10038	0.035413
Kynu	1.10022	0.0102612
Rars2	1.10019	0.00457129
