# Supplementary material for: RNF4 sustains Myc-driven tumorigenesis by facilitating DNA replication
Source: J Clin Invest. 2024 Mar 26;134(10):e167419. doi: 10.1172/JCI167419 (PMC11093604; doi:10.1172/JCI167419)
Supplement: Supplemental table 4 [file jci-134-167419-s138.xlsx]

## Sheet: output
Supplemental Table 4
Genes	Protein.Group	1-WT-Noclick	2-WT	3-WT	4-WT	5-WT	7-RNF4	8-RNF4	9-RNF4	10-RNF4
1110059E24Rik	J3QNR9		30084.5	40947.8	29627.2	52711	35214.7	27911.9	48683.7
1110059G10Rik	D3YWR8		288463	311029	262260	344435	293894	314442	221877	389053
1600014C10Rik	A0A0U1RNT4;J3QPY0		28308				68684.4	45873.4
1700001C19Rik	Q8K168			225446		272972				132142
1700009N14Rik	Q14AA6		131205	116520	109911	122262	86401.5	108931	128785
1810009N02Rik	Q9D927		111037	45748.2	42479.6	101931
1810024B03Rik	Q8BWE1		1536630	1774690	1805050	1210200	1240170	1454820	1406660	1409500
2410002F23Rik	A0A087WSJ7;Q3TE80;Q9CWW9		95909.4	131076	106261	112490	82453.6	138858	100780	117797
2410004B18Rik	D6RCI4		181803	156764	126808	185184	163663	178931	223666	162720
2610021A01Rik;Zfp141	E9Q0Q3;G3UY09		203285	178434	177530	188421	92312.7		101963	122603
2700062C07Rik	A0A3Q4EGR9		96678.5	122798	140606	66155.1	143943	82592.4	128818
2900073G15Rik;Myl12a	Q6ZWQ9;Q922W7		95161	33293.8	84313.1	91926.9	100177		75088.8	53908.5
3110009E18Rik	F6SAX2		27210.5	17946.8	13219.7	23195.8	12758.6
4921524J17Rik	Q9CZ14		97235	58772.8	60348.1	132737	49710.5		88914.8
4930430F08Rik	A0A1W2P7E2;A0A1W2P8C2		42873.2	40262.6	75490.2	55823.4			34952.4	67716.2
4930444P10Rik	D3YUR1;F6QJK4								55461.6
4931414P19Rik	Q3TR30		143817	166375	167939	141185	165976	150194	141106	164125
5031439G07Rik;mKIAA0930	B1APX2;Q69ZV3		97541.6	137081	142764	117164	148198	155781	132825	134287
5730507C01Rik	B9EKH7;J3QPX0;Q3UT17			17645.8	34789.3	36190.6
6030458C11Rik	A0A2I3BRJ4				69582.8	126783
9130019O22Rik;Zfp747;Zfp764	E9QAP1;G3X941;Q8BHM7;Q8C964;Q8CBK7;Q8K0G4;Q8R0V2;Q9D278		60634.1	54135.1	58919.1	44788.4	45446.7	64672.8	69612.9	69807.6
9430038I01Rik	D3YTU4;G5E8T7		10714	10661.3	22381.2	27547.3	28031.8		21303.7
A430005L14Rik	A0A0A0MQL2;E9PUH0		86074.3	89013.2	78386	105026	84576.2	40233.3	70772.2	76050.7
A630089N07Rik	A0A338P6Q3		16997.6		17804.1	12513
A930017M01Rik	Q8C4W1	149828
Abcb10	Q9JI39				107437		116853	193227	90860.6	157522
Abcb6	Q9DC29		32983.3	33172.1	35402.9	48647.4	26225.7
Abcb8	Q9CXJ4		28797.4	49635	25048.5	40985.9	42904		40408.3	77047.3
Abcc1	O35379		40246.7	38265.9			38201.9		29993.3
Abcc4	E9Q236		179929	157570	155027	212455	152983		241430	253401
Abhd13	Q80UX8		99941.6	90946.3	119144	88097	106459	110796	133072	155057
Abhd17b	Q7M759						52128.1			70081.9
Abitram	Q80ZQ9		238200	283003	276843	313556	281690	272195	277560	208679
Abo	P38649			18759.3
Acot6	Q32Q92		101793	104827	91996		118495	154816		137332
Acp3	Q8CE08			36935.6		246404
Acp6	Q8BP40		78616.1	134982		59499.1	89328.3	46381	66450.4	31646.4
Acy1	Q99JW2		139973	144739	153130	137854	109253	145948	133674	136946
Adam17	Q9Z0F8	84055.3			192658
Adamts19	P59509					165002
Adat1	Q9JHI2		257793	210816	283511	288245	242285	194542	222550	184043
Add2	Q9QYB8	202221								68584.5
Adgb	G3UZ78			336364	323335	228064	282650
Adgrg1	Q8K209		229890	265123	277301	265816	224849	241711	245164	256485
Adi1	Q99JT9		249621	208281	253354	213150	197046	198611	202803	206183
Aebp2	Q9Z248		1027870	878870	1000690	975506	847712	743139	891180	931918
Aff3	P51827		81753.8	74435.1	75743.2	74315.2	65277.9	105609	106881	102944
Aff4	Q9ESC8			17450	20144.7	17396.6	8554.8
Aga	Q64191					580141			49867.1	105123
Agap2	A0A5F8MPB7		36030.9	33597.5	31062.1	27360.3	61313		21004.2
Aggf1	Q7TN31		104054	160324	107516	177337	128291	184672	151036	104244
Agl	A0A0G2JGI9;F8VPN4		44592.8	40982.3	58055.1	56904.6	80129.6		67955.6	133886
Agpat1	A0A0R4J263;G3UWV6;G3UY51;G3UYV9;Q91VJ9		9840.38		16878		30034		16566.6
Ahdc1	Q6PAL7		60696.7	70984.9	63259.7	60151.8	55846.9	42527.2	72411.9	67661.9
Ahi1	Q8K3E5		51799.1	33191.2	30341.6	45186.1	39305.5	27779.6	28669.1
Ahnak	Q6UL10		61876.3	62885	63459.5	72927.8	66688.4	86135.5	77141.2	67980.7
Ak1	Q9R0Y5	185138
Akap2	O54931						95251.1	116224	59438.1
Akap8l	Q9R0L7		21597.6	43979.4	32300.4	30315.3	50419	55839.7	53413.9	38414
Akirin2	B1AXD8		223045	194580	170125	37463.8	131317	42728.7	185988	210119
Akr1b3	Q5U415						70642.6
Aktip	Q64362		41424.7				37102.1			81907.5
Alg1	Q921Q3		90951.1	110104	93074.5	81907.8	88912	100787	112914	101732
Alg10b	Q3UGP8		60018.2	48408.2	57544.8	34297.7	47864.1	118220	85716.1	93750.8
Alg11	Q3TZM9		83428.8	73774.5	87760.1	56422.9	83360.9	83439.3	78597.8	139071
Alg13	Q9D8C3					57035.6
Alg3	Q8K2A8		49759	33281.2	50658.4	38316.1	45587.9	67162.9	59769.9	60522.6
Alg9	Q8VDI9			43217.4	19177.4	32520.2				33174.6
Alkbh2	Q6P6J4		78465.6	79375.6	63023.5	59027.4	61989.5		58465.1	63487.6
Alkbh3	Q8K1E6		76536.6	94857.3	55652.4	99872.7	72808.9		89237.3	43746.5
Alkbh4	Q9D8F1		30221.1		67127.3	59517.1	86262.4	70915.3	49886.3	68760.8
Alkbh7	Q9D6Z0						16278.7
Als2	Q920R0		44648.2	27709.3	42591.9	20079.1	66874.6			38235.7
Amacr	O09174				61746.5		89359.4	66748.2
Anapc10	Q8K2H6		95560.9	104639	92862.5	101552	92513	91502.5	93555.3	75240
Anapc16	Q9CPV2						17316.7
Ank2	Q8C8R3							144242	84980.8	62755.2
Ankib1	Q6ZPS6					72856.2	111312
Ankrd13d	Q6PD24		8674.09		16904.5	14803
Ankrd31	A0A140LI88		134870	88284.8	99351.1	110039	93461.3		110191	113006
Anks1b	Q8BIZ1	96694.7								24121.1
Ano6	Q6P9J9		96494.4	78029.9	89190.4	63165.5	91629.3	154562	97112.7	182015
Ap1s2	Q8BW87		21843.6	36000.2		20794.5	30788.7	21034	25457.3
Ap5m1	Q8BJ63		45800.2	41564.6		35336.1	83180.6	60355.2		63178.8
Apip	Q9WVQ5		236016	235977	247268	239803	264021	252697	258010	244076
Aplf	Q9D842		315450	423445	372416	426428	292417	302301	368605	303023
Apobec4	Q497M3		206680	172684	119264	201267	110355	124769	99176.5	152390
Arel1	Q8CHG5		22879.6	17223.4	19611.8	15564.8	40172.1		47969.5	32085
Arfrp1	Q8BXL7		62398.3	76029.1			110824	97084
Arhgap18	Q8K0Q5			38717.9	16916.1	21748.3	26603.3	52325.6		29665.4
Arhgap19	Q8BRH3		272381	284951	291808	304481	197003	190489	238896	234494
Arhgap29	Q8CGF1	227615						124508
Arhgap31	A6X8Z5		500560	334566	513148	459125	629088	363488	356786	557046
Arhgef11	E9Q0A3;Q3U048;Q68FM7						71839.2			116790
Arhgef3	A0A286YDE6		7271.57	15354.5	19275.8	17207.9	19278.1		19973.8
Arid3b	Q9Z1N7		448803	421991	440138	437312	424047	458049	491182	442219
Arid3c	A6PWV5		208251	282694	232589	152535	130007	219985	265239	244600
Arl11	Q6P3A9			103362		20878.2		60040.7	48940.8
Arl14ep	Q8BIX3		335899	428342	408456	397720	283741	261836	262145	353861
Arl6	O88848		82898.6	54805.9	71319.3	59712.4	81930.9	85537.4	68025.3
Arl6ip4	Q9JM93		133872	126131	126442	112437	97387	127974	99739.2	111013
Arl6ip6	Q8BH07		92856.3	102827	82832.8	99276.4	113195	124851	120387	108792
Armc7	Q3UJZ3		107852	90387.5	86463.9	90464.4	93154.6		79210.9
Armcx3	Q8BHS6		109470	120808	99805.8	55844.1	94503.6	106505	97954.3	92999.1
Arntl2	Q2VPD4		208009	253434	209329	183210	208546	155367	162192	166245
Arpp19	P56212		125530	127772	115880	148528	100984	153261	99901.5	94349.8
Arrb2	Q91YI4		81078.9	95601.2	75934.2	66943.3	62836	59424.6	80361.8	62807.9
Arv1	Q9D0U9			42752.5	56508.4				108095	160401
Asap1	Q9QWY8		69742.3	52820.1	65117.1	46965.7	137384	82252.8	74927.1
Asb14	Q8C6Y6		433091	137195	253769	132559	280308	171449	230412	174640
Ascl4	M0QWE9					496696
Aspm	Q8CJ27		9674.86		7430.34	18246.4	6063.08
Asxl1	P59598		79844.4	41091.2	41279.6	48803.7	38833.5			22969.4
Asxl2	Q8BZ32		148368	167410	128761	153557	133842	148477	161303	141405
Atf3	Q60765		98603.5	141011	152090	173685	157460	124499	145489	98627.3
Atf6	F6VAN0			37509.4	34525.8	35360.5	27854.3	37624.4	20347.6
Atf6b	O35451		111553	108258	105111	105973	99030.5	74928.8	87026.2	100211
Atf7	Q8R0S1		102217	74317.7	96489.9	66803.2	113938	59960.8	77682
Atf7ip2	Q3UL97		54099.2	55946.1	48798.8	33277.8			55427.6
Atg4b	A0A0R4J065		86678.1	25439.7	110543	57356.4	21390.4		57774
Atg9a	Q68FE2		7663.17			8727.42	12783.7		16720.7	17742.4
Atox1	O08997		50462.4	36024.8	28307.3	36011.7	46467.8	23229.4	30865.2	36998.2
Atp13a2	E9PYX5		50262.5	47574.4	56943.8	45701.2	36997.6	29148.6	30268.5	54856.9
Atp1b3	P97370		190531	199210	168576	138773	214280	248063	205948	203512
Atrip	Q8BMG1		263879	360454	366962	284726	255020	253988	318175	285054
Atxn7l2	B7ZCC3;B7ZCC4;B7ZMR6;Q5HZJ2;Q8C8K6		21112.5	14236	31962.9	36911.6	22308.4		19299.1
Atxn7l3	A2AWT3		80432.5	77467.3	63145.1	66146.3	63504	54646.9		76839.1
AU041133	A0A0J9YVH3;F8VPU8				16635.3	10392.8	10521.5		11947.1
B230206H07Rik	Q8CAG9		49230.4	63973.3	53034.6	30920			35810.1
B3galnt1	Q920V1						18810.9
B3galt6	Q91Z92		60505.9	54219.4	60726.7	42088.5	60864.9	88347.8	60907.9	80376.5
B3gat2	D3YY32		1360970	1593480	2962870	2458010	2127200	1670710	1867810	1402440
B4galt5	Q9JMK0		118033	133907	130100	100123	144576	257395		184987
Bag1	Q60739		110309	145569	95089.3	137632	97766.7	89254.4	68773.7	101660
Bag2	Q91YN9		289813	259603	251981	301574	224313	239097	275941	221439
Bahd1	Q497V6		143656	115087	122045	135856	85368	110544	114876	143363
Banp	Q8VBU8		117019	119281	128809	115803	122446	138791	133457	82712.7
Bap1	Q99PU7		267582	307450	287391	289119	219711	277727	261277	287578
Batf	O35284		126161	151634	118311	105229	83974.3	143630	156719	143207
BC004004	A0A3Q4EI31;A0A3Q4L2X7;A0A3Q4L309		22498.1	20053.7	24240	13106.3	19001.4	18157.6	14344.8	30697.7
Bcas3	Q8CCN5			24059.9		12802.2	35743.9		30222.2
Bcat1	P24288		129016	90980.4	102190	110514	127335	81199.4	102406	98247.5
Bcl2l1	Q64373		60956.9		63088.7	42984.8	65581.6	54001.6	50129.7	59573.5
Bcl7b	Q921K9		96964.3	118785	85938.5	109281	77579.1	75843.6	93517.4	78094.5
Bcl9l	Q67FY2		27539.6	29732.2	29344.5	31991.8	34995.2
Bcor	Q8CGN4		169089	161320	185213	141303	109025	156144	198377	169362
Bfar	Q8R079		39703.1		32113.4	19925.7	49980.2	50511.2	44018.2	34707.9
Bhlha15	Q9QYC3		320711	270048	303130	316942	167345	194916	158571	296786
Bid	P70444					7158.27	7476.47
Birc5	O70201		213807	180614	160601	216978	133435	127056	191414	179540
Bloc1s6	Q9R0C0		494812	343435	410314	553990	378418	399315	448915	596894
Bod1l	E9Q6J5		297018	314261	295468	389907	268446	287970	280948	260269
Bola1	Q9D8S9		42620.9	30898.9	52935.5	32190.9		52329.1	10318.1
Bpifb3	Q80ZU7		87990.7	90304.2	91107.6	79611.7	83496.9		111309	91236.3
Brca2	P97929		114349	129989	115745	94324.7	109184	111145	118136	118426
Brd7	O88665		205035	227789	192520	210091	176098	194492	233769	200320
Brd8	Q8R3B7		139112	110615	110895	130806	127555	106487	99580.7	116822
Brd9	Q3UQU0		130181	136030	134444	108093	96078	119055	137768	145654
Brf2	Q3UAW9		301617	360194	335426	241631	270866	245973	309522	259870
Brsk2	Q69Z98		259262	255292	193777	218269	161642	169414	205518	152920
Brwd1	Q921C3		174744	206449	200820	128475	142630	194157	161507	173540
Brwd3	A2AHJ4		114158	124191	128357	107707	100077	77887.1	90924.1	121544
Bsn	O88737				24869.1				46882.6
Btbd10	Q80X66		44589.8	53946.9	39606.1	44965	54564.3	38545.2	74703.1
Btbd9	Q8C726		34477.5	16649.6	41137	39056.5	51229	48135.7	33513.4	39087.3
C1galt1	Q9JJ06			55748.9	68982.1		88394.9	111228	72907.7	105099
C8b	Q8BH35	311911
Caln1	Q9JJG7		92854.7	105311	114774	126230	117770	87214.8	101776
Calu	O35887						109016	87335.4	66096.6	82582.4
Camlg	P49070		108271	152115	106478			99172.8	86722.8	123605
Cap2	A0A286YCN6			143020	119175				162878	131181
Capn2	O08529		46457.8	47425.5	45076.8		74538.7	77943.3	65192.2	70990.7
Card14	Q99KF0				251486	121850			329361
Carmil1	Q6EDY6						32982.3
Casp14	O89094	385698			307613	814253
Casp7	P97864		68079.4	35768	50023.9	69885.1	91565.1	69845.2		59280.7
Casp8ap2	Q9WUF3		51526.8	29192	40461.4	48494.7	36187.9	56505.1	50461.9	40446.1
Casz1	Q9CWL2		92244.3	92549.7	89713.4	84828.3	85005.9	95305.9	85061.9	90096.7
Cbfa2t2	O70374		256863	294207	249317	229745	288237	248574	190579	267312
Cbfa2t3	O54972		143142		99738.4		138390		170062	210177
Cbll1	Q9JIY2			41868.9	79192.4	82031	101635		94727.2	77890.5
Cbx2	P30658		186969	194043	173461	207454	132872	180139	139524	145614
Cbx6	Q9DBY5		100904	105490	126293	110782			127096	129424
Cbx8	Q9QXV1		279823	276966	245687	294905	219643	190898	212513	255615
Cc2d2a	Q8CFW7			93851.4		63492.6		105442		96075.6
Ccdc117	Q6PB51		92311.7	78353.7	65406.9	65637.5	81655	89060	81040.7	85026.3
Ccdc124	Q9D8X2		70446.6	84796.2	71381	82586.5	82973.4	89176.4	85810.4	84066
Ccdc186	Q8C9S4		113066	155162	130715	96344.3	140024	119413	109697	121536
Ccdc43	Q9CR29		34521.1	105142	88053.3	57058.7	87421.5	141805	122506	159049
Ccdc88c	Q6VGS5					29614.7	22757.9
Ccdc97	Q9DBT3		162106	147521	125495	128798	163267	105364	138457	112497
Ccm2	Q8K2Y9				10662.4	41790.7	59390.1
Ccnb2	P30276		42004.9	45757.4	41900.7		39201.3	51806.4	40746.2	47974
Ccnd2	P30280		74395.6	118351	111239	142503	84742.4	100989	122224	72173.1
Ccnd3	P30282		62785.4	51040.1	37233.1	36146.2	60909.6	89501.8	76476	68185.3
Ccndbp1	Q3TVC7		19607.2	20715.3	15395.3	20677.5	23317.6		13929.8
Ccne2	Q9Z238		120785	125946	91204.4	111452	76819.2	78870.6	127282	95297
Cd19	P25918		97641	113413	98631.5	93948.1	73214.3			53904.2
Cd36	Q08857		92224	76050.8	84059.3	53401.2	98186.1	55497.4	133632	124647
Cd40	P27512		99956.2	131968	88221.3		205781	122193	120674	165864
Cd48	Q3UK50		181010	189062	213957	221813	127261	240129	208133	231506
Cd82	P40237		129270	172904	148034		159443
Cd83	O88324		26574.7	23793.6	17236		26467.3
Cdc42bpa	Q3UU96			79454.7			70082.9	65727.8	68149.2	60849.9
Cdc7	Q9Z0H0		217116	244836	234807	238444	183638	209729	208744	233672
Cdca4	Q9CWM2		111641	110014	123563	111435	107915	163568	116315	116085
Cdh6	P97326		194181	192876	188186	195075	260180
Cdk13	Q69ZA1		137648	159333	167129	138200	161552	135867	121030	152385
Cdk16	Q04735		70770.7	55505.7		71550.6	53660	45107.1	31445.5
Cdk2ap1;Cdk2ap2	O35207;Q9CPY4		40957.9	41742.8	45936	60022.7	53741.4	49288.2	45839.8	36812.1
Cdkl4	Q3TZA2		100334	112310		92192.5	210545	173358
Cdkn1a	P39689					33640.8	63575.2	170346	149869	103620
Cdkn1b	P46414		36408.9	34886.3	22444.4	19049.4	35235.9	28750.2	30634.9	32319.6
Cdt1	Q8R4E9	1427820					904710	1273130		1684020
Cebpb	P28033		105408	194457	138262	206326	114417	92461.1	58552.2	132531
Cebpzos	Q8BTE5				15790.8
Cecr2	E9Q2Z1		154026	95898.4	109271	133151	80749.5	68013.6	142473	204149
Cenpb	P27790		14936.6	26240.5	22131.4		38124	37756	41237.5
Cenpj	Q569L8		120765		153521		129274	162613	143035	192679
Cenpl	Q3U3S3		281390	252606	248841	234010	154944	217493	229607	323664
Cenpm	Q9CQA0		135583	111385	129876	104131	58761.4	71949.4	117882	158636
Cenpn	Q9CZW2		347578	309962	223609	186754	179258	242165	347220
Cenpt	Q3TJM4		223439	253686	265227	227864	167722	262495	259944	352823
Cenpw	Q3URR0		79074.5	42388.1	30831.6	87807.4	41613.3	44290.5	56521.9	39163.5
Cep104	Q80V31		125878	171028	151893	187965	87837.8	203570	157979	153998
Cep128	Q8BI22			30832.4		35126.1	43887.9	71975.4	46198.9	86789.1
Cep170	Q6A065	92831.9					100067		26113.9
Cep250	Q60952					34778.1			32338.8
Cep43	Q66JX5		87033.5		61790.5	86049.8	58953.8		33146.3	49147.2
Cep95	Q8BVV7	59084.5
Cept1	Q8BGS7		380304	494704	451359	381985	478447	617202	513301	723293
Cers2	Q924Z4		286115	265175	260054	181357	270397	341165	212077	456930
Ces1b	D3Z5G7	744549						262053		493779
Cetn2	Q9R1K9		91871.3	74641.5	77538.2	95428.5	79225.1	63656.6	65151.3	77012.8
Cetn3	O35648		33489.9	45045.3	36766.5	46142.3	37726.9	39086.7	44896.9
Cfap44	E9Q5M6		229015		207432	246167
Cfap47	A0A0G2JEB6			62838.2		48452.1	67936		83551.5	123443
Cfap54	Q8C6S9		238950	249100					252587	232078
Chchd1	Q9CQA6				47471.3		30082.2		39666.5
Chchd2l	B2RPU8		95156.6		56218.2	104550		93505.5	57337.3
Chchd4	Q8VEA4		53133.9	47746.3	61269.7	43742.7	70816.3	95926.2	34790.1	69482
Chd5	A2A8L1		193888	143840	162565	171054	165080	140144	118970	140518
Chd6	A3KFM7		71588.7	76763	71311	73520.3	68119.2	114656	88704.9	74355.9
Chd9	Q8BYH8		382190	460608	468592	399134	327680	455234	501695	532774
Chek2	Q9Z265		282737	263579	287053	280718	249326	259347	271208	285411
Chmp2b	Q8BJF9		33533.5	34298.5	22778.2	34293.8	43350.7	26080.8	22178.5	30943.9
Chmp6	P0C0A3		20398.3		15932.8	26862	31418.2	27272.6	40271.4
Chmp7	Q8R1T1			8371.27	17947.1	13982.3	20128.3
Chrnb3	Q8BMN3		242474	152327	199249	201288	135210		191563	193082
Chst8	Q8BQ86					55228.8
Chtf8	P0CG15		257482	321618	325096	246530	141131	215625	273777	151444
Cib1	Q9Z0F4		25043.3	19271	17768.6	10220.1	47923.1	49138.5	30558.6	37763.1
Cisd3	B1AR13		15908.6				30804.7	17570
Ciz1	A2AN61;F6XWQ4;Q3TXU6;Q3UUV0;Q6GQU3;Q70KX6;Q8VEH2		52810.7	60972.7	60634.1	66433.9	77053	60107.5	89570.7	100541
Ckap2	Q3V1H1		82647.7	60212.5	59813.5	77352.6	68419.8	62887.3	72200.5
Cks2	P56390			23678.6	37446	32088.4	40955.7	37734.6	36203.3
Clcc1	Q99LI2		70490	59913.9	67902.8	45887.5	71822.3	68728.7	56565.3	110737
Clcn3;Clcn4;Clcn5	P51791;Q61418;Q9WVD4		112277	123155	116234	89831.8	125780	160443	106350	254863
Clip1	F7CB97		59671.7	108172	49594.4	107857	66050.6	71645.5	127292	64483.4
Clpb	Q60649			43410.3	29592.3	30300.1	48810.3	23609.8	56132.9	30672.3
Clptm1l	Q8BXA5		278899	202637	168126	159311	234149	239169	245660	321908
Cmtm6	Q9CZ69			42526.3	27736.5	30983.7	54300.1	39426.9	56712.7	43564.3
Cnnm3	Q3TTT5				196428		174411	205071		147635
Cntn6	Q9JMB8		178087	196313	151913	151179	118901		189157	193650
COI	A0A0U3BHS7;A0A0U3C2N7					60684.2			73506.9
Colec10	Q8CF98		597485	552609	703581	617856	624134	750529	806392	715104
Commd1	Q8K4M5		89001.4	103498	83654.6	100711	114132	134557	77306.2	76998.1
Commd10	Q8JZY2		153943	178186			268224	118122	120463	165458
Commd5	Q8R395		100435	111052	94074.1	125985	167884	107883	102859	108014
Commd8	Q9CZG3		75931.8			64763.3	45275.8		59446.6
Cop1	Q9R1A8		33048.7	31990.5	22991.7	30901	32092.2	36324.8	24032.2
Coq5	Q9CXI0	159078					78165.4
Coq8a	Q60936	250918				539402
Cox17	P56394		10730.9	24190.8	9487.51	16492.9		4361.52
CP1-10VL;CP1-5VL;CP3-10VL;Igkv8-30	A0A140T8M3;B5UB61;B5UB63;B5UB65		56560.6	89899.4	70922	44561.9	44984	73696.4	76415.5
Cracdl	E9Q3M9;Q6GQT3		44445.6	38542.5	49547.6	32459.2	60336.2	53738.6	41947.6	65073.6
Cramp1	Q6PG95		194931	193696	203116	196107	177972	198092	173635	162081
Crat	P47934	172196					123850
Crb3	Q8QZT4		56195	71442.2		46057.4	57608.5	81225.3	69298.1
Creb3l4	Q9D2A5		32340.5	41450.6	39308.8	45913.5	46776.6	35408	34769.8	37250.4
Crk	Q64010		71769.4	59517.6	83150.7	70671	76323.5	76815.1	64570.7	52147.5
Crot	Q9DC50		78689.1		54940.4		86409.3		48940.5
Cry2	Q9R194		92252.2	46304.3	76312.4	36024.5	45064		67757.8
Cryab	P23927	67036
Csnk1g1	Q8BTH8		131888	93192.3	82265.4	101591	118099	148114	126431	115859
Cspg4b	F6RXI4		37589	25934.1	33798.6	31501.5
Csrnp1	P59054		52587.1	27776.2	33750.6	48661.6		53311.4	27047.2
Csrp2	P97314					16088.2	15542.5
Cst6	A0A494BAF5;Q8K397;Q9D1B1					101635
Ctnna2	Q61301		240385	218562	225729	246869	268678	149451	220237	339000
Ctnnal1	O88327		37957.9	33771	25023.1
Ctsc	P97821		283544	40247.2	212811	388204	121536
Cuedc2	Q9CXX9				76170.6	103328	71490.4	66643.6
Cuta	Q9CQ89		377996	331695	257829	340717	253044	380408	222774	352330
Cutc	Q9D8X1		663744	590616	555303	570760	666838	539792	551677	389751
Cux1	P53564		62816.3	54476.7	68971.1	65533.2	64828.9	123670	76894.4	62056.1
Cyb561a3	Q6P1H1			110497		126676	139070	118076	63053.3	135379
Cyb5b	Q9CQX2		137188	91518.4	104051		179895	194064	166290	220447
Cyb5r1	Q9DB73								63905.8
Cyp2b10	P12791		116880	67473.1	139924	142839	100808		129667	37509.9
D030056L22Rik	Q3U2A5;Q3UMB2		42627.2						23486.5
D2hgdh	Q8CIM3		35542.1			41558.4
D8Ertd738e	Q8R1F0		313828	267717	235146	340055	279199	263566	247848	441018
Dab1	P97318			61837.6	58013.1	66675.9		50523.3		57062.9
Dag1	Q62165		74086.1		53501.1	77331.2	79529.2		58553.5	59756.4
Dcaf12	Q8BGZ3		51344.8		44745.7	43270.6	43356.5		45150.4	54161.8
Dcdc2c	Q9D1B8		33107.6	34553.3	16820.4			38262.3
Dchs1	E9PVD3		15713.5
Dchs2	A0A0A6YW72							37984.4
Dclk2	Q6PGN3			29489.6	55328.6	34602.1
Dclre1a	Q9JIC3		151635	301079	246251	250892	123058	151061	129572	214314
Dclre1c	Q8K4J0		184063	176319	167928	126865	109799	119955	147636	179141
Dcxr	Q91X52		19502.3	15721.2	21383.6	18433.2	71696	45633.2	54198.7	49701.5
Ddhd1	D6RH62;E9QQ38;F8WHP5;F8WIJ5;Q2XP44;Q2XP45		79615.4	82601.6		67616.3	111339	90415.8
Ddrgk1	Q80WW9		123414	110809	115933	104394	194840	222878	143226	87482.9
Ddx19b	Q8BZY3;Q8R3C7		24308.8		44028.3	32827.2	41448.7		32556.4	68907.7
Ddx4	Q61496		205184	298219	196747	156017	211505
Dennd1b	Q3U1T9		44552.7	43195		26421.3	63372	76385.2		67575.1
Dennd2d	Q91VV4		66534.5			62088.8	60326.1	50392.5	70460.7	56040.9
Dera	Q91YP3		240730	193315	170719	187026	280885	197368	223488	194092
Dgcr6	O35347		15561.5		14447.3	14439.1	11276.4	16545.5	11000.2	18244.9
Dgkz	Q80UP3		34990.8	51512.1	34383.9	30856.3	57114.7	43193.4	45225.7
Dhdds	Q99KU1		188166	183091	178898	205521	199630	173897	160992	135496
Dhrs13	Q5SS80		148586	149233	189135	121096	155750	215360	181324	222798
Diaph3	Q9Z207		166689	116331	145579	125967	159295	140522	164238	100575
Dlgap4	B1AZP2		56610.4	51006.8	82800.3	109981	60477.5		44707.4	79753.5
Dmrtc1c1;Dmrtc1c2	B1AX27;Q14AJ8;Q9D410	265210						105521	99400.5	177098
Dmxl1	Q6PNC0						40886.4	19791.6
Dnah11	E9Q7N9;Q9QZH1		414941	398296	356490	341506	473097	399645	390421	407367
Dnajb5	O89114		23115.4	15398.3	11162.7	20038.4			17154.4
Dnajc1	Q61712		150814	142030	101952	146356	173985	207066	134801	180943
Dnajc16	Q80TN4				34514.6		42889.1	69063.2		31381.5
Dnajc21	E9Q8D0	53475.1					25894.1
Dnajc25	A2ALW5				86486.1	120109		112041	93778.5	112141
Dnajc27	Q8CFP6					11745.3
Dnajc30	P59041			12414.6	30397.4				25286.3
Dnase1l2	Q9D1G0	131610
Dnmt3b;Dnmt3c	O88509;P0DOY1		221248	206816	177230	202526	136896	161760	190832	205557
Dock1	Q8BUR4		333749	286249	311173	349934	638500	275476	383387	246824
Dock5	B2RY04		54957.8	78441.1	58026.5		58031.1		81470.9	95568.1
Dolpp1	Q9JMF7		25256.2		23590.7	33091.4	44170.2		31927.3	42352.1
Dop1b	Q3UHQ6		12575.3			11809.4	16572.2
Dot1l;mKIAA1814	F7CVL0;H9LAN6;Q571B8;Q5YL88;Q6XZL8		177309	184273	180590	162464	129373	155340	186056	192749
Dph6	Q9CQ28		93834.4	140485	73135.8	77640.1	134042	101558
Dph7	Q9CYU6		63747	85483.5	56477.8	60030.2	67245		37007.4
Dpp10	Q6NXK7			100551			66104.6		77767.5
Dppa3	Q8QZY3					16210.7
Dpy19l1	A6X919			116430	97591.8		121246	130628	123204	148001
Dsel	Q0VBN2	71287.3
Dst	A0A571BGG5		68816.1	96209	66103.4	59531.2	36441.5	53792.4	57609.8	66447
Dtnbp1	Q91WZ8	392184		122970
Dtx2	Q8R3P2		19118.4	15285	29640.4	14078.8	24256.8	21213.5	19884.4	22823.9
Dus2	Q9D7B1		119337	116457	107937	104582	111244	100652	113183	108072
Dusp11	Q6NXK5		214849	241351	203940	196095	183266	208657	284769	233879
Dusp28	Q8BTR5		61008.7	32394.1	39990.7	55731.9	80375.5		45164.4
Dusp3	Q9D7X3		45660.2	44477.2	37170	40918.4	83474	42618.1		44663.9
Dxo	O70348		90550.5	99229.1	110008	81867.4	100010	104172		58098.3
Dynlrb1	P62627		154207	123352	133173	114225	104819			98166.2
Dynlt1	P51807		30085.3		24176.9	36044.3	27786.8		26301.5
E130308A19Rik	Q0P6E2		590673	1011230	857576	609344	404518	633444	565761	734586
E2f3	O35261		216320	206323	213135	243390	182096	210156	203537	197785
E2f6	O54917		55877.8	57299.4	85491.3	41786.5	55031.1		82974.4	108171
Eaf2	Q91ZD6							234359
Ear6	Q923L7	132579						73172.9	63718.5	220593
Ebf3	O08791		60034.1	51595.6	69419.7	48908.9	63197.7	55760.1	76591.7	90012.6
Ect2l	A0A140LHP3;A0A140LIP2;A0A140LJD4;F7CKP4		119379	69039.7	103702	109665	163471		105919
Eea1	Q8BL66		57530.2	45128.3	44471.9		37131.1	100194	73995
Eef1akmt2	Q9D853		20934.3	31209.7	20453.1	17437.8	20575.3	32635.2	39821.6	34227.8
Efhd2	Q8C845		46582.2	21384.4		9274.13	40478.1
EG210583;Gm10778	A0A087WNP5;F8VPU7;Q6PFY2		39716.6	60692.2	56185.4	57842.6				38315.3
Egfr	Q01279		720386	804481	772742	620261	468921	701195	714858	795990
Egln1	Q91YE3		148134		131497	101316	81248.2	69936.8	85986.6	99239.3
Egr3	P43300		124672	215861	144144	176210	187671	161073	169717	189594
Eif1a	Q60872		92984.1	52972.5	80773	100561	103118	43628	74476.7	111362
Eif2ak3	Q9Z2B5				32015.6		38891.1		47952.9
Eif4enif1	Q9EST3		62785.8	54997.8		61911.8	103945	82486.6	60685.7	57059.6
Elf4	Q9Z2U4		18808.2	20185.4	45594.5	49027.6	26994.2			34741
Elk3	P41971		218334	314618	334980	306203	190264	159946	247398	239518
Elk4	P41158		268644	249782	247037	225809	233140	219536	192489	241670
Ell2	Q3UKU1		143895	167704	158541	123860	151702	157539	112650	127328
Elmod2	Q8BGF6		101354	39660.4	109351		130010	132408	114934	88977.3
Elof1	P60003				71645.5	84577.6	69255.5		60866.4
Elovl5	Q8BHI7		77057.6	130515	102843	106847	130663	124036	148178	225378
Elp5	Q99L85		42686.6	45396	38761.6		45931.2	47152.4	45132.3
Eme2	Q56A04		19767.6		21366.2	17162	20379.7
Emilin3	P59900					55073.5	36540.7
Eml5	Q8BQM8		137038	52720.2	261027		221517	126657	122116
Emsy	Q8BMB0		381552	391585	300139	332892	376204	376728	374738	365970
Eno3	P21550	61471.4		65915.4	71400.1
Enoph1	Q8BGB7		73264.9	48424.9	42042.8	60409.9	65746		31447.1
Enpp4;Enpp7	Q3TIW9;Q8BTJ4					25181.2
Epb41	P48193		35116.6		25730.3	40311.4	61601.7		54829.1
Epc1	Q8C9X6		127963	143452	154859	118810	162208	192495	177280	133699
Epop	Q7TNS8		92554.6	96641.1	86511.9	110520	108085		88995.1	74107.9
Erbin	Q80TH2		103740	99990.1	101114	80780.3	109338	148839	97312
Ercc5	P35689		202133	214026	197953	202313	186554	162329	204174	195377
Ercc8	Q3TZV2			43956	28612.4	14110.9	40538			32177.9
Ergic2	Q9CR89		55228.5	21321.5	19671.6		34446		9817.04	42822.7
Eri2	Q5BKS4		29103.4	42085.7	28189.7	28957.6	26512.8		24482.9	27211.9
Erich1	E9PY43;Q3TDB0;Q3UGP3		117804	145558	121542	134151	128290	169410	125124	141521
Erlin1	Q91X78		17928.8		18893	29697.1	32947.6	46909.1
Esrra	O08580		205286	197513	232164	207096	153537	148162	198452	163049
Etv3	Q8R4Z4		367616	445015	362968	350005	256920	444424	291493	360334
Eurl	Q9D7G4			14873.8	18528.4	12649.4	20459.5
Exd2	Q8VEG4		25224.6	18908	34509.7	12845.8	39449	28638.7	18814.7
Exog	Q8C163		16619.8	15356.2	19791	13385	33858	29459.7	25807.4	26829.1
Ezh1	P70351		321955	292075	283794	260161	312439	187135	307052	279010
F13b	Q07968	108616
F8a1	Q00558		38363.6	56455		17257.3	58363.1
Faap20	Q3UN58		94892.8	78551.8	108718	87650.9	71399.7	100056	74900	112055
Faap24	Q8BHL6		57484.4	98140.3	88295.4	64875.3	58901.6	73800.8	67433.4	64927.3
Fadd	Q61160		240582	223415	227697	271160	261385	232232	179267	233001
Fah	P35505		31171.2	36973.6	42275.4	39110.2	31901.6	50960	27698.4
Fam104a	A2A6P4		9027.27		10803.5	18783.3
Fam107b	Q3TGF2		171805	184681	149867	223422	168991	203385	198604	209868
Fam114a2	Q8VE88				35567.4		26555.3	49254.4
Fam118a	Q91YN1		48410.2	47616.7	63144	64412.7	55669.7	25287.4	49045.9	42812.8
Fam120b	Q6RI63		44402.7	49352.5	43763.8	60018.7	49835.6		35229.8	59405.3
Fam193a	Q8CGI1			13068.4			15889.7		17552.6
Fam205c	Q80YD3			63661.8				64992.5		75682.7
Fam217a	Q9D9W6	202653					47631.3
Fam76a	Q922G2		59886	55738.6	47917.2		55827.5	60077.4	40480.9	67025.7
Fam98c	E9PYD1;F6S0H0;F6ZXW2;F7AR27		132785		142157		165519	185692	140785
Fan1	Q69ZT1		454724	631441	616781	544309	403169	443843	435891	429989
Fancb	Q5XJY6		125028	154753	171167	169874	154232	141351	132601	113435
Fancc	P50652		120822	103786	91139.7	91302	93566.4	79004.7	128837	95772.6
Fance	B8JJD3		78184.4	105387	101440	103227	84317.8	60531.2	82687.4	59801
Fancf	E9Q5Z5		100994	90560.2	84994.4	66801.6	97794.2	107056	79227.2	70123.6
Fancl	Q9CR14		136357	96074.6	136569	96671.8	107982	47883.3	96019.3	100643
Fancm	Q8BGE5		337490	504890	429389	412576	266659	336781	322620	350202
Fastkd3	Q8BSN9		13122.2	11978.8	13268.5	23785.1	7579.23		24166.4
Fat1	A0A087WRT4;A0A1L1SQU7;F2Z4A3;Q9QXA3		46846.7	159037	81733.7			86382.5	100867
Fbxl14	Q8BID8		163294	123361	137895	112120	96924.7	107070	153900	97684.2
Fbxl17	Q9QZN1		101673	90037	87234.3	81203.6	89423.3	78351.3	77737.4	87786.3
Fbxl19	Q6PB97			114806	89602.3	74554.1	62109.8	75946.9	95310	50110.3
Fbxl3	Q8C4V4		212731	181369	213211	165013	121447	174941	186973	166544
Fbxl6	Q9QXW0		554107	475596	448320	512261	352526	342437	474328	453113
Fbxo11	Q7TPD1		174425	170376	200655	162329	139887	192067	196547	179469
Fbxo21	Q8VDH1		81559.3	49642.7	73535.7	47306.5	76675.9	74619.9	70323.8	58774.1
Fbxo33	Q8VE08		95970.2	50134.7		98623.3	228472	91184.4		116543
Fbxo46	Q8BG80		273945	290325	309828	238254	223790	258558	276971	287957
Fbxo5	Q7TSG3		238857	215161	243589	215694	207548	196364	194264	202522
Fbxw7	Q8VBV4		92368.3	85580	80570.8	46428.3	72844.1	123535	81851.5	99925.5
Fcgbp	E9Q0B5;E9Q9C6	98124.2
Fcgr2;Fcgr3	P08101;P08508			33666.3	30883.1	36277		52671.2
Fcsk	Q7TMC8		69546.8	82950.4	91104	33014.6	113957	92476.5	85158
Fdxacb1	Q3UY23					22659.6
Fech	P22315						39522.4
Fgd3	O88842			27883.4	18719.3	39266.4	22219.7		44342
Fhod1	Q6P9Q4		51856.8	52337.6	66190.3	51585.9	75845.7	69459	58418.6	48356.8
Fig4	Q91WF7		193413	177206	190493	148237	263587	275539	177373	255302
Fitm2	P59266		40891.3	23831.4			31681.8	41284.6	37959.6	58519.6
Fkbp2	P45878		159294	112650	197601	162094	201128	196912	111814	185202
Fmn1	Q05860		90044.1	143583	115178	134447	80354.8	106370	131005	89652.4
Fmnl3	Q6ZPF4		67412.5		50850.5	43462.3	61798.5	98362.1	47457	89372.6
Fndc3a	Q8BX90		59331	47818.8	51508.6	45082.9	117920	82461.1	58864.2
Fntb	Q8K2I1		125750	135890	125841	99076.2	142640	94557.1	123281	125495
Foxj2	Q9ES18		59992.3	62645.3	59008.5	66837.4	54326	62878.1		68312.4
Foxj3	Q8BUR3		91633.6	96247.3	94410.5	95526.7	83548.7	71528.5	97528.4	105004
Foxm1	O08696					26197.4	24864.5
Foxn2	E9Q7L6		80541.8	95078.7	67588.1	150341	73638.9	65213	68924.3	79427.8
Foxn3	Q499D0		115820	182233	177952	123267	105865	207858	129280	245995
Frem3	Q5H8B9		30559.6	39378.3		30945.8
Fth1	P09528		393016	291730	348625	326404	415875	417092	412443	512547
Ftl1	P29391		281844		310167	263242	322411		409513
Fundc1	Q9DB70		23249.7	24382.9						41238.4
Furin	P23188		26505.5	23119.8	24033.1	23542.4	30333.7	25923.9	16453.6
Fut8	Q9WTS2		62795.7	67161.3	30525.5		89310.8	91611.9	45024.6	65160.1
Fxn	O35943				31046.7		25600.4			19318.8
Fyn	P39688					261346
G2e3	Q5RJY2		405340	439805	350843	371577	211768	290445	376385	367574
G8(anti-MRBC);Igk;Igkv12-46	A0A140T8P6;I6L958;Q5R3T5		40741.7		24698.6	28207	56944.5	44819.1	75758.1	59942.5
Gabpb1	Q00420		31993.1	41588.3	56237.1	43283.6	62961.1	50265.4	40269.3	43132.2
Galc	P54818				4920.24	37513.2
Gale	Q8R059		215609	229629	198094	197507	158130	187101	175041	178762
Gan	Q8CA72		33243.9	40228.7	27125.4	24337.6	26846.9
Ganc	Q8BVW0		213968	217641	244499	170853	180431	186140	161190	178487
Gapd	Q6IWE3		114438	61380.4	66181.5	107592	82683.3	33316.9		59986.3
Gas2l1	Q8JZP9		324758	301998	346377	295397	307411	313136	272003	340324
Gas8	Q60779				259771		204337	274135	263691
Gata1	B1AUB3		95425.5	97769.4	95349.5	91143.4	93844.7	78977.3
Gga1	Q8R0H9		93323	92689.4	112057		132893		80108.3	97996
Gga3	Q8BMI3		61979.1	38586.5	48977.6	49263.1	92252	49843.3	38768.4	54771.8
Ggcx	A0A0U1RNG6				40748.5	41268.7			34889.9
Ghdc	Q99J23		88385.2	67183.9	90480.1	69673.1	53024	113207	102197	97637.3
Gid8	Q9D7M1				156762		216293
Gimap3	Q99MI6	113931					106918
Gin1	Q8K259					21944.9
Gins2	Q9D600		893697	911709	869477	846434	718944	789103	805842	659416
Gins3	Q9CY94		868750	908312	879846	839797	740515	854292	764740	682849
Gipc1	Q9Z0G0		61393.2	99470.5	69642.6	96089.7		117581	67739.2
Gja1	P23242					178910
Gm10130	A0A571BEN2;F6ZHM5		59224.3	67705.8	65282.8	25768			64000.2
Gm10832	Q3UW52		171230	120010	98036.1	180379	141520	107660	149547	178004
Gm11639	A0A1D5RLM8		14527.1		21202.9		42455.1
Gm14124	A2AU83		181974	195530	149685	178451	110558	111902	113727	154393
Gm14325;Gm14326;Gm14399	A0A087WRL6;A2ARW8;A2AW67;A2BFG5;Q569M0		149496	156498	146041	169007	105532	159498	140632	175275
Gm19410	A0A140LJC7		40411	26727.7	39273.5	45545	82615.4		53660.9	50127.8
Gm2011	Q9CV37		37214.3	36132.4		29748.1	28672.5		33023.9
Gm26620	Q9CY65		25997.3	41839.4				21855.3	15450.7
Gm30302	A0A1Y7VN40		23925.4		22537.4	26269.7	46203	19889.7
Gm3086	Q05CB6		37709.4	14807.2	35451.4	45494.1			45711.3
Gm36255	A0A5F8MPE7		366515	316921	305905	200003	248560	280549	357137	415146
Gm38396	Q3TPJ3		87395.5	105810	66339.8	65993.7		33006.6	82664.3	102994
Gm45935;Phf11c;Setdb2-Phf11-1	B4XVP6;B4XVP7;B4XVP9		259713	263998	249611	255202	239832	260281	173923	193862
Gm50478	A0A494BB10		22369.2	9401.86	8450.79	22210.7	26351.3	27518.1
Gm6351;Gm7982;Pramel40;Pramel41;Pramel44;Pramel45	A0A0J9YUM1;A0A0J9YUV1;A0A571BEB1;D3YX91;K9J7D1;L7MU65;L7N277;L7N456;L7N458;L7N460		75735.2	99554.3	64867.9	38384.9	37747.9	81883.6	93966.6	94485.9
Gng10	Q9CXP8		83872.3		71087.9	43514	83122.6		27015.4
Golga5	Q9QYE6		116796	100066	102364	110389	180652	195827	149923	168024
Golgb1	B2RWW2;B7ZNF9;E9PVZ8;E9QAH1;Q571K1;Q6PAK0;Q80UY9;Q8CGE5					26470.6	36957.9		13292.9
Golph3l	Q8R088		46838.8	55858.9	64788.2	51879	34904.9		30942.8
Gorasp1	Q91X51						17395.1
Gpam	Q61586		41850.2	32918.6	44784.2	41927.5	45612	31009.2	35591.9	75911.4
Gpank1	Q61858		89318.9	85689.6	34796.8	67054.1	55730.8	62422.9	63516.8
Gpatch1	Q9DBM1		62007.1	67039.6	71672.3	57898.9	58513.8	84122.4	51540.8
Gpatch2	Q7TQC7		109611			56479.4			49330.8
Gpatch2l	Q6PE65		31179.5		26706.2	83859.9	27996.3	39075	31779.5
Gpatch3	Q8BIY1		122395	140613	142775	116730	82355.9	131189	86910.1	154563
Gpn1	Q8VCE2		302701	272746	227455	272173	308916			330600
Gpr26	Q8BZA7		199693	208778	153963	161045	138091	193367	159276	244083
Gprin1	Q3UNH4		126951	134572	133036			130559	144113	158549
Gps2	Q921N8		97471.4	90985.1	41350.6	85662.2	64636.5		65864.5
Gpx7	Q99LJ6			982534				946099	969206
Gramd2b	Q6PEM6		59916.1	75812.3	67797.7	69833.9	86234.7	92075.2	101191	95109.4
Gramd4	Q8CB44		114496	109010	99152.6	68181.8	93848.7	103793	81137	121300
Gria2	P23819			59697.5		80031.6	65169.4
GRK6;Grk6	A0A286YDA5;A0A286YDZ5;O70296;Q3TTW2		98073.7	83434.7	88696.8	92989.9	110332	77505		94434.1
Gsdma3	Q5Y4Y6		91410.4		59868.1	63205.6	94786.7
Gsdmc	Q99NB5							404817		248837
Gtf3c6	Q9D8P7		33374.5	22483.1	33103.4	33098.5	31530.5	34657.4	41921.7	36075.8
Gtpbp10	Q8K013		20850.7	28377.6	24266.5	21961.7	52168.4	33693.8	35277.8	18656.2
Gtpbp2	Q3UJK4		63326.4	55144.4	52116.8	55513.9	74922.8	65856	64921.1	81471.2
Gtpbp8	Q9CY28	123977						56517.1
Gtse1	Q8R080		106425	128940	91343.2	128912	121236	97339.3	146965	107671
Guk1	Q64520			62086.1		33526.4	42990	63033.2	59081.2
Gusb	P12265					114115
Gvin-ps5	Q9D303		202219	147389		201040	360864			218724
Gvin-ps7	Q8C9P2		13206.3			15329.3	38369.7
Gykl1	Q0VDQ2;Q8C635;Q9WU64			216285		139623				242300
Gzf1	Q4VBD9		118786	102756	124578	112046
H1-6	Q07133		166570	108783	96285.2	167552	128693	99343.6	172336	232098
H13	Q861Q5						44017
H2-Ea	P01904		183188	147146	127824	203716	110247		187093	147583
H2-Q7	P14429		103386	84966.7	83911.9	107969	96598	127335	135771	136713
H2;H2-D1	A0A286R3P2;Q3KQJ3;Q569W0						75866.5
H2bc8;H2bc9	Q64478;Q6ZWY9		164056	123910	75697.5	219134	132212	58118.5	86767.2
H2bw2	Q9DAB5		516334	416609	355366	307404	323296	357398	479420	500994
Hace1	Q3U0D9		46731.6	45779.7			42372.6
Hapln1	Q9QUP5		112416	221590	208121	64442.7		195262		266565
Hars	Q8C2D1		54914	55174.1	67404.2	50329.9	81071.5	43009.4	57155.3
Hdac11	Q91WA3		431601	339345	368923	260421	242709	380970	405920	583158
Hdac7	Q8C2B3		306107	422854	222145	222992	199508	259122	273031	241181
Hdac8	Q8VH37		104174	118925	112690	102721	109422	90651.9	139857	104173
Heatr5a	Q5PRF0						11105.5
Hemk1	Q921L7			19196.1		29746.7
Herc2	Q4U2R1		26936.6		24547.4	25618.1	29650.4
Hexim1	Q8R409		138525	122243	105545	113276	119962	98480.8	98138.7	96823.6
Hhex	P43120		54195.3	79195.4	48241.1	58141.8	26927.4		60677.2
Hif1an	Q8BLR9		83732.1	78094.5	64856.2	89004.6	74007.3	42296.8	64640.2
Hikeshi	Q9DD02				13048.2		19709
Hilpda	Q9JLS0		90885.3	71854.3	72269.1	54799.4	55989.1		75566	80404.3
Hivep1	Q03172		82152.8	129515	114776	84928.1	117801	104173	118142	109932
Hivep3	A2A884		38503.2	61508.7	52357.8	71022.5	22467.6	39666.8	34400.6
Hjurp	Q6PG16		155165	146162	143680	158658	102548	141082	130217	120877
Hmbox1	Q8BJA3		379765	422868	382630	327355	289666	302908	331606	359150
Hmces	Q8R1M0		75495.9	71046.6	69071.9	49646.1	39142.1	64661.8	54937.9	71849.2
Hmg20a	Q9DC33		1047730	1198880	1039400	1173190	812500	922863	925852	1053490
Hmg20b	Q9Z104		171922	207424	189984	272255	173614	211623	142649	195910
Hmgn2	P09602		176903	172924	108117	167062	161831	91238.5	142848	154756
Hmgn3	A0A087WSB8		36682.9	29715.9	36445.1	51774.3	42825.4		54408	53791.5
Hmgn5	Q9JL35		399404	326674	314695	543776	278899	276291	281658	334173
Hnrnpll	Q921F4		68843.4			57600.3	94108.3		61304.9
Hpdl	Q8K248		439687	589020	509571	512697	311277	488846	502708	562754
Hpgd	Q8VCC1						36996			64732
Hps1	O08983		84702.4	40083			60429.2	53548.1	46299.9
Hrob	Q32P12		174344	231824	192205	219332	107393	199897	156365	148884
Hsd17b7	O88736		61957.4	78862.4			72561.9
Hsd3b6	O35469			21381.8
Hsf1	P38532		310732	280741	295436	297497	337848	312805	301548	253744
Hspa13	Q8BM72		25787	21236	30662.3	19000.6	25567.1			20288.5
Hydin	Q80W93			139100			140784
Hypk	Q9CR41		29761.1	66752.7	25915.1	29530.9	44193.8	87450
Icam1	P13597			47287.9	49463.4	46350.8	109945	89941.9		57686
Ifi207;pyhinA	A0A1Z3MHY2;B2RWU7;D3Z2E7;E9Q3L4		186021	183263	186408	134151	163897	108145	71358.2	75328.1
Ifi44	Q8BV66		47569.2	29903.5	36774.7	74288.7	96541.6	36139	33660.4	15256.4
Ift27	Q9D0P8		64736.6			119734	62665.2		104277
Ift57	Q8BXG3		41548.9	49717	40106.4	36214.7	29431.9	20270.6	42951.1	27505.9
Ift80	Q8K057		17730.2	12407.4	15283.5	14683	11262.7		19077.3
Igdcc4	Q9EQS9		348692				335243			388940
Igh	I6L985		36609.8	32603.2	38921.5	17414	45532.9
Igh;Ighv8-11	A0A075B5X4;Q58E54						85758
Ighv1-36	A0A075B5V3;A0A0A6YXT2		102689	150986	88392.2	66089.6	58970.3	151433	69950.3	117639
Ighv14-2	A0A075B5R7	80294.2					23781.8	76515.6	62635.7	92211.6
Ighv3-1	A0A075B5S6						51538.3
Igkv6-17	A0A140T8Q3		63837.1	7876.9	48746.9	31479.4	66990.8	28176.9		54152.4
Igkv8-27;Vk	A0A075B5N4;A0A0G2JF28;A0N262		27134.3	32547.9	42199.3	14626.8	26991	28908	19575.6	48537.6
Iigp1	Q9QZ85			134321			283907			39719.4
Il22;Il22b	Q9JJY8;Q9JJY9			64968.7				111434	88832.5	101482
Ilvbl	Q8BU33		77209	83267.2	69532.2	58926.2	84034.4	102551	70439.5	133985
Impact	O55091		41097.9	40936.9	41534.5	26231.9	33850	33690.5		39648.5
Ing4	Q8C0D7		542613	658448	703676	627574	486481	683265	580798	775671
Ino80b	Q99PT3		167821	198670	178581	187391	173038	178693	154470	185108
Ino80d	Q66JY2		102326	84943.9	120402	65687.2	131085	155663	113374	136832
Inpp5k	Q8C5L6		18623.2				37960.7
Iqgap2	Q3UQ44		17220				51420.2	813641
Iqgap3	B9EKT6;F8VQ29		72480.5	64194.8	77247.8	36475.9	53230.3
Irf2	P23906		146650	107615	152257	145230	133941	101238	135627	106206
Irf2bpl	Q8K3X4		157710	189355	143945	133002	185623	124222	142313	121180
Isoc2b	Q9DCC7						40340.6
Itfg2	Q91WI7			8803.69			15924.5
Itga6	Q8BNH0	159597						110347		91052.9
Itgb3bp	Q9CQ82		119203		200137	247978	153235	209348	237413	204706
Itih3	Q61704	233305					75406.3		96907.9
Itm2b	O89051		50114.3	47557.7		39269.2	107565	77460.9	64606.4	95116.2
Itprip	Q3TNL8		71383.1	62069.1	40977		80960.9	77291.4	88126.2	119283
Ivl	P48997		205232	120738	157055	182402	161502	170266	161392	213851
Jade1	Q6ZPI0		248933	299351	295586	227126	224971	280629	235288	265967
Jakmip1	Q8BVL9				14430.2
Jarid2	Q62315		238766	317089	301837	271179	168838	171071	280997	240698
Josd2	Q9CR30		52488	61870.7	64585.8	51533.6	76636.5	73441	36708	98900.4
Jpt2	Q6PGH2		165972	134915	102397	186316	109538	95122.1	127862
Jtb	O88824		13840.3			12029	35189.5	28854.7		26391.3
Kansl2	Q8BQR4		187480	211425	190040	143707	164501	196325	211976	216179
Kansl3	A2RSY1		315123	301376	315166	321778	315600	293088	319101	314922
Kat2b	Q9JHD1						20509.4
Katna1	Q9WV86		147921	155571	152306	134024	155531	138706	152186	175401
Katnal2	Q9D3R6		145663	138653	148173	97858.9	133144	107122	133385	141108
Katnbl1	Q9CWJ3		26353	26683.6	23144	28881.8	31192.7		43968.7
Kbtbd8	Q3UQV5		75569.4	84448.1	61866.8	45949.5	52769.6	68366	56244	50394.7
Kcnh7	Q9ER47			36462.2	37762.9		63680.6			90649.7
Kcnk2	P97438		22712.3		19537.1	23387.5
Kdelr2	Q9CQM2		61330.2	19621.4	35389.4	51774.7	127293		83622.9
Kdm6b	Q5NCY0		94479.8	131843	114768	129792	99411.9	91837.7	109907	97963.9
Kiaa0100	Q5SYL3		78428.2		119117		197062	146988	107081	138236
Kif16b	B1AVY7		382526	521526	443639	448742		438718	488633	476797
Kif18a	Q91WD7		260326	256365	289335	250025	213099	206628	269546	235845
Kif18b	Q6PFD6		248852	241905	253498	258037	211676	278824	290923	314128
Kif1a;Kif1b;Kif1c	O35071;P33173;Q60575			61973.8			108659		60139.1
Kif21b	Q9QXL1		140997	132608	127144	178361	178005	100659	110304	161339
Kif3b	Q61771		151700	205152	155565	212889		271599	147587	169495
Kifbp	Q6ZPU9		68518.6	70646.7	72520	61366	76166.9	48408.5	95061.5	53573.7
Klf13	Q9JJZ6		174946	203926	169200	302843	168026	161648	154529	150865
Klf16	P58334		115285	168254	154926	158459			107884
Klhdc10	Q6PAR0		72252	82397.4	86372.9	91593.8	68717.1	50440.2	61180.9	41959.4
Klhdc3	Q8VEM9		132157	82649.3	101831	111089	121703	91666.8	90106.2	111879
Klhl11	Q8CE33		66407.9	66566	66240.8	74541	86005.7	65147	61962.1	73158.7
Klhl15	A2AAX3		120422	117384	98089.8	68896.2	80847.6	117716	57435.3	128020
Klhl18	E9Q4F2		59448	82905.2	83378.4	106648	88632.4	68927.7	62869.3	83316
Klhl32;mKIAA1900	A2AJX0;B9EIY9;E9Q7Q2;Q3UY63;Q80T77				45244.8			39114.2	45951.9	39965.2
Klhl36	Q8R124		31721.6	41726.3	28022.9	29134.1	48176.9	39350		30619.2
Klhl42	Q8BFQ9		111796	133724	124201	95814.6	150204	187360	106908	88632
Klhl7	Q8BUL5		64695.8	62314.9	66026.6	49291.5	74762.8		65644.6	41612.6
Kmt2d	Q6PDK2		403160	383934	387518	369574	352159	434592	402027	444875
Kmt5a	Q2YDW7			15802.2	18193.9		13648.3
Kmt5b	Q3U8K7		96048.4	111844	85940.8	107719	69721.6	63934.2	99344.9	168451
Kmt5c	Q6Q783		158868	127396	125699	143759	127385	145794	136699	215262
Knop1	F6ZLH4;H7BX94;K4DI66		741015	543623	499427	526930	488131	602073	603241	775865
Krt26	Q3TRJ4	125730
Krt33a	Q8K0Y2			183986		20740.9
Krt33b	Q61897	259322				28107.7
Krt7	Q9DCV7		1260240	833081	712297	1629720	796227	657177	933075	920247
Krt81;Krt86	P97861;Q9ERE2	577592		602561		138137
L3mbtl3	Q8BLB7		172390	199478	157420	157930	157010	142670	190509	158760
Lage3	Q9CR70		219392	168717	138025	147447	136307	206991	177975	164452
Las2	Q8CB14		250392	182031	178699	269235	276579	109457	164229	301481
Lca5	Q80ST9		365363	395643	322825	373240		247336	347824	291046
Lcmt2	Q8BYR1		78107.5	73147.1	92261	65977.5	109677	90170.1	101441	83426.7
Lcor	A0A571BE94;A0A571BF12;F6RGI3		467631	436531	396153	515525	349154	342838	478208	396371
Lcp2	Q60787		32956.2	20489	21797.9	24797.2	28442.7	50921.4	53300.5	92644.7
Ldlr	P35951		37985.3	43220.7			28665.7		44387.8
Lef1	P27782		190114	153438		112049	125339	338291	187201	292298
Leg1	Q8C6C9					63569.1	147884
Leng1	Q9DB98		48774.2	71628.9	66311.4	67447.3	45565.9	83081.7	60190.5	65153.5
Leprot	O89013		11832.2	12335.5	22435	57666.9	8628.4	31161.1		17951.5
Leprotl1	Q9CQ74					52168.5
Lig4	Q8BTF7		87763	98916	87482.2	83947.9	88935	71353.1	98785.4	102166
Limch1	Q3UH68		194904	226560	212575	210139	171857	213226	165157	219293
Lin37	Q9D8N6		59674.7	64075	74310.8	75767	53229.1	45309.3	34994.3	55218.6
Lin54	Q571G4		179576	240847	231806	227976	148179	204681	185168	179941
Lipt1	Q8VCM4			17165.6			39080.8
Lmf1	Q3U3R4		83440.5	70862.7	130850	69665.3	72862.5	94553.4	86147.5
Lmf2	Q8C3X8		108408	108685	124963	155487	128236	146067	144719	142339
Lmo2	P25801		51840.1	98810.6	131860	94386.4	116126	206675	160923	87919.1
Lmo7	A0T1J8;E9PYF4		75951.6	64286.5	104875	69173.5	97684.1	113884	102601	82569.2
Lnx2	Q91XL2		62187.2	44030.6	50029.8	38370.2	91839.9	40238.7	40289.6	41758.8
Lpcat4	Q6NVG1		60836.8	51488.4	44407.5	42984.4	52148.5	57561.6	55320.3	61426
Lpgat1	Q91YX5		136790	109611	103045	92181.6	120450	121323	169047	172681
Lrif1	Q8CDD9		286791	326401	291557	282585	214369	213878	285114	307200
Lrrc15	Q80X72	137634		83593.7		100643
Lrrc41	Q8K1C9		440058	409555	402652	394703	311158	372845	367515	404624
Lrrc42	Q8R2U7		309210	265773	309333	296191	264115	222051	358651	230204
Lrrc8a	Q80WG5		23975.7	34390.2	34696.8	23869.9	46677.4		34705.6	52511.1
Lrrfip1	A0A087WNU6;A0A087WPK3;A0A087WSF5;A6H5U5;E9Q9T1;Q8BLM1		522623	318862	317107	383833	325669	360402	416626	486791
Ly6g6c	Q9Z1Q4		16829.7	54994.9	49803.8	96064.4		40664.4	26252.6	72852.5
Ly75	Q60767		62856.6	30366.2			70478.9		54651.8
Lyl1	P27792		340367	284934	292951	317301	287572		261323	281636
Lztfl1	Q9JHQ5		43725.1				66637.3	46668.4	27719.9	41655.5
Mad2l2	Q9D752		183165	207673	198210	161707	141262	148569	165089	166206
Maf1	Q9D0U6		27350.3		55245.9	40082.9	63799.9	44951.1		42752.8
Maff	O54791		60362.6	71807.6	54494.3	77209.8		61087.1	59601.6	61895.9
Mafg	O54790		439931	440937	372008	410793	306361	387863	389648	424126
Mageb18	Q8BQR7		73359.2	99293.5	104336	93315.2	125773		89802
Mageb6b2	A2AHM1							53041.4	47180.2	61453.9
Maml2	F6U238;Q7TPU6;Q8BYF1		16569.9		19220.7	20881.5
Man1b1	A2AJ15		30731.6		53996.3
Map1a	Q9QYR6							82232.1		77435.4
Map3k7	Q62073		24344.6	29013	40616.4	33777.6	32753	25171.2	24339.2	21554.5
Map4	P27546		25683.1	31796.1	25044	40088.5	43525.7	68065	20055.6	40745.9
Map4k2	Q61161		60630	49312	53586.5	49028	80675	33156.8	48459.3	44264.4
Map4k5	Q8BPM2		66548.8	54234.1	55563	47214.8	47518.7	69376.6	54090.5	90044.1
Mapkap1	Q8BKH7		53836.8	58785.8	60561.8		58171		64616
Mapt	P10637	123420
Mastl	Q8C0P0		106884	89729.1	114538	107716	128231	99029.2	100739	132700
Maz	P56671		141298	140569	172885	165916	108080	119147	115047	148349
Mbd4	Q9Z2D7		157824	149176	142193	161731	143098	155275	162961	165323
Mbip	Q99LQ1		91854.4	65822.4	31621.3	55386	68073.5	25047.6	63791.9	50948.4
Mcph1	Q7TT79		429829	433396	403216	433895	282106	392908	418091	444223
Mctp2	Q5RJH2		19697.6	8390.78		24627				25997.8
Mdm4	O35618		14813.7	9372.98	13302.4	11911.2	5428.44		4220.6
Meak7	Q8K0P3					5000.42	11115.2
Med11	Q9D8C6		69544.8	83350.6	53271.4	78715.1	53165.2	47579.2	51407.8
Med18	Q9CZ82		223057	323947	369354	216460	313604	381707	338528	375674
Med26	Q7TN02		25503.1		38385.7	30246.3	26672.3		21168.3	15756.6
Med28	Q920D3		33302.6	57634.1	35434.5	34416.2	34579.3	34456.7	37817.7
Med31	Q9CXU1		104081	100171	111594	56224.6	74049.1	80959.2	101779	95453.5
Med6	Q921D4		78731.6	81977.2	72708.3	85207.2	77298.7	72099	66093.8	51711.9
Mef2a	Q60929		35842.3	51934.7	62680.3	84572.5	29225.8	58849.7	49751.9
Mef2b	O55087		140105	130635	125525	159442	137772	175322	156536	226394
Mef2d	Q63943		264482	214238	198003	238986	200768	237089	196307	189008
Meis3	Q148B2				13335	41893.9	22686.1		15229.8
Mettl14	Q3UIK4		381661	339414	301330	327864	310925	294308	294728	270577
Mettl26	Q9DCS2		111885	123191	91158.7	79095.3	104095	83432.7	74565.8	80929.2
Mettl4	Q3U034		117179	124472	128348	109475	85796.8	89872.8	93951.4	120030
Mettl7a1	Q1XG79;Q5K4Q9;Q8C6B0;Q9D7S5		65595.4	50760.1	48881.8	38967.1	30755.9	47282.4	36329	56844.6
Mfsd10	Q9D2V8			71631.8			110105		66052	132065
Mfsd5	Q921Y4			21238.8		50792.2			35851.2
Mgll	O35678		33022.4	20695.9	25574.5	37958.7	24783	58107	33430.2
Mib2	Q8R516		157093	149961			134529	139187
Mical2	Q8BML1		78311.6		95078.5		101038	126707	120140	109209
Mier2	Q3U3N0		197965	260253	197326	164150	157857	188752	217774	216071
Mindy2	Q6PDI6			29683.7	15726.3	61905.6			39928.1	39808.8
Minpp1	Q9Z2L6		19123.6	21718.5	17510.3	14634.1	30396.1	34288.4	30207.7
Mir100hg	Q3URL6							64061.8
Mis12	Q9CY25		295077	308680	302232	307022	294285	308066	360666	307313
mKIAA1042	Q80TL6		104446		34756.2				53234.6	44254.9
Mlf2	Q99KX1		26650.6	62033.7	44181.1	61455.7	38580.4			33248.6
Mlh3	A0A1Y7VMP7;Q3V1X3;Q68FG1		61682.5	77889.1	78743	63496.6	46429.8		60935.6	63420.4
Mllt10	O54826		58382	40752.3	33867.6	55587.2	43609.9		53094.5	111561
Mllt3	A2AM29		32005.8	37031.8	28726.6	31778.6	19372.1	29783.3	19830.8	48289.4
Mlst8	Q9DCJ1		39233.2	38678.8		28444.2	37619.6
Mmachc	Q9CZD0		31897.3	19523	30754.8	31283.7	29102.9			21844
Mmgt1	Q8K273		22491.7	34178.6			26267.7		28268.5
Mnd1	Q8K396		110873	65584	98451.2	119821	136444	81065.7	72017.5	71193.7
Mob3b	Q8VE04		50650.4	59940.7	67343	59582.6	61287.5		85481.7	64395.2
Mon1b	Q8BMQ8		38089.5	12514.2	46392.2	38777.4	96755.4		49608.4
Mospd2	Q9CWP6		67250		64528.4	58123.5	94098.6		102060
Mpi	Q924M7		31936.9		23070.8	25375	34567.9		21750	29394.2
Mplkip	Q9D011			163651	166550	139063	121539	278328	222831
Mpnd	Q3TV65		313424	340775	310849	270980	289599	257600	301638	310405
Mprip	Q5SWZ5;Q8CHC7		4220640	3163970	3329890	2933860		5061890	3883310	4810970
Mreg	Q6NVG5		29325.4	18388	34408.8	27322.1	47098.6	19236.8	36726.4	43000.4
Mrfap1	Q9CQL7		284041	215486	176735	241231	185165	177736	218123	184042
Mrps18a	Q99N85						51946.3
Mrps18b	Q99N84	76813.9					54499.4	37430.2	33612.1
Msantd4	Q91YU3		58333.1	100335	91963.8	48075.8		99286.7	92876.6	122529
Msh3	B2RWY6		806420	1032000	1050800	879780	756116	900428	916746	886878
Msl1	Q6PDM1		317195	328214	299662	309812	253154	324682	304552	352792
Msl3	Q9WVG9		482412	455019	370303	361120	315657	341393	370540	456135
Mst1r	Q62190					160013	99998.7		97329.4	185300
Mterf1a;Mterf1b	B9EJ57;Q8CHZ9					22315.1	64356.7		49191.2
Mtf1	Q07243		136365	141404	127811	138325	129978	114704	132069
Mtfr1l	Q9CWE0		12363.2		10782	7060.89	21047.2		13254.3
Mthfs;Mthfsl	L7N466;Q3TYX5;Q8R1G5		19117.1				63864.9			50255.5
Mtm1	Q9Z2C5		34647.2				70499.1		38528.3
Mtmr1	Q9Z2C4		17148.1	29974	43241	27507.7	48976.8	69313.6	39092.5
Mtmr12	Q80TA6		42576.1	26366.1	30795.5	42517.5	31504.1	39699.9	43618
Mtss1	Q8R1S4		40372.1		24220.5	35815.8	49052.4	21630.3
Mttp	Q3UWK4		456508	373949	386619	384930	294443	337325	414380	474495
Mtus2	Q3UHD3								59544
Muc16	A0A140LJ72		225427
Mul1	Q8VCM5					25273		23662.8	24894.2
Mus81	Q91ZJ0		168374	169439	186821	190389	112151	144158	150015	144469
Mutyh	Q99P21		510045	716824	642993	789382	600615	555386	609803	624661
Myadm	O35682						55989.3	134624	76112.8	177911
Mybl2	P48972		626846	692339	621558	638230	573726	541715	515986	628066
Myc	P01108		107205	203391	231260	164943	114085	184827	160645	149697
Mycbp	Q9EQS3		128462	107724	82591.1	132337	138070	93305.3	93381.5	105953
Myl6b	Q8CI43		68366.3	34400	37749.4	83117.3	48909.8			55433.1
Mylk2;Mylk3;Mylk4	Q3UIZ8;Q5SUV5;Q8VCR8			1765150	1840520	1350280	1612360			1958770
Mynn	Q99MD8		214014	265159	248256	230514	161039	141670	184275	181167
Myo15a	Q9QZZ4		61100.4	44992.9	48965.2	45719.3	21030.3	57607.4	50248.5	62569.1
Myo1f	P70248		22262.4		15458.6		33626.4
Myo9a	Q8C170			89354.1				89301
Myo9b	A0A1D5RLD1;Q3UFX8		96451.5	71461.1	87177.7	92471.5	83763.1	95335.3	108619	142836
Mysm1	Q69Z66		344383	432865	377556	401580	300169	378981	365526	338682
Mzb1	Q9D8I1				81781.8		95767.8	96503.2	50912.6	89366.2
N4bp1	Q6A037		205429	99139.6	129758	116607	143429	106577	114060	126546
Nabp1	Q8BGW5			25940.8	15535.9	40418.4
Nabp2	Q8R2Y9			227465	308528	327950	218133	248929		272481
Naip2	Q9QUK4		22321.6				32103.8
Narf	Q9CYQ7		95231.5	120483	114656	87865.1	112845	112673	90660.9
Nat1	P50294								264681	283207
Nat9	Q3UG98		80260.7	102954	135220	75843.4	101494	98468.3	121608
Nceh1	Q8BLF1			208665	321599		250709	460883	296152	405088
Nckap5	Q8BZX2		240749			220181	203466			277529
Ncoa1	P70365		132623	197948	211131	177213	207671	223734	213516	193902
Ncoa6	A2AQM9;A2AQN0;F6M2J9;F6M2K0;F6M2K1;Q3TAG3;Q5XJV5		24063.6	25201.6	30245.5	26908.9	39806.1	22634.8	34631.6	20444.6
Ncor2	Q9WU42		94807.1	92128.5	95856.1	95944.9	109901	91721.8	110748	99367.2
Ncstn	P57716		45865.1	58008.8	56340.9	90587.9	45980.4	65449.9	51745	82253.2
Nde1;Ndel1	Q9CZA6;Q9ERR1		26046.6	83255	87035.7	76960.2	91566.3	49600.5	69925.4	54019.8
Ndfip1	Q8R0W6	70033.6						66922		74123.1
Ndor1	A2AI05		89876.2	63486.7	95925.2	59298	106079	113452	78696.7	66000.9
Ndrg2	Q9QYG0	224940								31829.3
Ndst4	Q9EQW8				34857.1
Ndufa8	Q9DCJ5						63321.1	66724.9		34821.2
Ndufaf3	Q9JKL4	354600					80754.6	93704.3	71177.9	113196
Ndufaf4	Q9D1H6			70474.9	66962.4		102961	83933	79686.6	86069.2
Ndufb7	Q9CR61			16997.9	27408.9		45852.2	24764.6
Nebl	Q0II04		123765		96476.3	150336	98996.8	101601	112631	146223
Necap1	Q9CR95		99591.4	71243.4	67935.3	64129.8	81188.1	118243		119527
Nedd4l	Q8CFI0		51045.2		52752.2		75099.2		89305.1	76000.9
Neil1	Q8K4Q6		195418	215000	198366	236954	212106	207768	200542	322953
Neil3	Q8K203		141016	132897	124633	144996	106742	176732	129223	153965
Nek3	Q9R0A5		110173	42092.8	26788.9	56877	60210.9	80097.8
Net1	Q9Z206		554718	527254	508351	423988	420287	682467	603102	691575
Nf1	Q04690		38774.3	32116.2	36468.7	23720.2	46882.4	52199.9	43998.2	38297.7
Nfatc2ip	O09130		629786	557418	571110	651067	430713	513432	488324	537755
Nfrkb	Q6PIJ4		194559	204360	192701	209125	182995	240366	213138	187181
Nfya	P23708			81497.6	56282.6	57661.3	35742.2	80288.1	29381.8
Nfyb	P63139		68800.9	74501.3		98493.7	83680.9		52324.5	36567.7
Nfyc	P70353		195233	169882	157032	165650	156993	126227	139260	119362
Ngly1	Q9JI78		142833	91233.5	85017.5	94082.4	112384	95204.3	78210.4	63184.2
Nhlrc2	Q8BZW8		35820.2				31092.1	39571.9		40696.5
Nipal4	Q8BZF2					16658.6
Nkapd1	D3YU88;D3YWF5;D3Z5E5;E9PUQ3;Q6NX79		36949.2	50939.4		25257.7
Nkiras2	Q9CR56		81461.1	92582.3	103164	89131.8	75251.7
Nmnat1	Q9EPA7		148193	144203	134904	130937	115103	157505	132887	131528
Nmnat3	Q99JR6		62141.4		50931.1	43023.8			50396.8
Nnt	Q61941	147888					199191	101294
Nop53	Q8BTX4;Q8R126		14766.1		14670.9	25537.3	3548.54
Nopchap1	Q9CX66		157129	122077	150544	126939	163088	141723	150068	160796
Npat	Q8BMA5		27122.9	44154.9	28989.4	24773.5	19477.6		30447.2	21886
Npc1l1	Q6T3U4					104927			43121.7
Nphs1	Q9QZS7		129149				115193
Nprl3	Q8VIJ8		71715.1	75620.4	83063.9	64849.7	88253	77436.6	79908.1	78425.3
Nr1d1;Nr1d2	Q3UV55;Q60674		21050.6	28483.1	50729.2	35021.4	10444.7		12789.8
Nr1h2	Q60644		98008	100248	105511	67060	96369.4		104756	76283.1
Nr2c1	Q505F1		244390	283812	193452	227835	209997	176516	238580	205975
Nr2c2ap	Q3TV70		163854	202280	147130	122520	117819	129261	146147	81444.4
Nr6a1	Q64249	109367
Nrd1	A2A9Q2;A6PWC3;Q8R320		26154	42197.5
Nrm	Q8VC65		1044950	2073250	1848560	935412	1297160		1795490	3192740
Nrp2	O35375		248699	236454	260739	176179	224732	211926	186807	179819
Nsl1	Q8K305		334405	282424	300522	347779	308636	301432	329192	327723
Nsmaf	O35242		94379.7	52031.7	90129.3	65942.5	138574	56305.4	78897.4	53752.7
Nsun6	Q7TS68		37875.7	34786.8	26380.9	37564.7	47568.9		29921.2
Ntaq1	Q80WB5		104315	81032	89736.7	101157	100279	58771.5	88109	90112.8
Nthl1	O35980		182520	153538	125296	215100	219393	84476.4	174308	173549
Ntm	Q99PJ0	165650								115370
Nucks1	Q80XU3		184610	162952	223729	276005	196899	197143	203412	203058
Nudt19	P11930		63272.3	50964.2	52963.4	50074.7	82547.4	32499.1	68019.8	70084.7
Nudt2	P56380		56585.5	59646.2	40138.9	38188.7	53815.3	32944.5
Nudt3	Q9JI46		319551	292109	282944	235632	320751	335622	285865	301057
Nudt4	Q8R2U6		149881	140324	165045	139860	128289	163383	143820	154224
Nudt7	Q99P30		45641.1	29924.1		18849.7	36804.1		32271.9
Nuggc	D3YWJ0		487063	506327	510359	381992		450008	248815	506981
Nup42	Q8CIC2		38430.5	58105.2	30547.6	66264.2	41549.3	26887.5	60082.7	46304.4
Nxf3	B1AUS0;Q4ZGD9		37422.6	42706.7		32765.3	38535.6	45453	25410.7	35354.4
Ogfod1	Q3U0K8		159679	158103	132481	143721	133774	106722	146456	100352
Oip5	A2AQ14		278732	299856	269706	261919	260477	273978	266977	410281
Olfr1406;Or10j7	E9Q8X1;Q7TQS6;Q8VG31		18474.4	10176.4		16626.2
Oma1	Q9D8H7						33183.3	40149.4		33654.7
Optn	Q8K3K8		24943.7	16908.8		36627.9	25627.3	26154.1	37357.5
Or10a3;Or10a3b	Q1LZK7;Q1RMY0;Q1RMY3;Q8VEW1;Q8VFZ5	175928						239109	180491
Or2a12	Q8VEV0				360863	321708		286682	268058	340040
Or4a78;Or4a80	A2AUA2;Q7TQZ3	1727080					1872200
Or52l1	A0A1L1SVG7;Q7TRN7		75891.5	73576.1	65256.5	64160.5	59866.2	77898.3	45333.4	81241
Or5k8	A0A140T8K4								609667
Osbpl5	Q9ER64		57309.8	85368.7	81597.9	39086.6	110061	92814.1	94492.8	78985.2
OTTMUSCASG00059412;OTTMUSWSBG00059304;Slfn1	A0A1G5SJ71;A0A1G5SJH7;Q9Z0I7		604229	520477	378279	434145	437888	378275	450720	523140
Otud5	Q3U2S4		203804	199463	196225	187647	179725	209478	158396	205021
Otud7b	B2RUR8		80192.3	78012	73305.1	94435.1	41306.3	78946.3	88505.8	57737.8
Pabir1	Q9DB52		87889.2	114439	80180.4	87159.8	66400.5	77367	83835.7	79444.4
Pabpc6	Q9D4E6	858354						974582		869379
Pacrgl	Q9D3X5		181381	160994	165643	192557	133497	134025	139465	164092
Padi2	Q08642		113511	92973.5				127677	59781.1	88162.9
Pah	P16331					313109	392854
Pak4	Q8BTW9		73122.1	68192.6	27870.9		49673.1	42940.8		53737.6
Palb2	Q3U0P1		99953	64006	64664.6	76262.5	57607.7	50292.9	66469	88573.7
Pank1	Q8K4K6		201687	152576
Pard3	Q99NH2		174799	281719	213551	147161	117792		219178	267658
Parp4	E9PYK3						38629.2
Parpbp	Q6IRT3		305045	440445	425705	329289	225691	350725	342575	391960
Pate7	E9Q4V7		23221.2	35168.6	28980	24963.7			42626.7
Paxx	Q8K0Y7		96379.3	83166.7	72078.3	75547.6	87513.6	101231	79138.8	62181.3
Pbrm1	D3Z1N4;E9Q4Y5;F8VQD1				12523.6	18179.8
Pbx2	O35984		152781	151592	142714	162459	121760	137995	141792	160562
Pcdha1	Q641K6;Q91Y21	117981				59651
Pcdha11	B9EJ65		84729.5			80739.2
Pced1b	Q8BGX1		53351.5	56127.3	39808.4	49625.6	31346.4	35730.6	51189.4	36080.6
Pcgf1	Q8R023		72176.1	83223.5	89678.9	111991	70085.6	62233.4	88567.7	86923.2
Pcmtd2	Q8BHD8		46655.9	53852.9	34948.8	55240.9	46162.8	32870	27837.4
Pcnx3	Q8VI59		14937.9		14618.2	14061.2	16815.1
Pcyox1l	Q8C7K6		72398	72539	54428.9	53728.6	62085.5	147601	79257.8	139238
Pdcd2l	Q8C5N5				46459.8	65589.6	45649.9	17795.9	46929.7
Pdcd7	Q9WTY1		42049.6	67278.8	86382.4	56377.4	50533.7	77788.4	90328.4	67407.2
Pde6d	O55057		123472	129816	115902	95057.9	103261		117067
Pdf	S4R2K0			23246.6			57117.2	50398.4	35127.2	47286.3
Pdik1l	Q8QZR7		115896	83460.8	85717.1	110273	87539.8	68373.8	109866	126532
Pdrg1	P59048						42133.7
Pdzd11	Q9CZG9		54079.1	57939.7	80648.2	46569.7			37212.7
Peak1	Q69Z38			68414.6		78134.3	71756.3	40437.2	55556.4
Peli1	Q8C669		213488	162236	122964	146114	141403	147229	147169	167853
Per1	O35973		12260.5		14063	11721.4	9698.74		13055.5
Pex10	B1AUE5		200584	224779	247390		281060		283618
Pex7	P97865		39715.5	53565.3	43559.2	32835.2	60563.9		32270.9	18538.3
Pfkfb1	P70266		71162.5	84695.2	72241.8	68085.6	61128.5	83178.5	65036.6	55459.9
Pfkfb2	P70265		25371.1	44576.9	33701.4	35455.2	29673.2		43763	33190.9
Pgm3	Q9CYR6		181511	211291	208727	176539	167339	237846	160035	178908
Phf11a	Q8BVM9			11606.4	15633.6	8039.09	27120.4
Phf12	Q5SPL2		51955.2	67938.5	81475.7	113233			74589.9
Phf19	Q9CXG9		300957	260234	301248	313098	253785	240984	345638	342057
Phf20	Q8BLG0		118707	111927	125624	102649	119824		93008.6	113635
Phf21a	Q6ZPK0		72193.7	86854.8	67633.6	58193.5	72909.1	31461.1	95181.7	68685.8
Phkb	Q7TSH2		57031		103255		92948.4	63326.4	69204.4	74920.2
Phkg2	Q9DB30		50959.3				60609.7
Phlpp2	Q8BXA7		146311	136941	119466	199276	103722	101430	120755	160004
Phospho2	Q9D9M5		70057.8	67238.5	99379.4	119727	108359	83608.3	78884	55779.1
Phrf1	A6H619		94968.4	119987	102932	112036	106001	98886.1	116393	117037
Pias3	O54714		63875.9	77340.9	67751.2	25910.8	40155.3	70541.6	60574.3	80087.4
Piezo1	E2JF22		38749.9	39809.7	39916.4	32215.4	34668.7	57554.5		66776.7
Piezo2	Q8CD54		64398.4	82360.5	74173.4	48513.4	70135.1	81444.2		84901.7
Pif1	Q80SX8		184820	205589	131524	235313	110520	96017.4	96252.2	122406
Pigb	Q9JJQ0		311581						359622
Pigw	Q8C398		90490.6	84919.7	126616	76323.6	110902	188735	111004	156520
Pigyl	Q9CQH2		124241	183570	117000	178106	122907	183391	127529
Pim3	P58750		509715			410884			417892	515283
Pimreg	Q8BFY7		53100.3	59647.7	40729.5	100722	70037.2	67575.9	51185.9	24294.3
Pip4p1	Q3TWL2		90926	69706.1	66510.6	69465.2	68769.7	58211.3	67148.3	64419.2
Pkn3	Q8K045		12650.7	11222.3	27926.7	16325.1	16454.4		29168.8
Pknox1;Pknox2	O70477;Q8BG99		61036.9	83634.4	96651.6		66257.8		59518.7	38955
Pkp4	Q68FH0			18874.1			29829.2
Plaat3	Q8R3U1		303644	190100	203511	194694	348462	235534	185298	248580
Plb1	Q3TTY0		57475.6			46726.3	55278	41727.2
Pld4	Q8BG07			30276.3	24885.5	13023.1	13418.9		18725.8	59118.2
Plekhm1	Q7TSI1		44438.6	49527.9	37704	52120.2	61538	53060.2	59968.9	56210.2
Plin4	O88492					52642.4			74706.7
Plxdc2	Q9DC11		50823.7		132044		41755.7			49777.3
Pmfbp1	Q9WVQ0				120860
Pmm1	O35621		1266600	1141800	574390	945810	814576	787994	1424640	1129150
Pnpla6	Q3TRM4		94423	109255	127355	101537	116901	106685	123560	92910.7
Pola2	Q3UZI8		50546.6		28920.5				45304	116346
Pold4	Q9CWP8		432553	402596	415370	455863	356619	468344	371040	385550
Pole3	Q9JKP7		5982270	6224250	5866710	4841900	4853320	7785280	5602460	7886140
Polg	P54099		42369.4	13290.5	20976.9	48656.5	52250.7	21087.7	23189.3	24365.5
Poli	Q6R3M4		17007.3	29045.8	35903.4	22015.7	16582.4
Polk	Q9QUG2		194851	226851	211677	180364	181852	260129	242640	202396
Polm	Q9JIW4		238977	219441	226268	235094	134513	187898	223454	227449
Polq	Q8CGS6		218913	274170	237231	212301	181899	210644	273088	311339
Pop7	Q9DCH2		54499.4	24453.3	42248.3	31769.6	39237.3	53586.7	39793.5	42586.4
Pot1b	A0A3B2WCZ2;H7BX60;Q3TNS5		86455.3	86722	88031.9	51420.4	103865	56523.8	92488.3	128889
Pou2f1	P25425		264718	368584	362467	487888	415102	347769	343844	318422
Ppcs	Q8VDG5		112204	114072	126842	96252.4	143282		112400	98774
Ppm1b	P36993		329667	281309	306136	311210	401343	309127	317641	329331
Ppp1cc	P63087		647295	904995	416724	787096			489514
Ppp2r2d	Q925E7		175035		226372	157054	320780
Pprc1	Q6NZN1		58119.4	53000.5	36574	35870.1	33432.7		41415.7
Prcc	Q05CA9;Q9EQC8		52600.7		47805.9		32842.6	41752.8		33814.7
Prdm1	Q60636		117911	176092	170645	126970	77493.2		90752.9	83008.4
Prdm12	A2AJ77			28340.1		23100
Prdm15	E9Q8T2		399774	371271	356657	350704	262756	264604	357102	342299
Prdm2	A2A7B5		907003	937353	885598	991754	682719	761159	720607	753654
Prdx6	D3Z0Y2;Q6A0D0;Q6GT24;Q8BPD3		196128	171406	217161	218252	209596	228492	243634	220911
Prf1	P10820		30100.5			24400.8	31294.5
Primpol	Q6P1E7		39774.6	56647.8	45403.2	40639.4	44592.2		50524.1
Prkce	P16054		125016	171831	147296	131043	200270	217672	207041	224304
Prkci	Q62074		196170	200848	252347	191638	203329		189050	226404
Prkcsh	O08795		39220.1	26796	33399.9	27653.1	42025.7	28495.2	28651.7
Prkra	Q9WTX2				8225.5		24340.7	14674.2	15570
Prkrip1	Q9CWV6		118461	156234	163176	196850	124128	158478	173040	167965
Prkx	Q922R0		117126	80203.9	88302.3	137295	122125	100094	138236	144950
Prl3c1	Z4YL38		59789.7		24859.3
Prom1	O54990		51702.1	38353.6		43001	44542.6	37821.9	40947.3
Prr11	Q8BHE0		109926	87746.1	86943.9	58555.2	122740	118821	127085	151257
Prr12	E9PYL2		22991.1	29011.8	22898.4	34868	30182.8	34911	33196.6	34297.6
Prr14l	E9Q7C4		82958.8	91752.4	92428.4	89942.2	85064.4	78562.1	80329.3	69144.2
Prr27	E9Q591;Q3SYJ2;Q9D5J3		100561		96553.3	110197			93461.3	73470.9
Prrc1	Q3UPH1		169895	136015	111852	164461	216078	221360	117832	186088
Prrc2b	Q7TPM1			45310.6	34090.1	46683.6	52930.1	59243.4	60902
Psmc3ip	O35047		321496	329481	318194	390881	349825	256969	285266	364237
Psme3ip1	Q91WE2		964729	907085	911161	1038890	958094	987783	853809	898247
Psmf1	Q8BHL8		148634	147838	115162	149421	175694	98495.4	108625
Psmg4	P0C7N9		104601	102966	129752	145532	156365	96137.1	133347	123007
Ptbp2	Q91Z31				117904	137435	123844	75832.6	140863	95585.6
Ptdss1	Q99LH2		71136	41232.2	49562		57933.3	53040.2	56227.4	70120.2
Ptdss2	Q9Z1X2						42650.9	18018.4	35207	50613.4
Ptma	P26350		143992	59917.7	123774	205855	176920	138522	134863	169976
Ptp4a3	Q9D658		21661.1		16543.6	10363	29634.5
Ptpn7	Q8BUM3		38261.6	22299.8	42726	19790		45800.3	16093
Ptpra	P18052		61836.4	48443	59225.6	54356.6	68824.1		45999.4	41978.1
Ptpre	P49446		18010.9			21793.7
Ptprm	A0A286YCL1			103945				60269.8
Ptprs	B0V2N1		67832			69052.5	64109.6		58364.3	78361.9
Ptprv	P70289			59298.2	36276				28093.1	30565.8
Ptrhd1	D3Z4S3		42286	50110.6	49246.2	61583.5	67253.8	51800.7	57583.3
Pum2	Q3TQ29;Q3TTH9;Q3UR91		53558.1			60646.1	68714.9	58447.6	49524.5
Pwwp2a	Q69Z61		48939.8	66430.6	45518.1	45779.8	35036.7		33798.7
Pycard	Q9EPB4		141807	117670	124968	134908	129603	87788	95646.3	70777.3
Pygo2	Q3V113;Q80V76		83041.8	85492.1	84178.2	73225.9	83421.8	87858.2	85418.5
Qpctl	Q8BH73		64471.2	64841.2	48854.4	25060.3		112387	71263	118391
Qtrt2	B8ZXI1		336477	273813	343352	218758	342717	421896	350569	397040
Rab19	P35294		38984.9	46289.4	36805.5	13447.2	84015.8	81075.1	38864.2	31101.8
Rabep1	O35551		41767.5	20225.4	41043.7	52334.5	23945.3	47629.1	40983.8	47070.2
Rad1	Q9QWZ1		1448500	1524300	1466550	1258720	1459450	1181940	1425610	1287370
Rad51ap1	Q8C551		538292	581399	481359	605824	324036	477573	438627	509632
Rad51c	Q924H5		232793	264990	253074	234567	228762	330359	179377	263946
Rad51d	O55230		40260	39455.3	44410.4	41843.2	51515.8	44278.6	54580.6
Rad54l2	Q99NG0		444364	439783	435195	391096	338049	427164	420082	454754
Radil	Q69Z89					34759.5
Ralgapb	Q8BQZ4		377331	146469			255822	496007		457692
Ramac	Q9CQY2		169734	166984	173053	289893	154434	83381.2	180890	162917
Ranbp6	Q8BIV3		92895.3	68169.1	88748	88971.5		94257.1	76109.3	90028.5
Rap1a	P62835		300518	261041		253188	264589	330040	309371	399670
Rapgef5	Q8C0Q9		19270.4	19024.1	20112.8	13870.5			28637.5
Rasa4	Q6PFQ7		148238	118190	105583	132639	220051	94450.7	72236.3	115097
Rasal2	D3YUS5;E9PW37;Q0VAV5;Q3TPW3;Q8BU92						26000.7
Rassf4	Q8CB96					55120.9	46670.1
Rassf8	Q8CJ96	108904		48981.6
Rbbp8	Q80YR6		141848	276511	259158	227703	130288	286074	241634	245422
Rbfa	Q6P3B9	39949.5			12767.1
Rbm48	Q8K2X2		52413.5	62395.1	60277.4	49285.3	51019.8	45189.9	50417.7
Rbm8a2	A0A0N4SUH6		74023.5	87260.6	85394.6	63981.1	49050.8	70342.7	85865.7	90216.7
Rchy1	Q9CR50		12179.8	15357	16329.9	18351.1	21616.9
Rcor2	Q8C796		385664	408252	449980	353316	308801	249121	450426	435862
Rdh1	Q8CGV4;Q8VIJ7		41703.4		29336.4				12781.9
Rdh13	Q8CEE7		39932.5	48739.7	48835.4	37871.4
Recql4	Q75NR7		181418	216904	220121	188875	165659	199812	211208	212499
Relch	Q148V7		28947.8	18157.8	27449.5		48905.8	49707.8	36929.2
Repin1	Q5U4E2		1270600	1382420	1335620	1334440	1375500	1281140	1470240	1274390
Rest	Q8VIG1		164661	193489	178536	175970	138557	145515	137184	165501
Rev1	Q920Q2		232793	263381	306031	269541	233507	266894	244049	290149
Rev3l	Q61493		238636	316272	298677	216013	170481	217592	311346	283937
Rfx7	F8VPJ6		16081.3	11016.1	10924.1	15036.7	19763.5	16135.6
Rgs19	Q9CX84		43904.3	40817.7	51649	62964.7	52440.7	45184.9	34922.7	69608.2
Rhbdd1	Q8BHC7		71014.1	135621	92569	43834.3	104270		77564.9	65430.2
Ric1	Q69ZJ7		73214.6	55379.1	54536.1	49594	77348.4	58095.6	64392
Rimoc1	Q8BR90		136027	112665	81810.5	90677.8	135710	74740.4	93455.4	120735
Rin2	Q9D684					33295.8
Rint1	Q8BZ36		31307.1	19520.8	26981.8	20766.1	34743.4	33147.7	38092.2	31039.9
Riox1	Q9JJF3		76190.6	39816.4	98007.6	119498	73667.2	91998.9	74491.2	100336
Rmdn1	Q9DCV4		15551.5		11357.2	15035.3	31061.7			24586.6
Rmi1	Q9D4G9		133891	160196	158172	113801	95672.7	114925	116119	145073
Rmi2	Q3UPE3		222517	208230	194576	193236	195012	223808	149331	161257
Rmnd5a	Q80YQ8		93656.7	74948.8	92340	97815.1	145506	99476.5	71412.8	73173.3
Rmnd5b	Q91YQ7				12671.3		13499.2
Rnaseh2a	Q9CWY8		2162820	2620070	2473350	2424790	1387430	2085660	1855740	1912590
Rnf123	Q5XPI3		66824.8	58487.3	79136.4	68819.5	79865.6	43209.4		58490.6
Rnf135	Q9CWS1						18603.4
Rnf168	Q80XJ2		223636	307094	275461	237016	212184	273977	271923	291735
Rnf169	E9Q7F2		100548	99059.1	93461.6	89723.9	83453.7	124646	118387	135064
Rnf185	Q91YT2		48843.7	29288.5		15744.5	31531.7	55581.3	30618	75663.9
Rnf25	Q9QZR0		105005	121513	96488.7	94344.6	93332.8	81994.5	83714.8	94668.5
Rnf6	Q9DBU5		70848.7	68205.7	63321.5	75435.3	44888	53111.2	61507.4	71057.3
RO60	O08848		40131	36839.4	54882.4	101282	28997.5
Rp2	Q9EPK2		33632.3	49255	38680.2	19460.3	51031.7	75296.6	35986	92986
rp9	P97762		184671	168478	168218	182988	151852	201090	186826	207078
Rpain	Q9CWY9		56513.1	51802.1	72193.7	70239	57308.1	41966.5	65527	61361.9
Rpap2	Q8VC34		109701	87569.8	83235.5	104595	110076		56375.8	99429.1
Rpl8	Q3THC7		97060.1		67125.1	74424.8		39924.4	63352	49371.5
Rps27a	P62983				137357	164028	194113	41747.8	144161	89457.5
Rps6kb1	Q8BSK8			51873.7		92397	73663.2	38677.5	51941.3	55071.3
Rpusd4	Q9CWX4		78625.7	39226.2	79112.4	64776.2	78565.1		73576.8
Rrad	O88667		109615	81160.9	99926.8	56542.5	94387.9	106568	60980.7	36908.4
Rreb1	Q3UH06		172306	194197	205061	187389	113151	134952	133706	146516
Rsbn1l	D3Z0K6		236302	256784	236535	224734	263025	380733	324807	279544
Rtel1	Q0VGM9		463486	523664	504201	410091	332966	437200	456815	469296
Rtp3	Q5QGU6		115776	116852	100804	111573			130919	154937
Rubcnl	Q3TD16		36365.2	28038.6	38301	12886.6	54836.6	31896.7	24293.9	35519.1
Rusf1	Q91W34		90560.1	106163	73939.7	40400.2	77998.1	85334.2	79147.5	125393
Rwdd2b	Q99M03		135667	121689	122854	121320	113934	85051	101891	108521
Rwdd3	Q8VIL2						24735.9
Rxra	P28700		72629.7	84368.5	77616	26092.6		66991.9	63961.5
Rybp	Q8CCI5		132259	142810	120786	122684	155153	100535	114396	173464
Ryr2	E9Q401		112094		133460		93753.1			142012
Ryr3	A2AGL3		173673	172034	152934	184044	153599	176047	155796
Samsn1	P57725		92786.1	81599.1	66762.2	69948.2	91752.3	66954.5	70519.8	56237.6
Sarg	Q8BI29		182678	163357	195586	132330	129401	180628	165874
Sbno2	Q7TNB8		482199	505645	506345	488528	399682	446830	433803	487371
Scai	Q8C8N2		175922	195819	205288	155546	134601	159779	192089	196995
Scarb2	O35114					65233.9
Scn11a	A0A0R5RP39;A0A0R5RP40;A0A0R5RP42		100971	124463	154232	147204	94054.9	210563	101085	179207
Scn2a	B1AWN6		236595		209442	298045	190201	214845	226107
Scpep1	Q920A5					143202
Sdcbp	O08992		98528.2	57484.3	89039.6	104750	107496	97648.8	87476.5	89909
Sdhaf1	Q3U276				23082	24631.5	47970.6
Sdk1	Q3UH53		58183.3	67723.3			59796.6	90741.6	79203.3
Sec14l5	B2RXM5		27941.7
Septin4	P28661	346004
Serf2	P84102			102290	122514	89074.1	105336		99498.5	99169.8
Serpina10	Q8R121	192090						46549.2	40009.6	35693
Serpina3f	Q80X76					136608	330269
Serpina3g	Q5I2A0						503227
Serpina3i	D3Z450						681345
Sesn2	P58043		75622.9	92790.7	73637.4	98918.5	95007.6	52245	30684.7	58496.1
Setd5	Q5XJV7		77854.9	59856.3	55147.5	72995.6	65900.2	64724.5	68613.3	56951.1
Setd6	Q9CWY3		236952	227900	221082	218692	189137	199652	194607	177984
Setdb2	Q8C267		157147	178234	175285	179217	170108	141331	185263	197677
Sfmbt1	Q9JMD1		134381	109797	125171	104201	120164	130088	144635	112899
Sfrp5	Q9WU66		266950	422266	359955	537102	431241	333875	404750	474316
Sgpp1	Q9JI99				21371.2		34863.5	28114.1	36254.3	39683
Shfl	Q8CAK3		139505	159494	147691	154720	169011	159248	135690	143077
Shisa9	Q9CZN4		207927	155461	128043	135324	105850
Shld2	Q3UEN2			129859	156026			131443	109286
Sidt2	Q8CIF6			18342.1		44352.4	38261.8	43012.5	24360.6	45030.5
Sik1	Q60670		245874	517760	275995	255449	237928	501134	264490
Simc1	E9Q6E9		55800.3	74893.3	62210.4	56067.3	51529	38223.6	23075.9
Sinhcaf	Q8C8M1		70781.2	49688.5	64482.8	78936.4	58514.4	58542.1	68607.1	54547.3
Sipa1l1	Q8C0T5				49221.7			65334	69805.7	61845.8
Sipa1l3	G3X9J0						23249.8
Ska2	Q9CR46		56480.1		32230.7		44240.9
Skil	D3Z7C5;Q3TB81					11552.3
Skp2	Q9Z0Z3		186479	162495	172340	177286	133808	115738	173049	162394
Skt	A2AQ25	59299.5			31908.8	52046.3
Slamf6	Q9ET39		56893.7	42292.2	61202.7	36088.7	48886.3	83123.3	67829.4	65581.1
Slc1a7	Q8JZR4					595816
Slc25a15	Q9WVD5		51927.6	52190.7	56731	50673.9	84715.9	68205.5	67694.6	61093.4
Slc25a40	Q8BGP6		33519.5	44561	25880.1	24351.8	47645.2	31731.7	31667.8	70505.3
Slc29a1	Q9JIM1		45948.9	42749.5	33908.1	33603	43018.9	28754.8	32681.8	56050.6
Slc30a9	Q5IRJ6		187294	144903	149519	198160	98359.2	143821	162236	177690
Slc33a1	Q99J27		30180.1	19984.9	38260.3	29227	25075.4		12648.7
Slc35e3	Q6PGC7				120603	50474.3				168948
Slc38a1	Q8K2P7		88288.6	78211.7	95616.7	76564.1	84155.4	123097		103779
Slc38a2	Q8CFE6		53681.7	74720.5	56796.5	53934.5	49110.7	37919	40442.2	52120
Slc38a4	Q8R1S9		48829.8	67072.5	53432	61563.3	41816.8	69366.6	47821.4
Slc39a7	Q31125		41324.1	50641.4	59725.8	36492.6	57758.9	83972.2	76995.5	69035.8
Slc4a7	Q8BTY2		33810.5	52725.8	30918.5	31784.8	41077	37675.9	42244.1	82269.2
Slc66a3	Q8C6U2		64606.9	52064.3	62456	74387.8		65793.6	45387.5	106838
Slc6a1	P31648				51126.3				33200.8	37205.5
Slc7a1	Q09143		113035	98976.2	148122	106760	95027.1	133600	117856	123833
Slc9c1	Q6UJY2		109987		106038					191615
Slf1	Q8R3P9		1535550	2094540	1860860	1656000	1323960	1522630	1717030	1762820
Slk	O54988		64035.7	24378.4		31716.9			58569
Slx1b	Q8BX32		350118	298433	278777	291977	159236	171420	211933	225132
Slx4	Q6P1D7		358459	384214	352732	332372	209635	302444	248650	325963
Slx4ip	Q9D7Y9		154313	197145	155308	183778	126460	141251	151646	151664
Smap	Q9R0P4		56355.5	32922.6	21653.8	40380.8	21422.6		22155.7
Smarca1	Q6PGB8		68226.4	64052	66103.9	68515.4	52938.4	42518.1	51462.8	62624.8
Smarca2	Q6DIC0		229234	254660	283805	202332	221025	204041	228534	289917
Smim15	Q3UTD9		30828.2							36622.8
Smim26	Q3V460						27138.3
Smurf1	Q9CUN6			480383	528254		638875	657629	601931
Smurf2	A2A5Z6		80484.9		90254.4	65736.2	72685.3		99780.5
Snap23	O09044				44048.5		65021.2		56790.8
Snap47	Q8R570		54848.3	51767.2			53979.7			42583.5
Snapc1	Q8K0S9		285803	271095	270875	261239	103643	205960	233860	244325
Snapc2	Q91XA5		168141	200136	162478	162536	125477	126060		179708
Snapc3	Q9D2C9		278209	320651	257284	257035	129490	207173	233687	243443
Snapc4	Q8BP86		185547	210654	183491	207683	104268	153731	181828	168481
Snx15	Q91WE1		59388.1	74738.3	70412.2	65650.2	57323.4	60915.4	62752.2	52989.1
Snx30	Q8CE50		19916.6			21278.7	32690		23770.9
Socs1	O35716		44923.6	33441.2	53222	52105.7	58479.3
Sord	Q64442		71821.5	53400.2	55468.9	56206.5	109434	91321.8	83751.8	66942.3
Sox13	Q04891		179006	203714	393218	206645	165996	374043	241824	349310
Sp1	O89090		27908.3	37757.6	82370.5	70748.6	58490	48825.9	41898.6	46702.6
Sp3	O70494		39164.6	40061.5	62332.7	66779.4	68742.9	62326.5	67294.6	33795.5
Spata18	Q0P557		60778.8	61824.4	47508.8		35437.9	59830.4
Spata5l1	A0A7N9VSG0		44345	26791.4	40553.6	42549.4	65257.4	37480.8	40269.9
Spef2	Q8C9J3		132266	170222	195801		147080	182634
Spg7	Q3ULF4				22606.6		40191	30906.3	14102.9
Spib	O35906		181566	185093	175062	206741	164509	211754	200302	230187
Spidr	Q8BGX7		183888	214237	198154	190293	180655	243292	205546	208494
Spns1	Q8R0G7					24975.1
Sprtn	G3X912		297757	368445	347811	285417	229749	320366	289430	252892
Sra1	Q80VJ2		62276.9	59115.6	56178.1	53398.7	57682.8	57004.5	45581.4	64637.3
Srebf1	Q9WTN3					21067.1			19449.4	18199
Srf	Q9JM73		124785	95599.5	105970	117656	98938.3	106998	76613.1	102442
Srrd	Q8K2M3		34365.5		22865.7	22517.9	32518.5		26158.1	42980.8
Ss18l2	Q9D174			52584.4		42991.9
St3gal2	Q11204				233619			296120	290944
St3gal3	P97325			89078.7			82110	39554.4	72705.5	78447
St6gal1	Q64685		49776.3	97500	59683.3	35644.2	102990	89849.8	74932.7	104243
Stard3	Q61542		74939.5	83390.2	103877	101423	77044.2	79969.9	89416.4	72480.4
Stard7	Q8R1R3		215237	244537	189498	191293	198735	212026	209799	210846
Steap3	Q8CI59	63903.4								170148
Stk11ip	Q3TAA7		46361	43988.6	53784.8	51903.5	61022.9	45426.2	69553.4
Stk25	Q9Z2W1		24785.1	25468.4	20740	22946.9				9749.8
Stk35	Q80ZW0		156000	132094	106093	129810	104818	117727	105247	130519
Stx16	Q8BVI5		21657.5	27534.5		21429.2
Styx	Q60969		58183.5	63245.1	42075.5			27494.5		68043.1
Sult2a8	Q8BGL3						30773.6
Sumo3	Q9Z172		69033.6	87354	71885.2	73573.4	50972.3		78181.4
Sun1	Q9D666							16089.4	38985.6
Supt16	G3X956		128283	102074	112692	112293	77645.6
Supt20h	Q7TT00		121020	131417	151133	147102	130917	189451	166172	134374
Supt7l	Q9CZV5		140369	89685.8	107426	123696	124170	88699	87496.8	74413
Surf2	P09926		1330920	1651700	1623420	1260510	1143010	1416870	1454370	1412190
Sv2a	Q9JIS5	138316
Svs3a	F2Z472				80700.3		91092.4	56482.6		97547.4
Syce1	Q9D495								167086	161916
Synj2	Q9D2G5			137688	115582	106436	99487	97456.7	109114	77788.5
Synpo2	Q91YE8			41303.6		53294.6		41596.6
Sys1	Q78S06				177357		180577	189216
Tab1	Q8CF89			96560.9	65828.7	138583	78166.5			132829
Tada2a	Q8CHV6		169026			75354.4			70552
Taf10	Q8K0H5		75223.2	99131.9	82979.3		100739	125418	95174.6
Taf12	Q8VE65		155490	162038	167333	197892	182486	187460	165917	145777
Taf1d	Q9D4V4		430003	449432	356245	389590	374204	649712	398766
Taf3	Q5HZG4		86515.8	61041.5	89803.4	70842.4	65459.8	76983.4	92113.1	57272.8
Taf4	A0A2I3BPN6;E9QAP7;Q91WW6			67942.1			64067.9
Taf7	Q9R1C0		71275.7	90752.3	111455	102877	108439	107028	96188.3
Taf8	Q9EQH4		45096.6	64482.9	39195.5	66973.6	66923.4	61066.8	43205
Tatdn2	B7ZNL9;F7CWI0;F8VQE6;Q3U179;Q3UJK8;Q571H2		152356	185442	214775	143358	114640	231576	261801	189608
Tbc1d10b	Q8BHL3		93224.2	99455.4		78558.9	121904			124278
Tbc1d13	Q8R3D1		97810.3	78473.2	75367.8	66396	95897.6	128343	73674.7	86358
Tbc1d23	Q8K0F1						37905
Tbc1d7	Q9D0K0		30993.8	47109.1	50220.5	27512.2	44557.1
Tbc1d9b	Q5SVR0		16054.8				42422.7		26199.9
Tbcel	Q8C5W3		84710.2	92555.4	70088.3	71940.8	68136.2	49229.3	71559.8	80589.5
Tbrg1	Q3UB74			129643	125563	93965.9	93585.7		148166	110906
Tceanc2	Q8R2M0		1518010	2002450	1744740	1720660	338197	1298470	1415780	1307720
Tcf12	Q61286		46998.4	34838.1	40542.7	62404.1	44456.1	44397.7	35382.6
Tcf19	Q99KJ5		54947.6	51719.2	48163.9	42813.6	28305	66580.7	43745.9	74450.1
Tcf3	P15806		81977	121317	99464.6	92805.8	65823.4	120511	92623.4	92160.1
Tcf4	A0A0J9YU89;A0A0J9YUX6;A0A140LJA2;Q91XK1;Q91YV0		26313.5	35598	28683.9		33124.1			20914.5
Tdg	P56581		170059	160187	155251	196758	121321	140050	145123	158143
Tdpoz3	Q717B4		131696		130670			116840		173289
Tdrd7	Q8K1H1		35708.3	57247.8	41390.2	51468.8	78413.2	33864.5	56418.6
Tec	P24604			16820.5	22491	14446	25957.4	18243.7	34409
Ten1	Q9D7K2		113866	113388	129802	89756.8	97861.5	88738.6		130903
Tent4a	Q6PB75		80042.9	45832.2	70819.4	80133.5	70641.1
Terf2ip	Q91VL8		234072	248595	204594	259319	198860	242086	207505	184728
Tesmin	Q9WTJ6		525319	467026	492912	424768	436657	430961		402427
Tex264	E9Q137				11618.3		20303.1
Tfap4	A0A2R8VI80;A0A2R8W6R9;Q8BWA4;Q9JIZ5		664179	591035	690507	643142	678865	815506	736924	648925
Tgfbr3	A0A0R4J097		49243	43782.6	43243.5		32120.1		26496.8
Tgif1;Tgif2	P70284;Q8C0Y1		63191.2	43359.6	36833.1	44439.1	39238.6	54083.6		61101
Thap1	Q8CHW1		231433	199409	222851	258635	131063	234475	233452	256888
Thap12	Q9CUX1		202413	205494	187651	206412	148699	145130	173197	177740
Thap4	Q6P3Z3					56242.2	52056.5		31847.7
Thumpd2	Q9CZB3		95311.4	86248.5	87105.2	75181	103895	102739	113980	101272
Thyn1	Q91YJ3		274686	240619	221615	306557	208763	125035	293165	326951
Tigd2	Q0VBL1		228195	189044	167329	206983	172493	276019	197027	262160
Tipin	Q91WA1		158567	177908	191447	160223	199579	223484	169945	191360
Tlcd1	Q99JT6		110235	178271	161750	160134	112949	170938	170484	206119
Tlcd3a	Q5ND56			90074.2	90653.7		88411.6	95976.4		118500
Tlr6	Q9EPW9		286477	315830	393238	195472	206375		250751	357015
Tlr7	P58681		106399	85360.8	94468.4	81173.5	105733	105748	77929.6	100389
Tma7	Q8K003		438691	415129	353474	420288	370307	354877	316737	397291
Tmc8	Q7TN58		113475	90615.7	82006.3	101094	98801.9	108184	82362.6	183741
Tmco4	Q91WU4				29966.3	40827.4		35122.3	29931.1	14664
Tmem129	Q8K304		41796.6	56380.7	51853		38047.5	44071.9	37040.9	86418.1
Tmem131l	Q3U3D7		59415.3		59673.7	32555.6	76545.6	65607.1	41616.2	108441
Tmem168	Q91VX9					11005.5	19110.6
Tmem183	Q9JJB9		90555.8	134698	166885	82242.2	86012.8
Tmem199	Q5SYH2				31589.8			31163.4	41869.7
Tmem201	A2A8U2		750582	802651	676067	594115	591607	660540	736988	989550
Tmem41a	Q9D8U2		24849.7			66523.5	36519.2		34099.9	43001.3
Tmem41b	Q8K1A5		182417	164634	163092	141573	181383	248858	189012	215794
Tmem50a	Q9CXL1				27646.2	53405.1	21486.8		14321
Tmlhe	Q91ZE0		51216.8	29294.9			83070.8		46454.1
Tnr	Q8BYI9	84922.2						59145.8	37316.4
Tnx;Tnxb	A0A571BG59;A0A5F8MPH8;E9Q2T3;O35452;O54796;Q3V5L4		191917			262151				298830
Togaram1	Q6A070					22398.8
Tom1	O88746		113061			97299.9	136345		224570
Tomm5	B1AXP6		30919.9				37910.9	54946.1	33243.6	52091.5
Top1mt	Q8R4U6		106116	125765	262489	187375	201851	240834	257062	268750
Topors	Q80Z37		194600	207827	175347	168067	167799	131662	167279	187469
Tor1a	Q9ER39		33409.1	38160.5	43846.9	46292	62828.8	62259.8	57000.3	69241.1
Tor3a	Q9ER38		161770	135752	103331	106107	264374	332923	186924	246738
Tp53rkb	Q99PW4		477024	427307	392585	408209	403233	493084	585373	462914
Tprkb	Q8QZZ7		98402.1	99419.4	115246	158023	109916	73856.6	133882	117199
Traip	Q8VIG6		651239	927760	702268	665968	547464	624649	624467	699603
Tram2	Q924Z5		77675.1	43682	46762.9	49000.4	62839.7	124432	63901.8	108130
Trappc2	Q9CQP2		107174	145273	130493	124616	222224	217871	125147	143123
Trappc6a	Q78XR0		32783.3	36932.7	35714.9	39596.7	47902.8		29068.4
Trappc9	Q3U0M1						58505	54466	53987.5
Trim10	Q9WUH5									19982
Trim25	Q3U3X7						389048
Trim35	Q8C006		173573	227939	222834	269326	197295	201392	141928	249630
Trim39	Q9ESN2		78836.9	125807	117146	93983.7	24699.4		52634	60109.6
Trim7	B2RR25			64312.5	59326.7	35812.2	25685.6	134692	81055
Trmt10a	Q8C1Z8		158064	174679	112417	126841	98304	94266.8	153229	138996
Trmt13	Q8BYH3		52690.4	64567.7	62873.2	43518	127674	50705.1	105932
Trmt44	Q9D2Q2		28640.2	58300.9	36280	27682.2	53836.8	74406.9		35257.6
Trmt61a	Q80XC2		442806	399060	403500	405980	374314	376102	422861	409561
Trpc2	Q9R244		125237	193098	124572	144086	148070	157374		118915
Trpc2;Xndc1;Xntrpc	D3Z526;E9PVR2;F8VQM8;Q8CDC6		159839	199213	189427	169925	116190	169743	168949	181006
Trpc4;Trpc5	Q9QUQ5;Q9QX29		92813.7	135022	152912	138434	146309		126579
Trpc4ap	Q9JLV2		38688.6	44988.8	45670.2	31692.9	45138.2	24666.8	19494.9	42379.7
Trps1	Q925H1		35716.5	42030.3	37999.7	24693.4		25337.2
Trub1	Q8C0D0		314727	287503	258622	318854	319806	252556	261168	246816
Tsc2	Q61037		31125.8	22835.3	30044.9	37701.2	64876.5	34547.9	29875.2	26712.2
Tsen54	Q8C2A2		539108	507827	550810	472435	486604	622732	506478	495400
Tsnax	Q9QZE7		150616	106957	118485	145557	167015	124784	121099	77276.9
Tsnaxip1	Q99P25	47501.6
Tspyl2	Q7TQI8		48697.7	56704.9	45215	24824.7	45620.5		55587.1	38121.2
Ttc21a	Q8C0S4		89496	51812.3	88975.4		58141		71073.8
Ttc23l	A6H6E9			357315	425277	333477		356806		385717
Ttc26	Q8BS45				972259		844488
Ttc32	Q9DAC7		18153.2	14058	8813.16	24395.7	7803.56
Ttc33	Q9D6K7		453664	425547	375484	512359	427442	284438	319022	408715
Ttc5	Q99LG4		415477	425142	392478	355003	331665	444134	451805	500692
Ttc9c	Q810A3		95412	105224	85755.5	111235	122774	101617	81952.2	122742
Ttl	P38585		66771.4	119664	105424	105255	75278.2	95670.6	79354	70733
Ttn	A2ASS6		1629200	1598480	1614980	1500980	1248250	1836840	1901610	2003360
Txndc8	Q69AB2				15268.4
Txnip	Q8BG60		139465	173112	144708	114955	158686	174579	132711	183399
Txnrd3	Q99MD6		152446	142349	150433	128196	135188	168062	129949	87119.4
Uap1	Q91YN5		34751.7	28327.4		25562.3	32091.3		39327.3
Uba5	Q8VE47		134464	129213	122651		146215	204864	125109	163792
Uba52	B0LAC2		37826.4			34137.8			53152.6
Ubac2	Q8R1K1		71149.7	79325.2	57720.3	61269.7	71367.6	88462.4	69066.9	80976.9
Ube2d3	P61079		38229.4	30560.5	49230.3	29813.2		37856	29361.5	36760.4
Ube2e3	P52483		35823.7	32921.4	24263.9	31906.6	38189.3		29387.6
Ube2r2	Q6ZWZ2				21437				57604.2	37687.3
Ube2t	Q9CQ37		3089890	2905020	3187580	2731060	2637110	3631690	3502500	5104910
Ube2v2	Q9D2M8		112975			66137.1			65560.3
Ubox5	Q925F4		78216.3	102994	92758.8		90094	72525.1	83953.3
Ubqln2	Q9QZM0			40771.3	31271.8	30945.6	47102.2	36494.1	28287.3
Ubqln4	Q99NB8		74792.7	111128	115593	112747	87895.1	99957	51052.9	81790.1
Ubxn2a	Q99KJ0		28334	24694.4		18285.3	21965.5		48171.7
Uck1	P52623		532600	450043	457378	522858	522484	573438	534010	613202
Ugcg	O88693		75630	45444	52674.6	49880.8	56736.8	38647	44275.9	44049.7
Uhrf1bp1	B2KF50;Q570Z6		51434.5			36988.6	50184	41636.7
Ulk3	Q3U3Q1		95211.2	61337.7	98834.7	74933.4	64306.6	61109.7	54228.4	68218
Uros	P51163		200874	175087	173841	223654	223240	170233	184664	122975
Usb1	Q91W78		219321	230035	221115	197985	241822	211095	194631	188702
Usf1	Q61069		86295.5	58980.6	69418.6	96443.7	91869	95112.9	94402	84547.6
Usf2	Q64705		102742	112830	112076	134197	87952.3	111885	98550.2	118983
Usp33	Q8R5K2		56037.4		67086.9	34451	79588.8	75227.9	71621.3	65827.8
Usp8	Q80U87			25843.3	27164.2	12723.9	46034.5		24633.1
Utp23	Q9CX11		49948.3	77244.6	48007.7	92115.9	91081.9	91532.5	94690.1	101971
Uvssa	Q9D479			81387.1	104744		142202	119646	148628	124757
Uxt	Q9WTZ0		30869.2	43248.7	24303.7	22613.7	51447.4
Vat1l	Q80TB8	53274.9
Vezf1	Q5SXC4;Q9Z162		217660	233579	298484	224864	252215	231829	231945	280491
Vmn1r60;Vmn1r62;Vmn1r63	A0A494BA35;G3UY47;Q8R2C0;Q9EPT0;Q9EPT1		36056.6	38968.9	46118.7	47015.1	40685.8		39143.5
Vmn1r68;Vmn1r69	A0A2I3BQK4;A0A494BAG0;E9Q0V3;Q8VIC1		74194.4	70630.8		80319.9	61991.5	56700.8	86827.3	49355.8
Vps37b	Q8R0J7			21821.9		34915.1	35378.9		42905.1	25487.3
Wars2	Q9CYK1	222989					191319	93160.2		80105.4
Washc2	Q6PGL7				27597.6	27286.7
Wdfy1	E9Q4P1						183746
Wdr13	Q91V09	333025
Wdr25	E9Q349		87330.5	91207.4	88164.1	66822.2	66326.8	86160.5	91239.4	138374
Wdr26	A0A494BB75					14404.5	12303.6
Wdr49	A0A0N4SUK7			223714			157220	180846	173020	128461
Wdr5b	Q9D7H2		67073.2	60430.9	45062.1	59537	26644		69024	54694.4
Wdsub1	Q9D0I6					26311.8	41640.1
Wdtc1	Q80ZK9						157564
Wee1	P47810		354055	374495	376336	263820	351291	341187	316109	333763
Wfikkn2	Q7TQN3			603055
Wnk3	Q80XP9	308564
Wrap73	Q9JM98		82236.5		64941	46770.4		64115.4	56910.2	70812.2
Xpc	P51612		469668	417009	393098	474870	337020	235567	383211	373881
Xpr1	Q9R031;Q9Z0U0		46021.8	84872.7			54222.7	73047.6		77261
Xrcc3	Q9CXE6		132036	119020	133898	148783	95696.1	175371	125047	124383
Yaf2	Q99LW6		99264.1		131176	82424.4
Yipf3	Q3UDR8			28481.3		21525.8	24304.4			32198.4
Yipf5	Q9EQQ2					8979.14	2529.83
Yju2	Q9D6J3		181562	208505	196196	197244	171477	204191	189596	178780
Ythdf3	Q8BYK6		105829	91002.7	64676.9		73955.1	119377	66901.7
Zap70	P43404		62268.1				63448.9
Zbed6	D2EAC2		170501	159699	165741	150868	136873	112187	152649	160018
Zbtb10	E9Q8X5		219717	296691	317913	259642	198258	239587	229437	269771
Zbtb12	Q6P6L4;Q9Z150		231766	238297	234519	270616	168419	204758	222219	280914
Zbtb14	Q08376		149358	127236	144640	131905	150272	185059	148325	155509
Zbtb17	Q60821		166503	180838	172060	177708	136406	113767	125200	135000
Zbtb18	Q9WUK6		111930		116216	105120	55719.5	170752	102905	87874
Zbtb20	Q8K0L9		159978	198053	203753	160263	265591	200027	194030	202098
Zbtb21	E9Q3R9;E9Q444;G3X9A3;Q6ZPV6;Q8BSP5;Q8CC25;Q8R0A4		59536.6	57220.8	74389.9	81325.7	100717	79571	89769	85186.3
Zbtb22	Q9Z0G7		117113	130029	119824	125793	70344.9	119528	110447	120441
Zbtb24	Q80X44		77005.6	92208.2	63090.9	91828.1	76944.5	40318	94451.5	67030.2
Zbtb25	G3UW50;H3BKL0;H3BKN3;H3BLJ8		78982.2	60715.7	54074.4	67153.8	52064.5		48038.7	94658.3
Zbtb26	Q69ZG1;Q6P9Q3;Q8C8S0		70414.1	75120.5		70092.3	44250.9	48461.2	89517.1	28600.7
Zbtb34	A2ATY4;Q69Z45		49403	71704.7	50109.1		66053.5	48300.5	94999.3	84145
Zbtb38	Q3LR78		322299	327811	332716	275853	494936	389084	404448	470762
Zbtb39	Q6PDK0		488336	872695	839217	601546	342720	456113	509738	527870
Zbtb40	Q571D3;Q6PCS8		172441	222653	213176	174566	113562	157157	163901	156263
Zbtb44	Q8R0A2		27296.2		33455.6		18671.5
Zbtb49	Q8BXX2				31441.9		22658.7
Zbtb7a	O88939		276816	339558	334800	345028	232228	223922	241440	192038
Zbtb8a	Q9CWH1				47089	48815.3	66161.6	39466.9	57808.4
Zbtb8b	Q8CII0		64221.1	62607.8	66221.8	61158.5		49639.6	63456.6	71200.2
Zbtb8os	Q505B7		119357	110765	144897	153730	143311		157602
Zbtb9	Q8CDC7		599481	745271	697679	545418	431002	599416	571438	614214
Zc3h8	Q9JJ48		63927.2	52826.3	69551.3	71954.6	40226.7		32609.7
Zc3hav1l	Q8BFR1			32823.1	39572.7				33193.5
Zcwpw1	Q6IR42		80473.9	87123.4	62863.4	70988.4	43813.3		46450.1
Zdhhc6	Q9CPV7		66009.1	66204.6	61663	64254.8	78561.9	92362.1	75671	101771
Zer1	Q80ZJ6		83914.5	88808.7	72323.2	80323.7	106730	102776	93701.2	86845
Zfand3	Q497H0		150292	75490.9	147076	70166.9	135792	134790	118259	126234
Zfp1	P08042		67695.2			98728.8
Zfp101	Q8BP18;Q8C687		165401	226753	198542	163874	133942	132470	149778	205965
Zfp11	P10751		27824.7	39900.6	37106.7	34660	18206.8	14272.1	28439.4	37436.4
Zfp113	Q5DTG4;Q8C689		54022.6	81836.1	63782.2	36260.6			20909.4
Zfp119b	A0A087WPI5;Q8K0G9		325633	412325	446785	355495	181611	259309	179880	262588
Zfp14	P10755		103103	174610	190558		114552	101013	153970	137395
Zfp160	E9Q459;Q3UPQ5;Q91WF9		348261	530770	488869	445903	221895	220244	210666	235586
Zfp180	Q5U3M3;Q6NZI9;Q6P407;Q8BJI2		93326.5	101405	106084	98424.5	77166.5	64946	94439.9	93395.1
Zfp189	Q8BKP2;Q8BKW8		282101	376092	351408	329313	87556.2	90573.6	138908	194094
Zfp235	Q499D5		70508.5	144985	111894	114605		37686.8	31453.5	24745.7
Zfp236	B2RR24;S4R299		88919.3	81633.1	75520.6	76032.7	51470.9	74039.2	62702	83462
Zfp267	A0A0G2JEM5;F7A4H5		20080.8	33796.3	13209.2	29627.6
Zfp3	Q8BLB0		103193	59217.7	76005.8	114788	59555.3	23803.1	47426.5
Zfp383	A0A087WRR7		60717.8	100459	87400.7	71954.6	42720.2	76348.6
Zfp386	Q1WWJ5;Q3TN43;Q5DTH6;Q99KB9		81795.9	130785	119072	118361	32912.7	52002.5	59260.7	69504.3
Zfp397	Q7TNK4		234783	223594	194407	121162		138228	217655	328632
Zfp41	Q02526		35546.2	29160.5	35728	64289.7	37385.8		40790.9
Zfp444	D3Z1T3;Q3TDV8;Q8BJ97;Q8CGH9		62335.4	65473.7	67356.9	55864.7	53986.7	46693.4	49505.9	67914.3
Zfp446	G3X9U2;Q80Y64;Q8C9M8		959606	1312300	1230760	1104100	594972	684982	709340	836010
Zfp456	B2RUK9;Q7M6X8		112502	125119	111820	117003	142083	92932.9	100036	103038
Zfp493	A0A1Y7VP64;E9Q1L8;Q7M6W9			27664.9	31630.8	27402.6
Zfp511	Q9CRI6				61814.5	45868	71235.6		34834.1
Zfp512b	B7ZCR6;Q6PHP4;Q6ZPW1		128440	183311	153304	150916	162904	148756	156467	215256
Zfp53	Q9Z117		275573	329663	301431	276550	133153	215601	228027	253498
Zfp593	Q3U0F2						372661
Zfp597	E9Q6S0;Q2VPQ3		49816.2	102765	94066.7	79059.6	62091	93713.6	130512	75872.3
Zfp60	P16374		113263	130153	115159	101836	72850.5	63911.8	107275	103648
Zfp616	J3QN14;Q5SVV3		92726.3			84163.5				48740.6
Zfp617	Q3UP18		211353	240764	198815	192742	119082	182975	162796	229039
Zfp62	Q8C827		528165	493889	446396	484690	406087	418511	565496	726889
Zfp64	A2AQR2		66603.9	83923.6	69070.3	45440.8	95182.4	91735.4	79107.2	57973.9
Zfp644	E9QA22;Q80TH4		858391	1220850	1089530	915344	557169	762541	789014	968136
Zfp646	Q6NV66		397628	414150	458242	437546	318645	367106	427776	505295
Zfp65	B8JJY0;Q91W94		163619	192446	260181	211767	73567.7	147980	167043	195448
Zfp691	A2A7P4		21724.7		33170.8			35464.9	24286.1
Zfp7	Q3TFZ4;Q921K6		41861.3	56423.6	53017	48769.8	33524.9
Zfp715	G3X9T1;Q6PG13;Q8CGF2;Q8CGG0		113697	108856	118862	91294.1	68547.2	112528		118962
Zfp719	A0A0U1RNT5;Q8BIV1		22903.2	30344.3
Zfp729a	Q4QQP3		100225	184779	135230	112481			114194	128280
Zfp729b	Q80VN4		608452	800060	806968	629140	359236	448760	492101	713749
Zfp735	B1ARH2;B2RQK9		60476.7	96579.5	65490.9		36939.8
Zfp748	Q3V1X2;Q5DTF8;Q7TPL6		120938	134926	135003	125516	77931.6	107287	115199	134734
Zfp758	E9Q462;E9Q8W2;E9QAA1;Q6PHA7;Q8BI32;Q8CFF3;Q8VDQ6		63621	68046.3	60137.8	47167.4	61012.3		68882.3	66513.1
Zfp777	B9EKF4;G5E8L5		12971.2		23850.5	29652.1			36104.9
Zfp808	B8JJZ4;Q6P8L0		70942.1	96884.8	83006	77180.2	65053.9	51327.9	60768.4	54644.9
Zfp825	A0A1Y7VK00		68354.3	42246.7	82560.1	77494.6	98035.5	59818	88354.7	49383.2
Zfp84	Q3TYR1;Q3ULL7;Q922D0;Q9D654		125362	97763.5	112857	95446.7	60734.1	90037.7	74770.9	66332.4
Zfp846	G3X996;Q8BIQ2		103320	66695.6	86166.8	130478	98614.5		105347	76971.3
Zfp85os	Q9CR93		116887	147866	151858	147255	71207.5	113836	205128	135962
Zfp866	Q6PGD2		85818.1	89992.4	101839	74014.2	55252.7	83474.1	92798.7	100481
Zfp87	Q8K2A4;Q9JIB9		126086	178597	158453	147362	81875.4	70545	93474.1	141739
Zfp870	J3QMA4;Q6NZJ3		76246.6	70538.6	79197.8	50474.1		53600.9	62911.4	79348.6
Zfp91	Q62511		218410	214709	151488	210763	162634	162274	191537	209846
Zfp930	A0A1D5RM15;F6YAM1		195759	309106	332590	344940	252536	218207	204445	190277
Zfp961	E9Q4R5;E9Q9F0		127582	110500	111863	88887.7	89338.3	89552.5	79929.7	98663.1
Zfp971	A2BFG8		86690.6	86297.8	43400.7	45007.7	65984.7	77776.7	68685.6	82456.4
Zfp995	B9EIT4;E9Q6M3		75739.3	73543.3	69127.5	62547	63215.9	76426.5	77335.4	65382.4
Zfpm1	O35615		41098.3	33217.2	42146.5	51726.7	41270.3	47392.7	57302.3	55589.3
Zfyve27	Q3TXX3		10021.5	11015	9471.6	11156.4	41541.7		16260.6	16066.8
Zhx3	Q8C0Q2		83679.5	96178.9	69949.2	81353.6	62232.6	61820.2	94946	67927.9
Zik1	Q80YP6		278569	470669	385967	378050	55490.2	127466	113981	143414
Zkscan1	Q8BGS3		229961	223774	225959	215306	169892	173193	206400	209902
Zkscan3	Q91VW9		135272	162351	180115	138179	117357	121191	128917	87109.6
Zkscan7	A0A1L1SU99;E9PVW1;Q0VDN8		131546	96843.8	88380.7	140733	242460	87132.2	118380
Zkscan8	A0A286YCX3;B2RX01;Q8BSL0		75504.9	97685.4	92627.8	105129	39775.6
Zmym6	B2RU44;Q8BS54;Q8K048		50350.1	67363.1	66047.2	65538.4	56801.4		108007	102004
Zmynd11	Q8R5C8		162024	124938	157237	154233	150477	163443	147413	170157
Znf12	Q7TSI0				32111.5	29505.3
Znf146	Q8BQN6		252107	226113	200968	284197	204059	214005	196696	278834
Znf18	Q810A1		61344.1	79494	92543.3	71132.1	68218.1	67325.4	70147.9	89925.4
Znf182	Q6P560		49986.5	118422	97728.1	93887.1	64894		28977.4
Znf185	Q62394			43728.1
Znf219	Q6IQX8		124071	151718	145236	112066	93471.2	108571	125841	87212.3
Znf276	Q8CE64		203616	240052	213775	243662	141748	162240	192292	184321
Znf277	E9Q6D6		26935.7			33379.8	46150.7		42327.1
Znf280c	Q6P3Y5		584753	638041	603788	692903	360115	452269	553351	647129
Znf281	Q99LI5		261202	282712	269857	265767	197318	245289	240273	273032
Znf287	Q9EQB9		149833	191109	183219	130754	173045	167063	140694	201754
Znf319	Q9ERR8		267596	220242	196190	264879	191310	196617	237625	275415
Znf32	Q80V23		126557	135864	124079	146409	101106	102879	111775	160697
Znf335	A2A5K6		50806.8	66123.3	41793.9	46097.4	54742	43071.5	41073	43523.6
Znf346	Q9R0B7		67887.6	50762.4	61864.4	81569.9	94234.1	66751.1	73312.8
Znf428	Q8C1M2		31501.9	30701.4	20059.7	45308.3	19649.1		20785.2	35541.6
Znf445	Q8R2V3		118829	167806	135119	118215	77431.2	119046	133010	159660
Znf48	Q3US17		297161	422619	310170	350456	230546	355118	288655	399688
Znf507	Q6ZPY5		8572.9		16148.5	18704.8	9238.66
Znf513	Q6PD29		154926	224041	201770	200054	123264	154782	172295	174756
Znf518a	B2RRF6		186298	205383	235980	195174	151336	181243	188041	237363
Znf524	Q9D0B1			101159	85560.9	106671	76145.6	80277.1	74510.8	72506
Znf526	Q8BI66		204342	154476	199695	197168	137864	159576	209074	159012
Znf629	Q6A085					57683.9
Znf653	Q6YND2		140275	236651	157998	176880	115083	115404	145973	147274
Znf672	Q99LH4		245249	134410	204553	153733	173376	143820	165181	160461
Znf689	Q8BKK5		21828.3		20962.6	31198.6
Znf710	Q3U288			88613		50536.7	99544.7	81847.5	67273.1	114119
Znf740	Q6NZQ6		97580.1	108389	122846	114560	137723	109219	122469	105816
Znf746	Q3U133		152402	174620	174675	147878	147429	165139	153185	151012
Znf787	Q8BIF9			26538.3	22762.9	42374.1		31172.9	34889.2
Znf865	Q3U3I9		935798	1011720	978560	1021860	838243	613728	808591	844278
Zng1	Q8VEH6		24789.3	14629.9		68213.4	51882.1	15767.6		71953.5
Znhit2	Q9QY66				70082.7	72979.3	74075.3	68523.6
Znhit3	Q9CQK1		518173	374631	565234	489664	666780	387286	595002	459421
Zscan20	B2KFW1		140890	305443	223209	167892	98933.9	136730	126426	162525
Zscan21	Q07231		72514.1	89605.3	115998	112603	52155.5	83486.6	71784.6	67657.2
Zscan25	A0A0G2JDH2;A0A0G2JG70;B2RX31;B9EKU2		149448	138580	132739	110258	95887.6	202740	81429.2	153392
Zscan26	Q5RJ54		69031.6	84631.2	82978.8	75336.2	74567.8	57092.6	64827.7	61667
Zscan29	A2ARU5;A2ARU6;E9Q5B4		96346.9	198086	160493	103174	61503.8	81543.5	85455.5	104370
Zswim3	Q8CFL8		73690.7	139910	152586	99687.3	69500.4	124742	98116.9	134226
Zswim8	Q3UHH1			48410.8	47432.8	40347.6	88956.9		41289.5
Zswim9	Q6DI92		44823.4	54841.5	38752	34667	25453.9		46725.5	26062.1
Zup1	Q3T9Z9		43608.3	37688.9		52314.9	78932.9			73208.6
Zyx	Q62523		17414.1						21960.5
Fam111a	Q9D2L9	388621	35541400	46193400	44432700	42410100	31344400	33380200	37892300	38033500
Pclaf	Q9CQX4	836452	49105500	54082400	54906800	56161100	41166500	55384400	45817300	51391500
Lig1	P37913	1773400	76289200	98806200	95963600	89287300	67132900	88485400	76991900	73692600
Dnmt1	P13864	5384580	244123000	274604000	266128000	269906000	192713000	225936000	251429000	259585000
Cdca7l	Q922M5	271339	10193300	11381000	10826400	12493400	6412930	7037220	8583530	9147910
Pcna	P17918	2664380	103148000	113827000	118254000	101782000	91688400	100486000	95196900	89178700
Atad2	G3X963	350532	10932900	11770500	10294700	10194100	8691450	11085600	12681700	14475300
Chaf1a	Q9QWF0	220148	5742230	7023480	7499060	7474770	5173140	6382800	6652890	6512250
Chaf1b	Q9D0N7	540846	14300900	19160900	17936100	16555800	11802200	17602900	15378000	14422800
Baz1b	Q9Z277	1333530	37118700	40902000	40214200	39525900	29049300	33641600	36362400	40318900
Rfc1	P35601	484830	11518200	14921600	14575100	13457000	10372600	12358100	11408000	11679800
Atad5	Q4QY64	202669	4638260	6105980	5898140	5287980	3905580	5527210	5265820	5395290
Rsf1	E9PWW9	107675	2180330	2979050	2717360	2924530	1682060	2457820	2422420	2255910
Baz1a	O88379	1091620	24857100	27626300	26244300	29902500	17964100	18817200	22893300	23836600
Cdyl	Q9WTK2	48123.9	1058930	1257320	1224700	1031970	917382	985545	1032660	1070810
Uhrf1	Q8VDF2	2975170	65891800	72685800	71081200	69489100	52414900	56197000	64404000	65568600
Usp1	Q8BJQ2	97214.5	1994900	2356050	2256620	1875730	1478420	2247950	1994280	2003960
H3c11;H3c15	P68433;P84228	1730700	42262900	31254900	33578700	41791500	29751800	26772100	32872400	47936800
Smarca5	Q91ZW3	4977940	103651000	112374000	106986000	103843000	73933700	89944800	95481800	100874000
Hells	Q60848	1806090	36994400	40112100	36842200	38247000	21806200	25460200	30633400	32849200
Wiz	O88286	362375	6090250	8763400	7750630	7145950	4258770	6383940	6008530	6572840
Fancd2	Q80V62	211465	3648670	4173870	3961710	4955590	2879230	2361120	3204790	2883600
Atad2b	E9Q166	266548	5398670	5497680	4793700	5018570	3939060	4993700	5597260	6504160
Msh6	P54276	871180	14943200	18613900	18614900	15893200	11876400	15916300	14324300	14301300
Znf22	Q9ERU3	182933	3437140	3192770	3028560	4257660	1799260	1446380	1968840	2447010
Chrac1	Q9JKP8	1188590	19973500	20574400	23328900	24739200	15565200	17244300	18589700	20462400
Mdc1	Q5PSV9	108350	1993990	1871190	1659280	2309910	1322630	1399300	1564540	1553660
Fanci	Q8K368	377192	5894030	6858130	6418960	7881390	4673600	4019750	5173930	4877250
Ehmt2	Q9Z148	538688	7549140	10508200	10162400	8733280	6324000	7509410	7879130	8009270
Rnaseh2c	Q9CQ18	173091	2759140	3136900	2963680	2892130	1803510	2589960	2439240	2306240
Msh2	P43247	856153	12761700	15361200	15868200	13946100	10388100	14337600	12540700	12115400
Top2a	Q01320	4722220	71716400	81003600	81348600	74274200	51434300	72843600	67609100	72786200
Ehmt1	Q5DW34	638852	8481080	11136800	11621100	9563270	6824930	8766090	8756740	9019950
Pold3	Q9EQ28	346084	4619830	5898570	5647410	5847980	4150330	5331260	4408020	4576180
Smarcad1	Q04692	247146	3490700	4474670	4221820	3516890	2441440	3448310	3326230	3155450
Atp8b4	A2ANX3;Q69Z59	358173	4618470	6966540	3615800	7061540	3217850	3773930	5540090	6559840
Rfc4	Q99J62	1544120	21909000	25263500	26975800	21789300	19530900	24613300	21357200	21639600
Rfc3	Q8R323	1686150	23574700	26734700	28644600	23310700	21033800	24640200	23099800	22377700
Rfc5	Q9D0F6	3041180	41614300	48355800	50006900	41295200	35089700	42293500	38944600	35863600
Supt16h	Q920B9	3337050	44954000	54081600	51568500	48250700	32784500	40584200	38514800	41879500
Rad18	Q9QXK2	274965	3500150	4544350	4010390	3957260	2925740	3458740	3678380	3684240
Exo1	Q9QZ11	100908	1179850	1713440	1570650	1304440	883729	1295110	1199730	1270320
Zfp384	E9Q1A5;E9QAR6;Q6P3F1	76439.1	967445	1203380	1098590	1011240	621277	684589	722028	807530
H1-3	P43277	243517	3639620	2930010	2337510	4642460	2632140	1549460	1480180	3152870
Ssrp1	Q08943	3512060	43181400	52997800	49659400	46492200	32863400	40014600	38740100	40528200
Zfp362	B1ASA5	136400	1578480	2078600	1849960	1926550	900396	1068590	1253220	1406940
Pias1	O88907	160608	1947090	2350570	2261770	2109290	1702000	1839700	1781190	2297110
Rfc2	Q9WUK4	1396260	16675700	19756300	20692800	17291400	15457600	19606200	16843200	16671800
Zranb3	Q6NZP1	47908.8	581884	687919	689320	576636	622933	645467	624606	655783
Cdca5	Q9CPY3	189442	2486280	2146020	2240170	2894970	2236670	1954940	2091850	2203950
Asf1a	Q9CQE6	78230.9	1058780	1068290	986655	887545	723536	1104730	894269	953729
Phf14	Q9D4H9	170194	1920420	2329530	2066810	2249070	1567660	1653660	2005260	2312810
Brd3	Q8K2F0	56418.5	619404	750616	696245	750010	500869	700459	615825	637328
Tmem131	O70472	74568.7	808134	587025	613807	585055	792456	1100130	640283	1149880
Dtl	Q3TLR7	285713	3335970	3566730	3646800	2928730	3082880	3218760	2994760	2927590
Morf4l2	Q9R0Q4	116502	1515320	1282120	1224660	1472760	1080490	942397	1148340	1246080
Zhx1	P70121	44292.6	501409	536639	500813	543411	402199	454141	480456	531700
Rnaseh2b	Q80ZV0	260781	2891460	3237680	3133000	2960230	1916560	2867190	2467250	2823500
Cdca8	Q8BHX3	331180	3876760	3515860	3191070	4378610	2417840	2799560	3068550	3834980
Apex2	Q68G58	136286	1366030	1514750	1825550	1444300	1222570	1449000	1299870	1396260
Zbtb45	Q52KG4	55864.3	438692	629691	588721	473942	496002	555895	762901	656246
Zbtb43	Q9DAI4	42778.3	422537	606226	392367	430438	299557	337749	367816	319481
Smchd1	Q6P5D8	1789600	17168600	19488400	20331300	19645700	15744800	17960100	18638000	17464900
Psip1	Q99JF8	597318	6089500	6212030	5673260	7237610	4810620	4568160	5216470	5841040
Tp53	P02340	28374.8	165343	189614	187930		271516	251776	325428	322940
Uhrf2	Q7TMI3	86520.6	855686	938027	868288	898752	779364	834434	896442	960126
Baz2a	Q91YE5	250755	2650170	2714840	2414190	2505080	1923060	2323760	2436140	2749980
Pold2	O35654	871266	8341870	9612820	9255280	8514420	6643150	8299340	7630980	7090250
Hmgn1	P18608	40840	494463	381753	274138	516345	428170	336748	284137	402999
Recql5	Q8VID5	182516	1468790	2089270	1983780	1888480	1042670	1487380	1472710	1604150
Esco2	Q8CIB9	192343	1777050	1978660	1985890	1956100	1839830	1970180	1994940	2021850
Znf24	Q91VN1	74185.9	573533	882550	773523	756412	299441	354053	370517	413637
Pold1	P52431	2509820	22164400	26327300	27996800	23502600	20410300	24396600	23887400	21536600
Usp37	Q8C0R0	42443.6	401283	468915	418238	387612	350956	423190	412565	359746
Kdm5b	Q80Y84	28201.8	212087	319135	288882	276273	200765	213936	207155	182965
Top2b	Q64511	1689740	16094000	16934500	16071000	16558100	12850000	15574600	17469700	17827000
Chtf18	Q8BIW9	202952	1727480	2062860	2135930	1841150	1611440	1823660	1777150	1595340
Mecp2	Q9Z2D6	96879.8	1028320	927093	820917	884041	1095270	625643	963038	845213
Hp1bp3	Q3TEA8	948178	9834120	8217660	7636830	9524820	8855050	6768250	9111440	10538300
Usp7	Q6A4J8	1014500	8744220	10269000	9835500	7957290	8695780	10573700	9637170	8452480
Pms1	Q8K119	168160	1260670	1815220	1643530	1439710	826962	1053560	1089920	1090980
Tonsl	Q6NZL6	149725	1131560	1568010	1492210	1201420	963119	1236240	1125840	1202700
Pola1	P33609	852809	6557470	8257670	8810790	6960980	5778810	7352740	6724950	6211000
Syne1	Q6ZWR6	91715.2	641876	667828	629923	520811	523824	706825	609797	1446200
Kctd1	E9Q6T9	37923.3	321786	389186	348063	284211	198933	326066	318390	365425
Mms22l	B1AUR6	270374	2048360	2799680	2602930	2069760	1800560	2131890	1927010	1885510
Kifc5b	E9PUA5	53870.9	503449	454609	496223	437180	332759	430315	437690	475774
Rad51b	O35719	45139.5	411958	377920	393483	384510	350366	352173	314694	333207
Zmym5	Q3U2E2	82462.8	622355	853057	726963	652398	495050	540492	601386	722340
Brca1	P48754	212248	1700170	1999160	1840690	1776050	1383670	1685630	1723940	1750150
Dffb	O54788	96806	944369	731642	760069	898922	745492	636214	747253	772336
Kif22	Q3V300	460491	4022250	3946650	3623430	4127820	2565780	3375770	3634250	3954260
Mettl18	Q9CZ09	76231.4	688254	525000	563082	809630	490974	468580	569015	686031
Cbx1	P83917	371098	3254320	2999160	2804640	3522670	2403050	2605990	2860420	3120840
Nsd2	Q8BVE8	252339	2219020	2098830	2005720	2207620	1781670	1869520	2259140	2601880
Incenp	Q9WU62	227614	1895260	1874980	1660190	2147930	1317020	1751050	1818750	2142180
Mbd1	Q9Z2E2	134947	1087710	1056810	1085090	1242490	932584	891007	1054310	1249160
Tdp1	Q8BJ37	73498.6	599438	640307	596511	595337	474189	547330	475805	520844
Ogg1	O08760	45219.9	384994	392368	317193	382376	309086	268062	361989	359491
Polh	Q9JJN0	202868	1399630	1893980	1806320	1514970	1165290	1572590	1405560	1551260
Pwwp3a	Q6DID5	130124	1073540	1100680	1023100	1041660	857490	856269	983809	1059540
Timeless	Q9R1X4	230496	1807650	1962980	1982320	1744760	1732860	1616090	1712750	1451840
Fen1	Q3TGH6;Q8C5X6;Q8C952;Q8R069;Q91Z50	576366	4028290	5524160	4539100	4603350	3406540	3145860	3561410	3569590
Kbtbd4	Q8R179	49146.8	429378	407179	394116	360910	411786	350898	349119	385326
Hdgf	P51859	750901	6043830	5396980	5183460	7692980	4816520	3970310	5371780	5773330
H1-2	P15864	12100000	106960000	88035800	77965600	118734000	96344800	66801000	92487200	116689000
Gtf2i	Q9ESZ8	677990	4812640	6177140	5541070	5344510	3585510	4415020	4408820	4520170
Patz1	Q5NBY9	93469.5	671302	783346	788376	768874	437403	589131	613394	714163
Eme1	Q8BJW7	46616.8	327233	377810	381562	414247	232348	336978	365102	396082
Brd1	G5E8P1	169198	1454980	1298720	1320690	1345760	1133620	1263960	1407950	1631720
H2bc3	Q64475	438570	4326310	3228100	1992260	4541820	2873500	1956960	3230090	3680560
Arid3a	Q62431	369144	3071480	2763250	2935730	3044210	2243050	2958880	2660730	2568750
Pole	Q9WVF7	688443	5033960	6020580	5936080	5011330	4329490	5068220	4998490	4999690
Mcm10	Q0VBD2	258670	1748190	2387120	2105960	1943490	1525640	1676980	1906160	2039620
Brip1	Q5SXJ3	143337	981532	1273910	1196570	1048560	904914	1041000	992626	1032310
Cbx5	Q61686	818312	6330300	5992080	5737530	7542670	5090950	5006240	5519220	5713180
Mafk	Q61827	189055	1622620	1441660	1329120	1488170	1290020	1417430	1396130	1605390
Pias4	Q9JM05	285051	2164780	2328700	2339540	2022380	1463780	1874400	2100980	2360910
Sgo1	Q9CXH7	123707	1023860	936293	850962	1010730	630126	810372	896760	1073480
Mlh1	Q9JK91	552066	3482780	4736950	4781520	3973860	2689750	3214430	3323510	3352080
Nsmce2	Q91VT1	189803	1396810	1542500	1387310	1503930	1115640	1165760	1357200	1453180
Pds5b	Q4VA53	431303	3209710	3416920	3168390	3410870	2765500	2752070	3265800	3216430
Znf800	Q0VEE6	386093	3183880	2962170	2662500	2915180	2545150	2139670	2982760	3354810
Uimc1	Q5U5Q9	113410	844135	875442	805230	914512	722239	742417	843870	883950
DSCC1	Q14AI0	115340	821635	951821	909380	790240	642315	778515	800698	735930
Foxp1	P58462	777241	5571270	6350720	5881160	5362950	4549610	5644950	4878230	4923300
Nsmce3	Q9CPR8	307383	2167750	2659100	2320590	1944500	1743920	1926330	1992400	2175340
H1-1	P43275	15248600	120412000	86690400	89522700	137883000	97995000	92541100	107088000	152446000
Smc6	Q924W5	320194	2100530	2752090	2418200	2137200	1833910	2130070	2322030	2276810
Znf451	Q8C0P7	100998	709444	769093	781854	700872	565663	695099	719589	793715
Mrps31	Q61733	344087	2144780	2523980	2556360	2830510	1283770	1867380	2244940	2450800
H1-5	P43276	15781800	129224000	94479100	82177100	154863000	88891100	79222000	85100000	131906000
Suz12	Q80U70	510981	4006180	3509900	3475590	3880350	3072720	2962340	3475040	3540860
Orc5	Q9WUV0	207087	1528670	1559370	1467430	1468880	1258200	1193370	1583910	1544870
Mbd2	Q9Z2E1	237059	1674210	1755440	1672550	1792800	1431110	1566110	1656140	1888090
Trim27	Q62158	339132	2185210	2794880	2900070	1810940	2108130	2828350	2705000	2202560
Kat6a	Q8BZ21	74402.3	514143	594216	526819	515396	459268	471611	533334	590440
Tpx2	A2APB8	244982	1655960	1930070	1579260	1897030	1216780	1601090	1676010	1795220
Max	P28574	67560.8	536778	476702	394698	533104	450896	415045	372407	455114
H1-4	P43274	86392400	689128000	517910000	505727000	765175000	593232000	465734000	600950000	812708000
Tlk2	O55047	139188	932176	1095930	1064100	886136	808235	987785	916070	945055
Top1	Q04750	2703040	19171100	19462900	18115500	20406700	14176900	17339400	20618800	23175400
Hirip3	Q8BLH7	274747	1747360	2092200	1943960	1926310	1275450	1794280	1574510	1684540
Pole2	O54956	364932	2394830	2799260	2787440	2221340	2303210	2596950	2486900	2357250
Prim2	P33610	559867	3488140	4284710	4345550	3499460	3233470	3765480	3405810	3306930
Blm	O88700	265677	1518090	2206700	1978590	1690250	1258950	1638730	1695400	2065540
Srcap	A0A087WNL7;A0A087WQ44	257806	1746330	1759800	1814790	1849040	1439890	1477440	1684890	1495600
Gstcd	Q5RL51	70926	466907	321734	345027	558630	445391	404612	490808	629464
Znf263	Q8CF60	50914	336122	374458	334460	365078	195517	268505	292103	304049
Mpg	Q04841	199268	1438530	1395140	1189140	1445700	1037280	1075260	1152560	1197250
Xrcc1	Q60596	408279	2553520	2991310	2950480	2652740	2212460	2699490	2370730	2284320
Lig3	P97386	490293	3007720	3667980	3524030	3131930	2427640	3003960	2810960	2751820
Phip	Q8VDD9	804172	6122230	5296770	5020930	5344030	5439770	4484670	5635730	5520480
Ctdspl2	Q8BG15	158969	1142480	978004	955255	1215690	867651	781236	996973	1079300
Wdr48	Q8BH57	503949	3179950	3712030	3809320	2881830	2526160	3508100	3070270	3334370
Prim1	P20664	650058	4073400	4796980	4909950	3713800	3470250	4080830	3605740	3546700
Cenpv	Q9CXS4	119607	960192	702681	663436	881407	647725	688949	660481	913098
Zfp280b	Q3UMQ7;Q505F4;Q8CD71	60466.2	370671	444402	414879	377355	271885	293321	269122	279202
Pms2	P54279	248018	1360780	1829510	1805340	1596220	1259070	1550020	1470580	1338280
Smc5	Q8CG46	530733	3107730	4206700	3589820	3178170	2603720	3091070	3369310	3471120
Orc1	Q9Z1N2	411040	2745480	2733200	2571270	2823650	2177460	2172310	2776400	2888120
Mre11	Q61216	626756	4040780	4396060	4354770	3734490	3382270	3847160	3788820	3647990
Brf1	Q8CFK2	68651.7	444998	435973	478311	447536	420265	457609	433628	398919
Drap1	Q9D6N5	593107	4210980	3374060	3426150	4375470	2714920	3072250	3358030	3817120
H4c16	P62806	844827000	6356960000	4466480000	4603940000	6373230000	4191100000	3716680000	4567560000	5571810000
Pole4	Q9CQ36	96742.8	575802	655876	609041	645374	501221	617648	534317	560179
Adnp2	Q8CHC8	63950.9	408724	406446	424742	402066	307526	297614	382558	381445
Arid5b	Q8BM75	57322.4	295791	383153	331638	383415	321057	303163	423633	418667
Cenpq	Q9CPQ5	38300.9	274468	213900	195675	295342	171489	188627	193070	267842
Mtf2	Q02395	198001	1370750	1217260	1096870	1302560	980969	893256	1243010	1406960
Nbn	Q9R207	489480	2742870	3449090	3362610	2699270	2427670	3018370	2749650	2548870
Dek	Q7TNV0	1308410	8988170	7647990	7298900	8698500	7038040	6919130	7451650	8555030
3110082I17Rik	A0A0G2JEY4	124510	768457	653272	578610	1097230	668147	541613	588291	716550
Adnp	Q9Z103	310125	1699890	2132870	1976430	1889200	1226730	1396290	1526270	1571990
Rcc2	Q8BK67	7357580	41413200	43537900	43065600	54150400	34608700	32864100	39015600	44024600
Mrgbp	Q9DAT2	123673	705289	871208	614117	854009	619508	653888	463528	846410
Trmt6	Q8CE96	230591	1504930	1368440	1470070	1331040	1331580	1318780	1415680	1254050
Pias2	Q8C5D8	427697	2412920	3048600	2738660	2274650	1776250	2323180	2157970	2559860
Asf1b	Q9DAP7	723066	4642860	4327280	4329070	4197430	3549930	4899970	3800460	4418290
Chd2	E9PZM4	228939	1384450	1433640	1321140	1384990	1026910	1102620	1269740	1367800
Jade2	Q6ZQF7	174098	932624	1068860	1113700	1063730	829387	925115	1151020	1058490
H2bc26;H2bu2	Q8CGP0;Q9D2U9	2436190	8718720	7362870	7646540	10339500	6604570	10178700	19964600	21612600
Rbbp4	Q60972	656313	3521820	3777360	4152650	4164030	3967050	3497800	4091960	3560990
Atrx	Q61687	1687790	9610520	10733200	10143700	9536200	6720690	8542990	8566410	8991560
Chd3	B1AR17;E9Q614	173591	862089	990813	871018	790915	844505	1076310	1047730	1121750
Foxp4	Q9DBY0	141309	828775	853204	857071	780944	770030	787183	709107	753766
Chd1	P40201	1381260	7884790	8723080	7900280	7927540	5537770	7084560	7822680	8412240
Rpa1	Q8VEE4	3325060	18706600	19654100	22092600	17308500	16142400	18271600	16940300	15324300
Hmgb2	P30681	5351520	30822700	28510700	27271500	38435600	22549800	25231800	24316700	31684600
Arhgap11a	Q80Y19	167534	958691	981500	891619	932934	770675	1025600	991702	1101580
Nfil3	O08750	208910	1359200	1025790	1020280	791693	1139670	1446420	1095350	1157150
Ubb-ps	Q8C2K3	42146100	272164000	223040000	211956000	268387000	183983000	206563000	212124000	243754000
Sp110	Q8BVK9	2559810	14711200	13578300	13433500	17391000	12632500	11750600	13276700	15103400
Tp53bp1	P70399	463049	2819970	2634180	2514850	2439990	2688200	2592220	2676610	2700100
Spi1	P17433	120238	785752	652337	600212	726030	531154	607391	654284	713897
Dcaf15	Q6PFH3	45629	283979	251567	289153	221746	246266	255036	237021	247694
Haspin	Q9Z0R0	84693.7	482962	482401	463744	511494	402215	398938	463847	526053
Shprh	Q7TPQ3	179761	979290	1033910	1055240	1045710	657209	784553	946565	1014860
Set	Q9EQU5	2177350	12700600	12465700	11848200	12758600	9829490	10256600	11356700	11367400
Ercc6l2	Q9JIM3	69670.8	362834	437472	385372	405850	303985	381801	373986	381416
Hdgfl2	Q3UMU9	283285	1614660	1621920	1422410	1766320	1264570	1435960	1386590	1513010
Runx3	Q64131	165630	848748	973083	880664	1053810	687325	736733	885749	866723
Cdc45	Q9Z1X9	528656	2857790	3350070	3107730	2663290	2487070	2836430	2658590	2559610
H3-3b	P84244	230228000	1421650000	1127210000	1101680000	1367450000	1093160000	1115750000	1234750000	1772180000
Swi5	Q8K3D3	57387.1	369060	381282	288661	258045	250203	260493	324719	240485
Papss1	Q60967	130034	780182	674879	688139	724724	1054450	643013	636783	603263
Mcm9	Q2KHI9	182576	917967	1114710	1116060	972706	750089	1038000	951062	954303
Gins1	Q9CZ15	197194	1049440	1172460	1207190	1004640	976875	1064280	977450	1013940
Apex1	P28352	1567820	9289140	8166160	8164940	9575970	8738260	6506490	8456410	7831450
Zbtb33	Q8BN78	251907	1198330	1482150	1485550	1478870	1222350	1151190	1457860	1306970
Col14a1	Q80X19	47095.1	273513	228587	239810	311811	242800	151097	304034	280159
Stag1	Q9D3E6	381591	2190930	2086850	2145940	2112890	1660370	1895750	2054640	1924210
Rcc1	Q8VE37	2956970	17209300	15124700	14246500	19301700	11943600	11523800	13355900	15844800
Kdm5a	Q3UXZ9	100776	534454	608038	563711	525868	420188	514637	508948	535833
Scly	Q9JLI6	36459.3	190897	151048	201057	193291	244981	221084	166641	174631
Orc3	Q9JK30	324409	1873030	1785090	1693390	1800950	1724970	1371910	1840450	1910970
Hpf1	Q8CFE2	617960	3595880	3324160	3280510	3384690	2753610	2849720	2895240	3323410
Morf4l1	P60762	435918	2447390	2457690	2095910	2540690	1892960	1881550	2103280	2163030
Wdhd1	P59328	2229760	10469100	13569100	13566900	11118900	11061200	12009300	11413100	10774100
Xrcc5	P27641	399217	2196850	2074530	2296470	2139420	1945480	1926480	2029610	1862750
Znf512	Q69Z99	134430	732520	650137	639471	799841	672098	618029	818014	820879
Hmgb3	O54879	498335	2739870	2500200	2570520	3027190	2117960	2566850	2383320	3261340
Cbx3	P23198	1257450	6860760	6082990	6596880	7658960	5253330	5866480	5728570	7099820
Fam118b	Q8C569	55784.9	295955	282049	262081	276573	273384	324232	272962	335343
Pik3c2g	O70167	2263640	14703700	12763900	11627200	9278930	10599100	10676200	12306800	15346000
Vrk1	Q80X41	2152950	12141600	11237700	10407900	12663700	11030500	10263900	11566200	13221700
Ezh2	Q61188	677843	3727390	3199710	3591880	3899120	3150720	3019540	3630040	3589450
Mtx2	O88441	362339	1471550	1330250	1368720	1418710	1791100	1742960	1789640	2332650
Chd1l	Q9CXF7	287756	1539500	1544410	1451920	1536140	1389340	1274190	1319870	1302150
Rad54l	P70270	183418	955517	978121	984163	934673	726467	818408	924467	885614
Sp140	Q6NSQ5	905666	4227610	4077990	3957790	4654930	3808120	3836640	4987030	6247370
H2ac11;H2ac12;H2ac13;H2ac25;H2ac4;H2ac6;H2ac7;H2ac8;Hist1h2af;Hist1h2an;Hist1h2ao;Hist1h2ap	C0HKE1;C0HKE2;C0HKE3;C0HKE4;C0HKE5;C0HKE6;C0HKE7;C0HKE8;C0HKE9;Q8BFU2;Q8CGP5;Q8CGP6	151926000	817201000	672921000	831237000	807899000	495856000	526676000	630194000	960581000
Kdm2a	P59997	606966	3333490	3023250	3185780	2959020	2591350	2985820	2902160	3352120
Dsn1	Q9CYC5	143225	773445	650102	634176	872931	734042	634020	642391	705606
Ctcf	Q61164	101593	464764	478691	541959	584372	493888	414524	484613	489290
Kat7	Q5SVQ0	477503	2404470	2587330	2422160	2308670	1953580	2021770	2468070	2439340
Pou2f2	Q00196	687835	3365220	3590530	3337600	3694910	2457850	3015520	2952300	3377620
Dnajc9	Q91WN1	1181640	6458810	5532470	5086220	6907450	5415910	4741900	4914090	5380150
Rad50	P70388	1213620	5430730	6571730	6741910	5828190	5101560	6532100	5786230	5615670
Chd4	Q6PDQ2	2714680	13228800	14329900	13764000	13613100	10920700	11910900	13257400	12613100
Bptf	E9Q6A7	358535	1815290	1751050	1842500	1842720	1539400	1583500	1748110	1647870
Znf148	Q61624	199603	971071	1057130	1028220	958991	862889	911926	952066	889897
Sephs1	Q8BH69	119390	586968	622476	594543	590591	512773	662543	596960	551955
Pus7	Q91VU7	911554	4690230	4445090	4555300	4577200	4498850	4027490	4181320	4220200
Smarcal1	Q8BJL0	282797	1339350	1512810	1513780	1285530	1097200	1279260	1248700	1244430
Sumo2	P61957	4856210	23114700	26184600	24456200	23279300	16436400	20729900	20565100	21966000
Mier1	Q5UAK0	209689	1102970	1037800	1014680	1028150	934016	956173	1012820	959802
Tlk1	Q8C0V0	170809	825279	832110	874849	822045	736434	915277	912079	841193
Gatad2a	Q8CHY6	873732	4116930	4313520	4348880	4616770	3769030	3966700	3845800	3784180
Ctnnb1	Q02248	28676		42388.3	82373.2		142488
Aurkb	O70126	675121	3550900	3339470	3000830	3517100	2463720	2617210	3140800	3612530
Hmga1	P17095	350593	1764230	1574400	1362520	2238170	1431770	1423820	1538800	2167450
Ercc1	P07903	89325.7	418964	451752	463206	428111	428761	358758	376688	416892
Mki67	E9PVX6	726381	3482670	3455760	2997130	4373220	2561040	2897980	3387230	4090060
Gtf2e2	Q9D902	144027	700296	671921	643876	810857	585048	566983	673543	672356
Malrd1	A2AJX4	43980.1	208008	223159	218183	209045	184799	198446	215067	230183
Cmas	Q99KK2	324866	1713540	1460790	1483490	1682030	1515350	1302170	1515090	1684330
Macroh2a1	Q9QZQ8	5423440	29487700	22308100	21616400	31748300	27020800	16816000	23473000	25389300
Srbd1	Q497V5	421448	1770610	1765650	1758370	1805790	1905470	1836150	2155450	2268540
Spag7	Q7TNE3	162673	746762	770156	737263	889726	560451	695669	685694	597162
Znf654	Q9DAU9	51251.8	242480	238813	268106	238972	230870	234586	215145	215763
Slco2b1	Q8BXB6	107069		515699			397153	419672		424487
Pds5a	Q6A026	793016	3689760	3852990	3734170	3986920	3263610	3438800	3632440	3427160
Cdca7	Q9D0M2	1380000	5992990	6524820	6405020	7630640	4711180	4489550	5256310	5814410
Ccdc71l	E9Q4T4	108783	527860	476956	467303	612900	399516	391731	498244	531979
Nusap1	Q9ERH4	220869	934866	1075040	924443	1297530	821494	963507	929066	1082620
Ercc4	Q9QZD4	202676	945674	1089760	976126	867571	746698	833173	812270	864174
Smc1a	Q9CU62	2471340	10822300	12641000	11496500	12284700	9599340	11680900	11863900	12479400
Dcun1d5	Q9CXV9	522483	2538480	2385890	2411780	2628850	1788620	1959630	2396600	2591400
Ing5	Q9D8Y8	108244	452221	512535	430592	669004	430207	350863	505515	472481
Polb	Q8K409	183945	813713	923684	888859	859929	750143	984594	875439	895927
Ung	P97931	259702	1286250	1143330	1253070	1248920	1101600	1157690	986077	1062370
Parp2	O88554	194919	906807	910870	931156	949971	669611	783746	861915	896894
Usp48	Q3V0C5	369735	1734960	1756240	1780060	1740530	1419860	1661300	1811680	1924230
Samd1	D3YXK1	45276.2	226465	209686	187612	234750	199708	251640	199216	204048
H2ac20	Q64523	2085820	8590820	5768380	7423660	10749200	8810110	8316770	8942260	13467300
Mta1	Q8K4B0	364678	1701140	1799450	1829140	1575460	1634060	1536320	1681580	1690030
Fto	Q8BGW1	175831	896037	825207	827816	777016	652429	811533	846178	847454
Bard1	O70445	360899	1729860	1930430	1641560	1515620	1232340	1438050	1678670	1768880
Fbxo38	Q8BMI0	225598	1068040	1053380	1090760	1042190	991471	1024490	1045060	1141580
H2ax	P27661	320416000	1466090000	1137710000	1189430000	1713410000	1282550000	1283820000	1510400000	1939770000
Scnm1	Q8K136	159840	756563	792427	696485	755040	284748	595922	548566	793944
Smc3	Q9CW03	1636280	6936130	8350570	7695710	7715740	6410250	7859160	7756560	7960440
Psme3	P61290	3206170	16124100	13365400	14888400	15725700	13715800	12435700	13265500	10992400
H2bc1	P70696	793570000	4224860000	3030270000	2989120000	4585360000	2946250000	2325810000	3089450000	3916430000
Gtf2e1	Q9D0D5	307336	1359530	1546650	1384690	1450420	1051050	1326810	1330910	1260350
Abraxas1	Q8BPZ8	200868	926348	940668	935268	948178	798762	845341	843741	802787
Cfdp1	O88271	416009	1867130	2092900	1705920	2092680	1525740	1771330	1606030	1873380
Impdh2	P24547	1674050	7062000	6612200	7418340	6319060	8568440	7943850	7606660	7099570
Zfp809	G3X9G7	188250	840252	863680	861185	875962	676463	908756	946782	970724
Gins4	Q99LZ3	223857	1032990	1130340	1147660	844107	833175	1084240	1060690	1081470
Actr6	Q9D864	101348	502765	431287	464960	469245	400427	342991	424207	424399
Zmym2	Q9CU65	227666	772634	1219120	1208790	986550	612619	746251	807492	886078
Hira	Q61666	373845	1728610	1897820	1824100	1411960	1287980	1722540	1806180	2052810
Mta2	Q9R190	3693120	17525300	16907800	17452100	15871400	14381000	14977600	16200200	15520400
Slc26a11	Q80ZD3	187571	1012320	762771	688479	974018	628979	827375	790946	1033830
Orc2	Q60862	411107	1960240	1953860	1801510	1815240	1653660	1652310	1877580	2023140
LRWD1	Q8BUI3	795635	3586530	3704860	3508100	3730870	3267600	3077660	3975430	4088260
Heatr3	Q8BQM4	711480	3227110	3133380	3194750	3424520	2690290	2809560	3209680	2858880
Suv39h1	O54864	1031840	4972050	4555060	4513030	4737470	4098720	4209500	4726670	5282650
Znf593	Q9DB42	152486	624459	687690	606347	850679	592150	627624	609525	775986
Msl2	Q69ZF8	165076	748399	743622	734940	766864	509409	669457	719254	708019
Parg	O88622	610623	2525420	2956370	3009930	2568930	2242660	2801000	2602620	2677830
Nsd1	O88491	209191	887358	1052040	908899	940817	591630	834941	907983	1065310
Hmgb1	P63158	2107840	10332300	9094610	8051520	10697100	7644420	8028570	8059510	9579810
Carnmt1	Q80UY1	382295	1667880	1850530	1713460	1631440	1274450	1543400	1561150	1775460
Egr2	P08152	45887.6	204204	212695	198820	120901	125179	308618	182980	205613
Arid5a	Q3U108	162529	535816	687675	742976	814378	596154	726630	711637	876294
Prdm10	Q3UTQ7	59784.3	269647	284558	265443	250721	226105	207197	244105	247081
Zfp292	Q9Z2U2	117893	488588	541625	541101	533199	375642	341368	422026	448189
Kif4	P33174	589349	2341480	2935910	2648520	2570060	1756780	2549210	2665730	2745190
Nasp	Q99MD9	430729	1919600	1733880	1922630	2040920	1722890	1631270	1587660	1238710
Stag2	O35638	927027	4146580	3798740	4218520	4187790	4075370	3840920	4321450	3848520
Kdm8	Q9CXT6	59456.9	255826	260677	242898	277747	109028	133370	124236	152771
Siva1	O54926	209447	862757	900945	938864	941869	740368	816747	774819	846331
Rif1	Q6PR54	512480	2079710	2176590	2202880	2452430	1879670	2006440	2389440	2087690
Elf2	Q9JHC9	119636	491243	531568	530835	522855	424668	531721	502844	529165
Znf574	Q8BY46	38340	169113	173605	159119	163076	147830	148512	142208	159239
Bccip	Q9CWI3	323576	1428870	1406000	1345020	1408470	1288860	1270700	1436790	1421670
Kif20a	P97329	545082	2333970	2511780	2340920	2223050	1821790	2305920	2576050	2540900
Rb1	P13405	235015	1003260	975011	988824	839676	941383	1036180	1081240	997691
Cenpk	Q9ESN5	91627	409012	436745	403416	326870	286541	407694	370300	404377
Fam172a	Q3TNH5	136887	669351	561895	546637	565307	515193	495082	535488	521582
Xrcc6	P23475	408505	1788350	1813780	1746760	1641840	1489480	1574700	1772220	1551720
Chd7	A2AJK6	265145	1090020	1180800	1171550	1078710	952644	1032480	1148960	1062850
Atf7ip	Q7TT18	234324	759383	1020170	1179220	1030270	763190	750088	737767	668010
Nsmce1	Q9D720	397513	1609580	1860570	1700190	1579660	1291060	1432960	1525440	1572640
Hdac2	P70288	352078	1435930	1581410	1653170	1296870	1202400	1253880	1421120	1344840
Tsr1	Q5SWD9	521760	2124780	2209970	2198550	2303030	1739910	1825340	2041460	2121060
Morc3	F7BJB9	564347	2366370	2587570	2499380	2103270	1987100	2177570	2307190	2333700
Sub1	P11031	5516700	25355200	22011900	19205700	26649800	21397900	17309600	20998900	23222000
Dcaf4	A0A1Y7VNZ0;Q99LF7	63702.5	297546	242435	241722	233135	254282	260182	278688	277832
Rpp38	Q80UU2	173961	701889	698945	678626	843205	614850	581332	670955	592435
Xrcc4	Q924T3	129090	570450	551154	532623	512294	492171	511844	547185	539463
Ube2s	Q921J4	428437	1944000	1805840	1692210	1735220	1486470	1697070	1620400	1684970
Slfn9	B1ARD6	144858	550668	537498	624592	639269	729171	575305	574056	546490
Brd2	Q7JJ13	266995	1034290	1207400	1131010	1090690	834196	1177410	1065880	1183180
Zfx	P17012	311721	1111500	1523950	1303580	1269840	801595	1278780	1299060	774306
Rad17	Q6NXW6	120718	519321	524312	506710	466230	465541	490153	513449	465250
Tcf20	Q9EPQ8	236366	829192	1149440	967482	1001870	699781	765844	873188	1013390
Nsmce4a	G3XA30	350778	1402370	1687140	1415450	1348110	1028010	1107400	1305080	1379630
Rfxap	Q8VCG9	49718.4	194879	222402	162833	248928	177441	173164	173352	205887
Pogz	Q8BZH4	544649	1902490	2538550	2418490	2198270	1791290	1974410	2054020	1939320
Rnf138	Q9CQE0	86819	308938	323716	358041	355168	268779	371087	397328	405573
Mndal	D0QMC3	2199810	9643720	8923700	8271140	9495290	6928170	7270380	9169450	10399600
Lrr1	D3YY91	110393	377907	492928	502480	448967	377638	411031	504932	499584
Kat8	Q9D1P2	130027	539900	549496	522151	531950	449943	441484	539475	477217
Kdm4c	Q8VCD7	121689	487126	515563	493560	504760	424708	424519	465911	490281
Rad54b	Q6PFE3	104546	464029	436920	419541	396808	470082	333721	395502	384963
Kdm4b	Q91VY5	207476	826904	863543	818995	894089	650784	677820	710099	750559
Gtf2f1	Q3THK3	570123	2310050	2345940	2230860	2458730	1803750	2109460	2057280	1956570
Slf2	Q6P9P0	347530	1226060	1700200	1422810	1343900	952180	1309560	1293790	1378070
Ppm1d	Q9QZ67	156741	654188	632553	633976	645870	559936	592845	635865	740809
Thumpd1	Q99J36	662589	2892230	2632260	2727440	2597760	2777550	2335180	2587560	2445890
Paxip1	Q6NZQ4	61889.3	269086	256772	263579	222764	269187	242469	244359	256069
Gpatch11	Q3UFS4	142418	547140	588895	528516	661993	564235	557584	537859	494768
Cggbp1	Q8BHG9	394819	1534930	1552690	1538670	1784420	1420670	1523990	1441020	1615130
Ect2	Q07139	220824	888753	940482	917686	835448	707518	863166	891812	900749
Daxx	O35613	457127	1784450	1806120	1696400	2122130	1456470	1536350	1444850	1366480
Men1	O88559	367040	1593870	1465980	1387110	1492010	1196830	1202250	1412470	1361420
Ccdc177	Q3UHB8	46442.2	213877	153491	192291	191800	143348	102870	167829	242906
Mad2l1bp	Q9DCX1	62196.9	294053	235268	248257	225066	195041	224301	188139	206902
Hdac1	O09106	3409850	13887300	13404900	14252500	13409500	12503400	12394300	13453300	12890000
Ccne1	Q61457	54792.7	214473	234960	216692	169284	189563	225954	239861	227289
Lin9	Q8C735	71805.5	284065	329256	266272	257459	230885	308559	299872	317150
Rpa2	Q62193	826634	3178250	3103590	3492040	3520400	2823660	3222970	2558830	2546580
Foxk1	P42128	442466	1821740	1617250	1746640	1919940	1612410	1526070	1525960	1574170
Prmt6	Q6NZB1	166544	671742	654572	673170	671922	646898	552669	620551	562970
Pyhin1	Q8BV49	1719600	6679370	6798610	6143060	7782500	7929100	6228790	5376710	6149170
Dcps	Q9DAR7	249518	982470	982602	1052880	952849	956446	997282	987812	895254
4930522L14Rik	E9QAG4	128473	480012	550388	541759	465948	363753	475993	514578	502313
Sbno1	Q689Z5	446280	1756350	1783230	1857990	1669540	1530560	1758100	1736390	1705710
Nfic	P70255	67803.8	240507	243545	173955	241234	249278	269146	252148	301836
Parp1	P11103	3421360	12864600	13597500	12782700	14428900	13213500	11962400	14994000	13862700
Znf771	Q8BJ90	144160	527283	592696	572374	581484	383349	474620	495851	496504
Cenpi	Q8K1K4	264296	1038250	1130320	1116250	877371	733682	1078720	1083650	1170220
Cabin1	B9EKC5;G3X8Q1	92978.3	399263	369986	372443	322029	296592	388130	376159	399124
Chd8	Q09XV5	190684	725269	773460	777362	724674	675320	764543	751641	702905
Sgo2	Q7TSY8	71325.9	275372	286517	267978	261761	178543	280640	295158	364829
Orc6	Q9WUJ8	718133	2897740	3081510	2536850	2744360	1653110	2160410	2408350	2324800
Cenpx	Q8C4X1	103744	417035	437554	387289	384750	318099	465431	411435	411019
Cenpp	Q9CZ92	169038	702682	683596	586327	674617	495064	638909	648923	676600
Rfx5	Q9JL61	141111	542064	547959	509158	609961	456371	412773	507746	489986
Ifi204	P0DOV2	174503	787578	582562	559129	607713	1343880	659888	340749	386774
Rbbp7	Q60973	8683340	36153100	32060600	32804700	34772100	31504500	28926700	33242700	30143200
H2az1;H2az2	P0C0S6;Q3THW5	1936000	9362630	6018530	5545670	9272220	6777110	4478980	6189720	7013080
Ciapin1	Q8WTY4	177501	692529	697669	632919	642023	915209	533063	588979	719238
Mtbp	Q8BJS8	397448	1459130	1619260	1562680	1521840	1195650	1555860	1556300	1431360
Kifc1	Q9QWT9	253494	918948	976141	906474	1050110	846829	1030190	1015230	1038470
H2bc21	Q64524	1289750	4276820	3185340	2849580	4089900	2849500	4604560	5721780	6770890
Iws1	Q8C1D8	414065	1635640	1596900	1528700	1639870	1284750	1492950	1504280	1489740
Ube2e1	P52482	454647	1812790	1740590	1717700	1736680	1780780	1545540	1600590	1729020
Senp7	Q8BUH8	102027	385097	373836	369772	442944	341674	373644	400361	411950
Taf6l	Q8R2K4	143752	556817	554055	581680	516412	537776	500014	548850	436741
Tsr3	Q5HZH2	56617.4	188510	206700	197181	212368	187363	208439	213028	259978
Ccnh	Q61458	446839	1735420	1741930	1701620	1650710	1530470	1567320	1580270	1600790
Rad9a	Q9Z0F6	208759	734893	812618	901704	734526	622283	770121	698023	735897
Usp3	Q91W36	400589	1471850	1529460	1467700	1635320	1192550	1295730	1536180	1715330
Fgfr1op2	Q9CRA9	25829.1	62947.1	98170.1	100061		85894.6		110796
Ercc6	F8VPZ5	184708	682831	762121	720621	624667	532321	579952	662777	674104
Cntf	P51642	55151.2	152887	160046	170120	112857	141638	251853	256761	181250
Trip12	G5E870	510023	1911640	1832950	1798680	2138590	1955700	1673900	1975730	1841870
Rnf113a2	Q14B01	106708	420976	408425	417512	359760	312809	386260	374555	445038
Tkt	P40142	3263030	12041700	12552800	12249900	12240400	8119810	12140700	11650300	11310900
Ccna2	P51943	264712	955619	1107450	879184	978052	874969	1071310	1139140	894628
Anp32b	Q9EST5	1655830	6782250	5515930	6245300	6341990	6777930	5418130	5459760	5346420
Topbp1	Q6ZQF0	300490	1070840	1179760	1196110	1068740	971116	1117330	1148260	1076190
Rnaseh1	O70338	139902	482490	432057	544961	638328	551615	490927	551275	489583
Rnf220	Q6PDX6	218782	812824	844145	747675	763665	763140	797963	851040	865293
Gmps	Q3THK7	1510100	5744880	5799630	5749290	5318050	4743090	5383310	5313250	4955190
Cenpu	Q8C4M7	107946	415835	386903	422439	389366	276395	306403	413446	466712
Rad51	Q08297	247199	987214	953826	839124	913111	765063	885062	854097	917582
Mcm2	P97310	2100510	7840250	7529760	8044330	7934340	7684710	7414450	7182590	6598170
Usp22	Q5DU02	158499	562057	582411	639847	578970	460611	575146	727072	575877
Rcor1	Q8CFE3	354719	1227050	1442330	1310630	1301800	991721	1197250	1190810	1173390
Rlim	Q9WTV7	305954	1147120	1129190	1024810	1250410	896938	996068	910534	1101460
Btaf1	E9QAE3	411963	1500480	1478180	1603570	1497560	1513550	1367610	1428690	1280810
Uqcrh	P99028	42611.4	135453		160117	175602	120228	116964		169105
Wnt9b	O35468	282285	1197110	808282	924111	1230890	792663	514835	818249	1197770
Ppm1g	Q61074	377579	1387850	1309500	1388480	1466020	1325840	1346800	1224540	1195910
Trim28	Q62318	3317580	10200200	13886500	13003800	11625600	8335320	9929420	10484100	10328800
Scaf4	Q7TSH6	169667	662209	627233	594715	606474	539298	509719	517884	515253
Tp53bp2	Q8CG79	600583	1931210	2114960	1255040	2376100	2236840	1929100	2036410	2613490
Rbl1	Q64701	310370	1176370	1112260	1184160	1069300	1111490	1059370	1059860	1007990
H2bc22	Q8C622	186589000	756962000	629785000	585076000	739935000	543184000	588814000	679125000	919433000
Spn	P15702	30132.4	95061.2	205932	101485	37018.6	106908	64394.7	104290
Tsen2	Q6P7W5	115862	455055	416530	441288	375509	374036	429596	422698	369028
Anp32e	P97822	1335680	4769390	4477340	4712950	5452510	4787940	3759730	4571470	3644700
Ppp1r8	Q8R3G1	253507	944881	888314	877110	970180	789779	786827	782330	808057
Ncapg2	Q6DFV1	282381	1012470	1077760	1048880	957686	912911	1029210	1083430	1052840
Wdr55	Q9CX97	353372	1291500	1302850	1325290	1193940	1017290	1117980	1217560	1153880
Aptx	Q7TQC5	305512	1088870	1225080	1093650	998415	794555	877936	852728	914855
Mbd3	Q9Z2D8	330958	1214740	1143070	1192850	1219930	1118980	1195630	1130910	1126570
Pnkp	Q9JLV6	610594	2134850	2326140	2307610	2026520	1902290	2222650	2205330	2082040
Gtf2f2	Q8R0A0	445886	1747620	1568230	1486770	1610320	1324850	1409030	1480460	1374010
Nr2c2	P49117	188994	608348	742694	712725	654042	590573	652168	664700	674510
Ubn1	Q4G0F8	115936	368231	455389	399211	367137	318814	439109	413167	489552
Rpusd2	Q149F1	252393	971987	873171	874602	889168	824533	734679	820311	683841
Cep112	Q5PR68	91438.9	324458	330419	366500	285528	205578	340960	354402	326692
Irf4	Q64287	686700	2172200	2698540	2619070	2319470	1623910	1720510	2046030	2105310
Numa1	E9Q7G0	513235	1618080	1891390	1757870	2062100	1744090	1825420	1813740	1697620
Ctdp1	Q7TSG2	249140	894846	804581	862838	986024	912159	757415	787885	795230
Rtf1	A2AQ19	799438	2538670	3110010	2847750	2885690	2346200	2947270	2771580	2820150
Gtf3c1	Q8K284	415305	1417600	1529230	1505650	1457580	1206400	1227020	1378540	1399450
Ppp4r2	Q0VGB7	196675	719728	644253	641513	792122	695307	701053	615256	541304
Ctcfl	A2APF3	296609		155178	2813190	195974	297286	227552	184729	241851
Dnajc8	Q6NZB0	1391610	4875180	5005940	4211540	5623140	4261860	4307870	3945610	4479640
Ikzf1	Q03267	7061680	20527000	23305200	22744500	19135200	20368500	23444200	26693100	29465100
A630001G21Rik	Q3UTB2	106164	398658	336919	360352	379335	361953	223343	434018	478317
Usp39	Q3TIX9	662183	2364180	2226700	2280000	2464250	1852750	1820450	2263210	2307460
Kdm1a	Q6ZQ88	1271040	4211180	4793730	4698340	4194230	3441400	4092530	4098840	4110590
Zfp869	Q8C0L3;Q9DC47	194153	681664	642377	679524	728977	566711	586603	693883	619545
Tnfaip8l2	Q9D8Y7	21108.6	95889.4	56688.1	75189.8	68377.8	87982.6	32308.2	53871.3	36798.1
Rpa3	Q9CQ71	311823	1038400	1189670	1265130	879884	792327	1113770	902311	922884
Nipbl	Q6KCD5	500995	1762530	1745620	1722930	1787730	1545920	1642520	1872820	1870610
Foxk2	Q3UCQ1	408065	1471270	1289910	1427680	1525130	1201100	1053910	1182970	1275280
Med27	Q9DB40	120787	421335	394476	435929	434862	455332	436172	442308	331099
Cdca2	Q14B71	176715	588705	598851	625907	653080	448361	678467	614037	716366
Meaf6	Q2VPQ9	180856	646770	691273	565560	609654	550455	543972	612197	647078
Dnajb3	O35723	111519	370432	342985	425848	280888	380362	464007	358332	346588
Polr1d	Q8R1M3;Q99M44;Q9D1M1	98764.5	337068	297296	330363	272114	253159	398610	349641	365465
Rai1	Q61818	291284	984798	1069570	918710	1053560	747614	776670	846372	1187360
Rlf	A2A7F4	83941	245627	331844	313517	265677	196426	186674	233123	228798
Sgf29	Q9DA08	74027.3	276689	226410	239874	275503	227125	241041	254342	292114
Emc4	Q9CZX9	71092.9	199878	185875	173309	155463	210975	224375	241278	296179
Bcl7c	O08664	295705	1194160	965417	987956	895960	1109810	819835	904737	867131
Cenpo	Q8K015	198537	698754	696959	685113	633035	462924	641843	676935	731172
Ikzf5	Q8BU00	65703.1	202536	171202	186942	172938	181503	253943	213255	248094
Ccnf	P51944	44852.8	148959	168716	172787	121166	135100	119577	144304	128874
Phf6	Q9D4J7	1802450	5599800	5652450	6124740	7185920	5943550	4658210	5976420	5832090
Wrnip1	Q91XU0	472978	1584920	1715660	1667160	1475000	1505630	1576760	1568710	1515640
Zfp871	G5E905;Q80T67;Q80XN4	74674.5	239070	259150	259556	256456	219368	222438	261910	283551
Tsen34	Q8BMZ5	103749	354533	347526	377003	330051	298676	299606	314546	311240
Wdr76	A6PWY4	415852	1490680	1405820	1391390	1354460	1156170	1267180	1342570	1376530
Mcm5	P49718	6934840	23265400	23757400	24132900	22895300	22735500	21712800	21709300	20059700
Bri3bp	Q8BXV2	105594	214189	235970	269135	191336	356054	320123	350325	404682
Gatad2b	Q8VHR5	441336	1421380	1504080	1480380	1575800	1394500	1349130	1381030	1415690
Ddb1	Q3U1J4	2426700	8834960	8183950	8191980	7676010	8357850	7699740	8424300	7235790
Fam50a	Q9WV03	207399	738659	726578	670066	673611	660129	596274	639617	669114
Fiz1	Q9WTJ4	256847	833415	843684	880568	908751	663675	829819	859150	824024
Vrk3	Q8K3G5	827634	2535570	2558090	2428790	2179350	2499150	2682440	2814740	3143710
Rbm41	Q8JZV4	39766.8	96511.4	157844	110189	108107	78209.1	200814	102364	153862
Zgrf1	Q0VGT4	22937.9	91683.8		71035.3	68512.6	60270.9	81782.8	85563
Uba2	Q9Z1F9	515539	1891850	1605850	1661070	1765880	1694420	1480790	1549460	1380710
Pcnp	Q6P8I4	566784	1929050	1821330	1879950	1972730	1684570	1881920	1567200	1827600
Mta3	Q924K8	431480	1431330	1398360	1425940	1494140	1438180	1381430	1502400	1465060
Wdr4	Q9EP82	410288	1366550	1339020	1509960	1279240	1264890	1174470	1462110	1254600
Nsun2	Q1HFZ0	1600600	5487560	5133410	5172880	5641850	5112020	4960750	5426640	5172680
Mcm6	P97311	2822860	9731430	8823630	9892200	9310280	9410050	9451120	9572450	8375070
Zbtb11	G5E8B9	216336	654873	771739	777893	683147	575619	603608	689156	722096
Fanca	Q9JL70	151465	454994	548635	555617	460902	418492	442486	496422	457024
Taf1a	P97357	62502.1	212832	210587	198623	210265	192417	198658	242273	198952
Smarcb1	Q9Z0H3	650276	2197760	2123350	2022900	2098190	2206400	2081360	2107940	2254250
Nrf1	Q9WU00	384741	1323750	1052560	1143070	1336200	1202040	1329740	1239300	1337050
Zmym3	Q9JLM4	68880.5	186591	268721	247521	210846	160237	146202	178846	179965
[truncated: 4,778 more rows]

## Sheet: Decreased
Decreased genes in RNF4 KO samples
Genes	Protein.Group	WT/RNF4	P avlue
Zfp235	Q499D5	3.53082	0.00762411
Zik1	Q80YP6	3.43647	0.000858762
Zfp189	Q8BKP2;Q8BKW8	2.61951	0.000651953
Mdm4	O35618	2.55985	0.0132103
Znf24	Q91VN1	2.35714	0.00129597
Trim39	Q9ESN2	2.2688	0.0135313
Zfp386	Q1WWJ5;Q3TN43;Q5DTH6;Q99KB9	2.10602	0.00411035
Zfp160	E9Q459;Q3UPQ5;Q91WF9	2.04167	0.00108626
Zfp3	Q8BLB0	2.02549	0.0496673
Znf22	Q9ERU3	1.90258	0.00385612
Pif1	Q80SX8	1.78094	0.0107723
Zc3h8	Q9JJ48	1.77287	0.0143925
2610021A01Rik;Zfp141	E9Q0Q3;G3UY09	1.76961	0.000524915
Prdm1	Q60636	1.76599	0.0157202
Zfp119b	A0A087WPI5;Q8K0G9	1.74356	0.00375408
Zfp362	B1ASA5	1.68677	0.00363411
Zcwpw1	Q6IR42	1.66983	0.019637
Golph3l	Q8R088	1.6657	0.0196725
Cep43	Q66JX5	1.66286	0.049083
Simc1	E9Q6E9	1.65498	0.0362631
Ifi207;pyhinA	A0A1Z3MHY2;B2RWU7;D3Z2E7;E9Q3L4	1.64747	0.0346597
Zfp446	G3X9U2;Q80Y64;Q8C9M8	1.63054	0.00283104
Slx1b	Q8BX32	1.58821	0.00226675
Cd19	P25918	1.58763	0.0129
Zfp87	Q8K2A4;Q9JIB9	1.57494	0.0267956
Zfp384	E9Q1A5;E9QAR6;Q6P3F1	1.57131	0.00143807
Tgfbr3	A0A0R4J097	1.54983	0.015647
Fancd2	Q80V62	1.51618	0.00625315
Egln1	Q91YE3	1.50985	0.0248064
Klhdc10	Q6PAR0	1.49626	0.00849423
Fanci	Q8K368	1.48202	0.00531891
Bhlha15	Q9QYC3	1.48093	0.0269731
Zfp84	Q3TYR1;Q3ULL7;Q922D0;Q9D654	1.47813	0.0102694
Chtf8	P0CG15	1.47156	0.0478289
Zbtb7a	O88939	1.45702	0.00182657
Zbtb43	Q9DAI4	1.45684	0.0404629
Cdca7l	Q922M5	1.45562	0.00535654
Lin37	Q9D8N6	1.45073	0.0124647
Gm14124	A2AU83	1.43838	0.00948585
Rreb1	Q3UH06	1.43653	0.00104291
Mynn	Q99MD8	1.43372	0.00275795
Zfp53	Q9Z117	1.42508	0.0227117
Zfp808	B8JJZ4;Q6P8L0	1.4151	0.008985
Med11	Q9D8C6	1.40426	0.0499016
Elk3	P41971	1.40258	0.0437237
Hells	Q60848	1.40036	0.00736519
Prcc	Q05CA9;Q9EQC8	1.38926	0.0404487
Recql5	Q8VID5	1.37389	0.0475185
Mdc1	Q5PSV9	1.36884	0.0152245
Snapc3	Q9D2C9	1.36789	0.0460116
Zbtb17	Q60821	1.36588	0.000264936
Zkscan3	Q91VW9	1.35493	0.0282157
Pycard	Q9EPB4	1.35314	0.0454297
Arl14ep	Q8BIX3	1.35196	0.0134256
Fance	B8JJD3	1.35116	0.034458
Brsk2	Q69Z98	1.34388	0.0225422
Arhgap19	Q8BRH3	1.34005	0.00209542
Rnaseh2a	Q9CWY8	1.3369	0.0137237
Slc38a2	Q8CFE6	1.33154	0.0496005
Zbtb40	Q571D3;Q6PCS8	1.32486	0.0325637
Znf276	Q8CE64	1.32398	0.0105444
Supt16h	Q920B9	1.32113	0.00719103
Fancm	Q8BGE5	1.31975	0.0395863
Xpc	P51612	1.3196	0.0353625
Baz1a	O88379	1.31738	0.0133984
Slx4	Q6P1D7	1.31387	0.0237478
Fan1	Q69ZT1	1.31197	0.0179999
Rnaseh2c	Q9CQ18	1.30934	0.0131805
Mus81	Q91ZJ0	1.29817	0.00741173
Smarcad1	Q04692	1.29278	0.0478117
Ssrp1	Q08943	1.29099	0.0106214
Znf524	Q9D0B1	1.28918	0.011512
Prdm2	A2A7B5	1.27537	0.000463744
Cbx2	P30658	1.27381	0.017993
Smarca1	Q6PGB8	1.27371	0.0149164
Morf4l2	Q9R0Q4	1.27271	0.0302426
Znf865	Q3U3I9	1.27154	0.0109601
Esrra	O08580	1.26969	0.0165422
Nfyc	P70353	1.26937	0.0203315
Maz	P56671	1.26506	0.0369715
Psip1	Q99JF8	1.26465	0.0330408
Bcl7b	Q921K9	1.26438	0.040638
Chrac1	Q9JKP8	1.24967	0.0341218
Cbx8	Q9QXV1	1.24891	0.0180504
Thap12	Q9CUX1	1.24382	0.00581173
Pold2	O35654	1.23151	0.0176358
Mettl4	Q3U034	1.23052	0.0429348
Pacrgl	Q9D3X5	1.22676	0.0195997
Rwdd2b	Q99M03	1.22505	0.018139
Nfatc2ip	O09130	1.2229	0.0143257
Hjurp	Q6PG16	1.22021	0.0223317
Rest	Q8VIG1	1.21457	0.0118147
Slx4ip	Q9D7Y9	1.20931	0.0498864
Mad2l2	Q9D752	1.2087	0.033155
Zscan26	Q5RJ54	1.20849	0.0404961
Tdg	P56581	1.20831	0.0497413
Rfc5	Q9D0F6	1.20768	0.0403893
Gale	Q8R059	1.20286	0.0112752
Hmg20a	Q9DC33	1.20042	0.027701

## Sheet: Increased
Increaed genes in RNF4 KO samples
Genes	Protein.Group	RNF4/WT	P avlue
Rad51d	O55230	1.20806	0.0295868
Thumpd2	Q9CZB3	1.22696	0.0082678
Arl6ip6	Q8BH07	1.23672	0.00759594
Atp1b3	P97370	1.25063	0.0420293
Smurf1	Q9CUN6	1.25479	0.018786
Plekhm1	Q7TSI1	1.25565	0.0193197
Pex10	B1AUE5	1.25903	0.0449044
Gtpbp2	Q3UJK4	1.2701	0.0161069
Tmem41b	Q8K1A5	1.28131	0.0388945
Rtp3	Q5QGU6	1.28473	0.0260459
Fth1	P09528	1.29283	0.0216397
Zbtb21	E9Q3R9;E9Q444;G3X9A3;Q6ZPV6;Q8BSP5;Q8CC25;Q8R0A4	1.30377	0.030462
H2-Q7	P14429	1.30556	0.0419272
Rsbn1l	D3Z0K6	1.3078	0.0355396
Slc25a15	Q9WVD5	1.33181	0.0149899
Mprip	Q5SWZ5;Q8CHC7	1.34387	0.047213
Zdhhc6	Q9CPV7	1.34957	0.0107756
Tbc1d10b	Q8BHL3	1.36143	0.0269035
Cept1	Q8BGS7	1.3652	0.0453791
Fig4	Q91WF7	1.36999	0.0367767
Gramd2b	Q6PEM6	1.37039	0.00138974
Prrc2b	Q7TPM1	1.3727	0.0284576
Acot6	Q32Q92	1.37515	0.028827
Nf1	Q04690	1.38373	0.0290143
Rint1	Q8BZ36	1.39003	0.0219578
Zbtb38	Q3LR78	1.39768	0.00476891
Utp23	Q9CX11	1.41883	0.0443853
Uvssa	Q9D479	1.43778	0.031789
Ino80d	Q66JY2	1.43817	0.0311418
Prkce	P16054	1.47654	0.00112273
Sord	Q64442	1.48356	0.0263424
Prr11	Q8BHE0	1.515	0.0136234
Lrrc8a	Q80WG5	1.52674	0.0425035
Slc39a7	Q31125	1.52916	0.017144
Nedd4l	Q8CFI0	1.54407	0.0178535
Akap8l	Q9R0L7	1.54523	0.0271248
Mospd2	Q9CWP6	1.54942	0.00474633
Tor1a	Q9ER39	1.55422	0.00109898
Capn2	O08529	1.55799	0.000523651
Ccnd3	P30282	1.5762	0.0221296
Golga5	Q9QYE6	1.61639	0.00072588
B4galt5	Q9JMK0	1.62312	0.0490384
Ap5m1	Q8BJ63	1.6847	0.0229603
Zup1	Q3T9Z9	1.70802	0.0127133
Cyb5b	Q9CQX2	1.71453	0.00671483
Epb41	P48193	1.72646	0.0272375
Minpp1	Q9Z2L6	1.73351	0.00134249
Tp53	P02340	1.73369	0.0044786
Exog	Q8C163	1.77975	0.00130538
Ccdc43	Q9CR29	1.79363	0.0424908
Dennd1b	Q3U1T9	1.81601	0.0112463
Relch	Q148V7	1.81802	0.0189349
Cenpb	P27790	1.84995	0.00674677
Itm2b	O89051	1.88812	0.017086
Cdkl4	Q3TZA2	1.88906	0.0105749
G8(anti-MRBC);Igk;Igkv12-46	A0A140T8P6;I6L958;Q5R3T5	1.9018	0.0217927
Atg9a	Q68FE2	1.9217	0.0321566
Qpctl	Q8BH73	1.98163	0.0300454
Rmdn1	Q9DCV4	1.99009	0.0183768
Tor3a	Q9ER38	2.03361	0.00742917
Arel1	Q8CHG5	2.12942	0.00419147
Cib1	Q9Z0F4	2.28736	0.00487479
Jtb	O88824	2.33057	0.0154862
Kdelr2	Q9CQM2	2.50918	0.02986
Dcxr	Q91X52	2.94814	0.000784178
