# Supplementary material for: RNF4 sustains Myc-driven tumorigenesis by facilitating DNA replication
Source: J Clin Invest. 2024 Mar 26;134(10):e167419. doi: 10.1172/JCI167419 (PMC11093604; doi:10.1172/JCI167419)
Supplement: Supporting data values [file jci-134-167419-s140.xlsx]

## Sheet: Fig.1E
	WT			RNF4-/-
Day 1	0.04	0.02	0.04	0.24	0.2	0.16
Day 2	0	0.06	0.04	0.42	0.52	0.36

## Sheet: Fig.1F
	WT									Rnf4Δ/Δ
S	40.6	48.1	45.8	47.9	52.7	44.9	49.3	46.1	48.3	45.9	40.8	40.8	44.6	36.8	47.1	40.9	43.3	47.2	43.2
G2	2.85	4.32	4.8	4.28	5.35	5.23	4.44	4.5	4.42	5.7	8.14	7.57	8.58	8.1	9.27	10.1	8.25	7.76	9.1

## Sheet: Fig.1G
	WT				Rnf4Δ/Δ
Day 2	74.3	72.8	65.3	62.6	69.5	68.9	58.6	59.2
Day 3	59.2	60.5	59.1	55.7	28.6	35.1	39.9	35.5

## Sheet: Fig.1H
WT	Rnf4Δ/+	Rnf4Δ/Δ
0.04	0.14	0.62
0.04	0.08	0.56
0	0	0.4

## Sheet: Fig.1I
	WT			Rnf4Δ/+			Rnf4Δ/Δ
Day 2	71.5	68.7	67	68.2	68.3	69.3	65.8	67.2	53.2
Day 3	61.5	64.4	66.1	55.6	64.9	66.4	35.8	34.9	46

## Sheet: Fig.2A
WT NT	WT OLA	WT CPT	D11 NT	D11 OLA	D11 CPT	R4 NT	R4 OLA	R4 CPT
0	0.26	0.22	0.1	3.72	4.92	0.74	0.78	0.86
0	0.08	0.22	0.1	2.64	3.22	0.54	0.5	0.62
0.06	0.26	0.1	0.1	2.92	2.68	0.44	0.5	0.46

## Sheet: Fig.2B
	WT							Rnf4Δ/Δ
NT	2.87	2.91	2.64	2.75	2.96	2.72	3.01	2.24	1.92	2.01	1.8	2.64	2.36	2.45
OLA	2.8	2.49	2.64					1.79	1.55	1.64
APH	2.38	1.97	2.39					1.83	1.45	1.61
MMS	2.36	1.96	2.3	2.56				0.05	0	0.21	0.24

## Sheet: Fig.2D
	WT				Rnf4Δ/Δ
HU	14.9	17.9	17.2		23.2	23.5	24.1
APH	28	23.5	30.8	30.1	33.2	34.4	45.1	41.8
GEM	20.9	27	26		34.9	37.3	38.8

## Sheet: Fig.2E
	WT			RNF4
Day 2	0.183	0.203	0.23	0.301	0.35	0.5
Day 3	0.16	0.179	0.169	0.394	0.458	0.59

## Sheet: Fig.2F
WT	Rnf4Δ/Δ
100	82.2
100	74.8
100	78.6
100	74.7

[truncated: 59 more sheets: Fig.2G, Fig.2H, Fig.3A, Fig.3B, Fig.3D, Fig.3E, Fig.3F, Fig.3G, Fig.3H, Fig.3I, Fig.3J, Fig.4A, Fig.4B, Fig.4D, Fig.4E, Fig.4F, Fig.5B, Fig.5C, Fig.5E, Fig.5F …]
